# Supplementary material for: Molecular mechanism of modified Huanglian Wendan decoction in the treatment of polycystic ovary syndrome
Source: Medicine (Baltimore). 2023 Apr 14;102(15):e33212. doi: 10.1097/MD.0000000000033212 (PMC10101291; doi:10.1097/MD.0000000000033212)
Supplement: Supplementary file 1 [file medi-102-e33212-s001.txt]

molecule_ID	target_ID	target_name	Gene Symbol
MOL000358	TAR00165	Acetylcholinesterase	ACHE
MOL000449	TAR00165	Acetylcholinesterase	ACHE
MOL000519	TAR00165	Acetylcholinesterase	ACHE
MOL002670	TAR00165	Acetylcholinesterase	ACHE
MOL005030	TAR00165	Acetylcholinesterase	ACHE
MOL006936	TAR00165	Acetylcholinesterase	ACHE
MOL000449	TAR00727	Alcohol dehydrogenase 1C	ADH1C
MOL000358	TAR00191	Alpha-1A adrenergic receptor	ADRA1A
MOL000449	TAR00191	Alpha-1A adrenergic receptor	ADRA1A
MOL000358	TAR00216	Alpha-1B adrenergic receptor	ADRA1B
MOL000449	TAR00216	Alpha-1B adrenergic receptor	ADRA1B
MOL000519	TAR00216	Alpha-1B adrenergic receptor	ADRA1B
MOL002670	TAR00216	Alpha-1B adrenergic receptor	ADRA1B
MOL000519	TAR00272	Alpha-1D adrenergic receptor	ADRA1D
MOL002670	TAR00272	Alpha-1D adrenergic receptor	ADRA1D
MOL000449	TAR00105	Alpha-2A adrenergic receptor	ADRA2A
MOL002670	TAR00126	Alpha-2C adrenergic receptor	ADRA2C
MOL000449	TAR00063	Beta-1 adrenergic receptor	ADRB1
MOL002670	TAR00063	Beta-1 adrenergic receptor	ADRB1
MOL000358	TAR00261	Beta-2 adrenergic receptor	ADRB2
MOL000449	TAR00261	Beta-2 adrenergic receptor	ADRB2
MOL000519	TAR00261	Beta-2 adrenergic receptor	ADRB2
MOL002670	TAR00261	Beta-2 adrenergic receptor	ADRB2
MOL006957	TAR00261	Beta-2 adrenergic receptor	ADRB2
MOL002714	TAR03204	Aryl hydrocarbon receptor	AHR
MOL000449	TAR00288	Aldose reductase	AKR1B1
MOL000358	TAR00048	Androgen receptor	AR
MOL000449	TAR00048	Androgen receptor	AR
MOL000519	TAR00048	Androgen receptor	AR
MOL001755	TAR00048	Androgen receptor	AR
MOL002670	TAR00048	Androgen receptor	AR
MOL002714	TAR00048	Androgen receptor	AR
MOL003578	TAR00048	Androgen receptor	AR
MOL006957	TAR00048	Androgen receptor	AR
MOL000358	TAR00086	Apoptosis regulator Bcl-2	BCL2
MOL002714	TAR00086	Apoptosis regulator Bcl-2	BCL2
MOL000358	TAR00117	Carbonic anhydrase II	CA2
MOL000449	TAR00117	Carbonic anhydrase II	CA2
MOL000519	TAR00117	Carbonic anhydrase II	CA2
MOL002714	TAR00117	Carbonic anhydrase II	CA2
MOL002776	TAR00117	Carbonic anhydrase II	CA2
MOL006936	TAR00117	Carbonic anhydrase II	CA2
MOL006957	TAR00117	Carbonic anhydrase II	CA2
MOL002670	TAR03907	Calmodulin	CALM
MOL002714	TAR03907	Calmodulin	CALM
MOL006957	TAR03907	Calmodulin	CALM
MOL000358	TAR03025	Cyclin-A2	CCNA2
MOL000519	TAR03025	Cyclin-A2	CCNA2
MOL002670	TAR03025	Cyclin-A2	CCNA2
MOL002714	TAR03025	Cyclin-A2	CCNA2
MOL002776	TAR03025	Cyclin-A2	CCNA2
MOL006957	TAR03025	Cyclin-A2	CCNA2
MOL006967	TAR03025	Cyclin-A2	CCNA2
MOL002714	TAR00431	Cell division control protein 2 homolog	CDK1
MOL000358	TAR00482	Cell division protein kinase 2	CDK2
MOL000449	TAR00482	Cell division protein kinase 2	CDK2
MOL000519	TAR00482	Cell division protein kinase 2	CDK2
MOL002670	TAR00482	Cell division protein kinase 2	CDK2
MOL002714	TAR00482	Cell division protein kinase 2	CDK2
MOL006957	TAR00482	Cell division protein kinase 2	CDK2
MOL006967	TAR00482	Cell division protein kinase 2	CDK2
MOL000358	TAR00647	Serine/threonine-protein kinase Chk1	CHEK1
MOL002670	TAR00647	Serine/threonine-protein kinase Chk1	CHEK1
MOL002714	TAR00647	Serine/threonine-protein kinase Chk1	CHEK1
MOL006957	TAR00647	Serine/threonine-protein kinase Chk1	CHEK1
MOL000358	TAR00038	Muscarinic acetylcholine receptor M1	CHRM1
MOL000449	TAR00038	Muscarinic acetylcholine receptor M1	CHRM1
MOL000519	TAR00038	Muscarinic acetylcholine receptor M1	CHRM1
MOL002670	TAR00038	Muscarinic acetylcholine receptor M1	CHRM1
MOL000358	TAR00210	Muscarinic acetylcholine receptor M2	CHRM2
MOL000449	TAR00210	Muscarinic acetylcholine receptor M2	CHRM2
MOL000358	TAR00016	Muscarinic acetylcholine receptor M3	CHRM3
MOL000449	TAR00016	Muscarinic acetylcholine receptor M3	CHRM3
MOL000519	TAR00016	Muscarinic acetylcholine receptor M3	CHRM3
MOL002670	TAR00016	Muscarinic acetylcholine receptor M3	CHRM3
MOL000358	TAR00154	Muscarinic acetylcholine receptor M4	CHRM4
MOL002670	TAR00154	Muscarinic acetylcholine receptor M4	CHRM4
MOL002670	TAR00087	Muscarinic acetylcholine receptor M5	CHRM5
MOL000358	TAR00284	Neuronal acetylcholine receptor subunit alpha-2	CHRNA2
MOL000358	TAR00581	Neuronal acetylcholine receptor protein, alpha-7 chain	CHRNA7
MOL000449	TAR00581	Neuronal acetylcholine receptor protein, alpha-7 chain	CHRNA7
MOL000519	TAR00581	Neuronal acetylcholine receptor protein, alpha-7 chain	CHRNA7
MOL000449	TAR01696	Chymotrypsinogen B	CTRB1
MOL002714	TAR03611	Cytochrome c	CYCS
MOL000358	TAR00332	Dipeptidyl peptidase IV	DPP4
MOL000449	TAR00332	Dipeptidyl peptidase IV	DPP4
MOL000519	TAR00332	Dipeptidyl peptidase IV	DPP4
MOL002670	TAR00332	Dipeptidyl peptidase IV	DPP4
MOL002714	TAR00332	Dipeptidyl peptidase IV	DPP4
MOL006957	TAR00332	Dipeptidyl peptidase IV	DPP4
MOL006967	TAR00332	Dipeptidyl peptidase IV	DPP4
MOL000358	TAR00007	Dopamine D1 receptor	DRD1
MOL002670	TAR00007	Dopamine D1 receptor	DRD1
MOL002714	TAR03433	Egl nine homolog 1	EGLN1
MOL000358	TAR00046	Estrogen receptor	ESR1
MOL000449	TAR00046	Estrogen receptor	ESR1
MOL000519	TAR00046	Estrogen receptor	ESR1
MOL001755	TAR00046	Estrogen receptor	ESR1
MOL002670	TAR00046	Estrogen receptor	ESR1
MOL002714	TAR00046	Estrogen receptor	ESR1
MOL003578	TAR00046	Estrogen receptor	ESR1
MOL006937	TAR00046	Estrogen receptor	ESR1
MOL006957	TAR00046	Estrogen receptor	ESR1
MOL006967	TAR00046	Estrogen receptor	ESR1
MOL000358	TAR00307	Estrogen receptor beta	ESR2
MOL000519	TAR00307	Estrogen receptor beta	ESR2
MOL002670	TAR00307	Estrogen receptor beta	ESR2
MOL002714	TAR00307	Estrogen receptor beta	ESR2
MOL002670	TAR00079	Coagulation factor Xa	F10
MOL002776	TAR00079	Coagulation factor Xa	F10
MOL000358	TAR00017	Thrombin	F2
MOL000449	TAR00017	Thrombin	F2
MOL000519	TAR00017	Thrombin	F2
MOL002670	TAR00017	Thrombin	F2
MOL005030	TAR00017	Thrombin	F2
MOL006936	TAR00017	Thrombin	F2
MOL006937	TAR00017	Thrombin	F2
MOL006957	TAR00017	Thrombin	F2
MOL006967	TAR00017	Thrombin	F2
MOL002670	TAR00123	Coagulation factor VII	F7
MOL000358	TAR00309	Gamma-aminobutyric acid receptor subunit alpha-1	GABRA1
MOL000449	TAR00309	Gamma-aminobutyric acid receptor subunit alpha-1	GABRA1
MOL000358	TAR00141	Gamma-aminobutyric-acid receptor alpha-2 subunit	GABRA2
MOL000358	TAR00200	Gamma-aminobutyric-acid receptor alpha-3 subunit	GABRA3
MOL000449	TAR00200	Gamma-aminobutyric-acid receptor alpha-3 subunit	GABRA3
MOL000358	TAR00181	Gamma-aminobutyric-acid receptor alpha-5 subunit	GABRA5
MOL000358	TAR00422	Glycogen synthase kinase-3 beta	GSK3B
MOL000519	TAR00422	Glycogen synthase kinase-3 beta	GSK3B
MOL002670	TAR00422	Glycogen synthase kinase-3 beta	GSK3B
MOL002714	TAR00422	Glycogen synthase kinase-3 beta	GSK3B
MOL002776	TAR00422	Glycogen synthase kinase-3 beta	GSK3B
MOL006957	TAR00422	Glycogen synthase kinase-3 beta	GSK3B
MOL000358	TAR00444	Heat shock protein HSP 90	HSP90
MOL002670	TAR00444	Heat shock protein HSP 90	HSP90
MOL002714	TAR00444	Heat shock protein HSP 90	HSP90
MOL000358	TAR00175	5-hydroxytryptamine 2A receptor	HTR2A
MOL000449	TAR00175	5-hydroxytryptamine 2A receptor	HTR2A
MOL002670	TAR00175	5-hydroxytryptamine 2A receptor	HTR2A
MOL002670	TAR00203	5-hydroxytryptamine 2C receptor	HTR2C
MOL002670	TAR00113	5-hydroxytryptamine receptor 3A	HTR3A
MOL000449	TAR01201	Ig gamma-1 chain C region	IGHG1
MOL000519	TAR01201	Ig gamma-1 chain C region	IGHG1
MOL000358	TAR00414	Transcription factor AP-1	JUN
MOL000358	TAR00037	Potassium voltage-gated channel subfamily H member 2	KCNH2
MOL002670	TAR00037	Potassium voltage-gated channel subfamily H member 2	KCNH2
MOL000358	TAR00499	Beta-lactamase	LACTB
MOL000449	TAR00499	Beta-lactamase	LACTB
MOL000519	TAR00499	Beta-lactamase	LACTB
MOL002714	TAR00499	Beta-lactamase	LACTB
MOL000449	TAR00521	Leukotriene A-4 hydrolase	LTA4H
MOL000449	TAR00566	Amine oxidase [flavin-containing] A	MAOA
MOL000449	TAR00565	Amine oxidase [flavin-containing] B	MAOB
MOL000358	TAR03987	Microtubule-associated protein 2	MAP2
MOL000358	TAR00402	Mitogen-activated protein kinase 14	MAPK14
MOL002670	TAR00402	Mitogen-activated protein kinase 14	MAPK14
MOL002714	TAR00402	Mitogen-activated protein kinase 14	MAPK14
MOL006957	TAR00402	Mitogen-activated protein kinase 14	MAPK14
MOL002714	TAR00428	Myeloperoxidase	MPO
MOL000449	TAR03279	Nuclear receptor coactivator 1	NCOA1
MOL000519	TAR03279	Nuclear receptor coactivator 1	NCOA1
MOL002714	TAR03279	Nuclear receptor coactivator 1	NCOA1
MOL000358	TAR03276	Nuclear receptor coactivator 2	NCOA2
MOL000449	TAR03276	Nuclear receptor coactivator 2	NCOA2
MOL000519	TAR03276	Nuclear receptor coactivator 2	NCOA2
MOL002714	TAR03276	Nuclear receptor coactivator 2	NCOA2
MOL005030	TAR03276	Nuclear receptor coactivator 2	NCOA2
MOL006936	TAR03276	Nuclear receptor coactivator 2	NCOA2
MOL000358	TAR01143	Cytochrome P450-cam	NOR51B
MOL000358	TAR00003	Nitric oxide synthase, inducible	NOS2
MOL000449	TAR00003	Nitric oxide synthase, inducible	NOS2
MOL000519	TAR00003	Nitric oxide synthase, inducible	NOS2
MOL002670	TAR00003	Nitric oxide synthase, inducible	NOS2
MOL002714	TAR00003	Nitric oxide synthase, inducible	NOS2
MOL006936	TAR00003	Nitric oxide synthase, inducible	NOS2
MOL006957	TAR00003	Nitric oxide synthase, inducible	NOS2
MOL006967	TAR00003	Nitric oxide synthase, inducible	NOS2
MOL000449	TAR00095	Nitric-oxide synthase, endothelial	NOS3
MOL002670	TAR00095	Nitric-oxide synthase, endothelial	NOS3
MOL005030	TAR00095	Nitric-oxide synthase, endothelial	NOS3
MOL006936	TAR00095	Nitric-oxide synthase, endothelial	NOS3
MOL006937	TAR00095	Nitric-oxide synthase, endothelial	NOS3
MOL000358	TAR00308	Glucocorticoid receptor	NR3C1
MOL000449	TAR00308	Glucocorticoid receptor	NR3C1
MOL001755	TAR00308	Glucocorticoid receptor	NR3C1
MOL000449	TAR00252	Mineralocorticoid receptor	NR3C2
MOL001755	TAR00252	Mineralocorticoid receptor	NR3C2
MOL003578	TAR00252	Mineralocorticoid receptor	NR3C2
MOL002670	TAR00163	Delta-type opioid receptor	OPRD1
MOL000358	TAR00299	Mu-type opioid receptor	OPRM1
MOL000519	TAR00299	Mu-type opioid receptor	OPRM1
MOL002670	TAR00299	Mu-type opioid receptor	OPRM1
MOL002670	TAR03868	cAMP and cAMP-inhibited cGMP 3',5'-cyclic phosphodiesterase 10A	PDE10A
MOL000358	TAR00172	CGMP-inhibited 3',5'-cyclic phosphodiesterase A	PDE3A
MOL000519	TAR00172	CGMP-inhibited 3',5'-cyclic phosphodiesterase A	PDE3A
MOL002714	TAR00172	CGMP-inhibited 3',5'-cyclic phosphodiesterase A	PDE3A
MOL000358	TAR00209	Progesterone receptor	PGR
MOL000449	TAR00209	Progesterone receptor	PGR
MOL001755	TAR00209	Progesterone receptor	PGR
MOL000358	TAR00491	Phosphatidylinositol-4,5-bisphosphate 3-kinase catalytic subunit, gamma isoform	PIK3CG
MOL002714	TAR00491	Phosphatidylinositol-4,5-bisphosphate 3-kinase catalytic subunit, gamma isoform	PIK3CG
MOL000358	TAR02966	Proto-oncogene serine/threonine-protein kinase Pim-1	PIM1
MOL000519	TAR02966	Proto-oncogene serine/threonine-protein kinase Pim-1	PIM1
MOL002670	TAR02966	Proto-oncogene serine/threonine-protein kinase Pim-1	PIM1
MOL002714	TAR02966	Proto-oncogene serine/threonine-protein kinase Pim-1	PIM1
MOL002776	TAR02966	Proto-oncogene serine/threonine-protein kinase Pim-1	PIM1
MOL000449	TAR00346	Urokinase-type plasminogen activator	PLAU
MOL006967	TAR00090	Purine nucleoside phosphorylase	PNP
MOL000358	TAR00357	Serum paraoxonase/arylesterase 1	PON1
MOL000358	TAR00078	Peroxisome proliferator activated receptor gamma	PPARG
MOL000449	TAR00078	Peroxisome proliferator activated receptor gamma	PPARG
MOL000519	TAR00078	Peroxisome proliferator activated receptor gamma	PPARG
MOL002670	TAR00078	Peroxisome proliferator activated receptor gamma	PPARG
MOL002714	TAR00078	Peroxisome proliferator activated receptor gamma	PPARG
MOL005030	TAR00078	Peroxisome proliferator activated receptor gamma	PPARG
MOL006936	TAR00078	Peroxisome proliferator activated receptor gamma	PPARG
MOL006937	TAR00078	Peroxisome proliferator activated receptor gamma	PPARG
MOL006957	TAR00078	Peroxisome proliferator activated receptor gamma	PPARG
MOL000358	TAR00699	mRNA of PKA Catalytic Subunit C-alpha	PRKACA
MOL000449	TAR00699	mRNA of PKA Catalytic Subunit C-alpha	PRKACA
MOL002714	TAR00699	mRNA of PKA Catalytic Subunit C-alpha	PRKACA
MOL000358	TAR02928	Trypsin-1	PRSS1
MOL000449	TAR02928	Trypsin-1	PRSS1
MOL000519	TAR02928	Trypsin-1	PRSS1
MOL002670	TAR02928	Trypsin-1	PRSS1
MOL002714	TAR02928	Trypsin-1	PRSS1
MOL006957	TAR02928	Trypsin-1	PRSS1
MOL000358	TAR00006	Prostaglandin G/H synthase 1	PTGS1
MOL000449	TAR00006	Prostaglandin G/H synthase 1	PTGS1
MOL002670	TAR00006	Prostaglandin G/H synthase 1	PTGS1
MOL002714	TAR00006	Prostaglandin G/H synthase 1	PTGS1
MOL005030	TAR00006	Prostaglandin G/H synthase 1	PTGS1
MOL006936	TAR00006	Prostaglandin G/H synthase 1	PTGS1
MOL000358	TAR00094	Prostaglandin G/H synthase 2	PTGS2
MOL000449	TAR00094	Prostaglandin G/H synthase 2	PTGS2
MOL000519	TAR00094	Prostaglandin G/H synthase 2	PTGS2
MOL002670	TAR00094	Prostaglandin G/H synthase 2	PTGS2
MOL002714	TAR00094	Prostaglandin G/H synthase 2	PTGS2
MOL006957	TAR00094	Prostaglandin G/H synthase 2	PTGS2
MOL006967	TAR00094	Prostaglandin G/H synthase 2	PTGS2
MOL000358	TAR00229	mRNA of Protein-tyrosine phosphatase, non-receptor type 1	PTPN1
MOL002670	TAR00229	mRNA of Protein-tyrosine phosphatase, non-receptor type 1	PTPN1
MOL002714	TAR00229	mRNA of Protein-tyrosine phosphatase, non-receptor type 1	PTPN1
MOL002776	TAR00229	mRNA of Protein-tyrosine phosphatase, non-receptor type 1	PTPN1
MOL000449	TAR00158	Retinoic acid receptor RXR-alpha	RXRA
MOL002670	TAR00158	Retinoic acid receptor RXR-alpha	RXRA
MOL002670	TAR00789	Retinoic acid receptor RXR-beta	RXRB
MOL000358	TAR00070	Sodium channel protein type 5 subunit alpha	SCN5A
MOL000449	TAR00070	Sodium channel protein type 5 subunit alpha	SCN5A
MOL000519	TAR00070	Sodium channel protein type 5 subunit alpha	SCN5A
MOL002670	TAR00070	Sodium channel protein type 5 subunit alpha	SCN5A
MOL000449	TAR00186	Sodium-dependent noradrenaline transporter	SLC6A2
MOL000449	TAR00239	Sodium-dependent dopamine transporter	SLC6A3
MOL000358	TAR00290	Sodium-dependent serotonin transporter	SLC6A4
MOL002670	TAR00290	Sodium-dependent serotonin transporter	SLC6A4
MOL000519	TAR00287	DNA topoisomerase II	TOP2
MOL002670	TAR00287	DNA topoisomerase II	TOP2
MOL002714	TAR00646	Cellular tumor antigen p53	TP53
MOL002714	TAR00740	Vascular endothelial growth factor A	VEGFA
MOL005828	TAR00646	Cellular tumor antigen p53	TP53
MOL005100	TAR00287	DNA topoisomerase II	TOP2
MOL005815	TAR00287	DNA topoisomerase II	TOP2
MOL005828	TAR00287	DNA topoisomerase II	TOP2
MOL004328	TAR00597	Superoxide dismutase [Cu-Zn]	SOD1
MOL005100	TAR00070	Sodium channel protein type 5 subunit alpha	SCN5A
MOL005815	TAR00070	Sodium channel protein type 5 subunit alpha	SCN5A
MOL005828	TAR00070	Sodium channel protein type 5 subunit alpha	SCN5A
MOL004328	TAR00229	mRNA of Protein-tyrosine phosphatase, non-receptor type 1	PTPN1
MOL005100	TAR00229	mRNA of Protein-tyrosine phosphatase, non-receptor type 1	PTPN1
MOL005815	TAR00229	mRNA of Protein-tyrosine phosphatase, non-receptor type 1	PTPN1
MOL005828	TAR00229	mRNA of Protein-tyrosine phosphatase, non-receptor type 1	PTPN1
MOL004328	TAR00094	Prostaglandin G/H synthase 2	PTGS2
MOL005100	TAR00094	Prostaglandin G/H synthase 2	PTGS2
MOL005815	TAR00094	Prostaglandin G/H synthase 2	PTGS2
MOL005828	TAR00094	Prostaglandin G/H synthase 2	PTGS2
MOL004328	TAR00006	Prostaglandin G/H synthase 1	PTGS1
MOL005100	TAR00006	Prostaglandin G/H synthase 1	PTGS1
MOL005828	TAR00006	Prostaglandin G/H synthase 1	PTGS1
MOL005100	TAR02928	Trypsin-1	PRSS1
MOL005815	TAR02928	Trypsin-1	PRSS1
MOL005828	TAR02928	Trypsin-1	PRSS1
MOL004328	TAR00699	mRNA of PKA Catalytic Subunit C-alpha	PRKACA
MOL005100	TAR00699	mRNA of PKA Catalytic Subunit C-alpha	PRKACA
MOL004328	TAR00078	Peroxisome proliferator activated receptor gamma	PPARG
MOL005100	TAR00078	Peroxisome proliferator activated receptor gamma	PPARG
MOL005815	TAR00078	Peroxisome proliferator activated receptor gamma	PPARG
MOL005828	TAR00078	Peroxisome proliferator activated receptor gamma	PPARG
MOL005100	TAR02966	Proto-oncogene serine/threonine-protein kinase Pim-1	PIM1
MOL005815	TAR02966	Proto-oncogene serine/threonine-protein kinase Pim-1	PIM1
MOL005828	TAR02966	Proto-oncogene serine/threonine-protein kinase Pim-1	PIM1
MOL004328	TAR00491	Phosphatidylinositol-4,5-bisphosphate 3-kinase catalytic subunit, gamma isoform	PIK3CG
MOL005100	TAR00491	Phosphatidylinositol-4,5-bisphosphate 3-kinase catalytic subunit, gamma isoform	PIK3CG
MOL000359	TAR00209	Progesterone receptor	PGR
MOL000359	TAR00252	Mineralocorticoid receptor	NR3C2
MOL000359	TAR00308	Glucocorticoid receptor	NR3C1
MOL004328	TAR00003	Nitric oxide synthase, inducible	NOS2
MOL005100	TAR00003	Nitric oxide synthase, inducible	NOS2
MOL005815	TAR00003	Nitric oxide synthase, inducible	NOS2
MOL005828	TAR00003	Nitric oxide synthase, inducible	NOS2
MOL000359	TAR03276	Nuclear receptor coactivator 2	NCOA2
MOL005100	TAR03276	Nuclear receptor coactivator 2	NCOA2
MOL005815	TAR03276	Nuclear receptor coactivator 2	NCOA2
MOL005828	TAR03276	Nuclear receptor coactivator 2	NCOA2
MOL005100	TAR03279	Nuclear receptor coactivator 1	NCOA1
MOL005828	TAR00704	Mitogen-activated protein kinase 8	MAPK8
MOL004328	TAR00402	Mitogen-activated protein kinase 14	MAPK14
MOL005100	TAR00402	Mitogen-activated protein kinase 14	MAPK14
MOL004328	TAR00354	Mitogen-activated protein kinase 1	MAPK1
MOL004328	TAR00499	Beta-lactamase	LACTB
MOL005100	TAR00499	Beta-lactamase	LACTB
MOL005815	TAR03727	Calcium-activated potassium channel subunit alpha 1	KCNMA1
MOL005828	TAR03727	Calcium-activated potassium channel subunit alpha 1	KCNMA1
MOL005815	TAR00037	Potassium voltage-gated channel subfamily H member 2	KCNH2
MOL005828	TAR00037	Potassium voltage-gated channel subfamily H member 2	KCNH2
MOL005828	TAR00414	Transcription factor AP-1	JUN
MOL004328	TAR00444	Heat shock protein HSP 90	HSP90
MOL005100	TAR00444	Heat shock protein HSP 90	HSP90
MOL005815	TAR00444	Heat shock protein HSP 90	HSP90
MOL005828	TAR00444	Heat shock protein HSP 90	HSP90
MOL004328	TAR01644	3-hydroxy-3-methylglutaryl-coenzyme A reductase	HMGCR
MOL004328	TAR00733	Glutathione S-transferase P	GSTP1
MOL004328	TAR00422	Glycogen synthase kinase-3 beta	GSK3B
MOL005100	TAR00422	Glycogen synthase kinase-3 beta	GSK3B
MOL005815	TAR00422	Glycogen synthase kinase-3 beta	GSK3B
MOL005828	TAR00422	Glycogen synthase kinase-3 beta	GSK3B
MOL004328	TAR00202	Aspartate aminotransferase, cytoplasmic	GOT1
MOL004328	TAR00374	Fatty acid synthase	FASN
MOL005815	TAR00123	Coagulation factor VII	F7
MOL005828	TAR00123	Coagulation factor VII	F7
MOL005815	TAR00017	Thrombin	F2
MOL005828	TAR00017	Thrombin	F2
MOL005815	TAR00079	Coagulation factor Xa	F10
MOL005828	TAR00079	Coagulation factor Xa	F10
MOL004328	TAR00307	Estrogen receptor beta	ESR2
MOL005100	TAR00307	Estrogen receptor beta	ESR2
MOL005815	TAR00307	Estrogen receptor beta	ESR2
MOL005828	TAR00307	Estrogen receptor beta	ESR2
MOL000359	TAR00046	Estrogen receptor	ESR1
MOL004328	TAR00046	Estrogen receptor	ESR1
MOL005100	TAR00046	Estrogen receptor	ESR1
MOL005815	TAR00046	Estrogen receptor	ESR1
MOL005828	TAR00046	Estrogen receptor	ESR1
MOL004328	TAR00332	Dipeptidyl peptidase IV	DPP4
MOL005100	TAR00332	Dipeptidyl peptidase IV	DPP4
MOL005815	TAR00332	Dipeptidyl peptidase IV	DPP4
MOL005828	TAR00332	Dipeptidyl peptidase IV	DPP4
MOL005100	TAR00647	Serine/threonine-protein kinase Chk1	CHEK1
MOL005828	TAR00647	Serine/threonine-protein kinase Chk1	CHEK1
MOL004328	TAR00482	Cell division protein kinase 2	CDK2
MOL005100	TAR00482	Cell division protein kinase 2	CDK2
MOL004328	TAR03025	Cyclin-A2	CCNA2
MOL005100	TAR03025	Cyclin-A2	CCNA2
MOL005828	TAR03025	Cyclin-A2	CCNA2
MOL004328	TAR00735	Catalase	CAT
MOL005100	TAR03907	Calmodulin	CALM
MOL005815	TAR03907	Calmodulin	CALM
MOL005828	TAR03907	Calmodulin	CALM
MOL004328	TAR00117	Carbonic anhydrase II	CA2
MOL005100	TAR00117	Carbonic anhydrase II	CA2
MOL005815	TAR00117	Carbonic anhydrase II	CA2
MOL005828	TAR00117	Carbonic anhydrase II	CA2
MOL004328	TAR00086	Apoptosis regulator Bcl-2	BCL2
MOL005828	TAR00086	Apoptosis regulator Bcl-2	BCL2
MOL000359	TAR00048	Androgen receptor	AR
MOL004328	TAR00048	Androgen receptor	AR
MOL005100	TAR00048	Androgen receptor	AR
MOL005815	TAR00048	Androgen receptor	AR
MOL005828	TAR00048	Androgen receptor	AR
MOL005815	TAR00165	Acetylcholinesterase	ACHE
MOL000358	TAR00290	Sodium-dependent serotonin transporter	SLC6A4
MOL000449	TAR00239	Sodium-dependent dopamine transporter	SLC6A3
MOL000449	TAR00186	Sodium-dependent noradrenaline transporter	SLC6A2
MOL000358	TAR00070	Sodium channel protein type 5 subunit alpha	SCN5A
MOL000449	TAR00070	Sodium channel protein type 5 subunit alpha	SCN5A
MOL000449	TAR00158	Retinoic acid receptor RXR-alpha	RXRA
MOL000358	TAR00229	mRNA of Protein-tyrosine phosphatase, non-receptor type 1	PTPN1
MOL000358	TAR00094	Prostaglandin G/H synthase 2	PTGS2
MOL000449	TAR00094	Prostaglandin G/H synthase 2	PTGS2
MOL000358	TAR00006	Prostaglandin G/H synthase 1	PTGS1
MOL000449	TAR00006	Prostaglandin G/H synthase 1	PTGS1
MOL000358	TAR02928	Trypsin-1	PRSS1
MOL000449	TAR02928	Trypsin-1	PRSS1
MOL000358	TAR00699	mRNA of PKA Catalytic Subunit C-alpha	PRKACA
MOL000449	TAR00699	mRNA of PKA Catalytic Subunit C-alpha	PRKACA
MOL000358	TAR00078	Peroxisome proliferator activated receptor gamma	PPARG
MOL000449	TAR00078	Peroxisome proliferator activated receptor gamma	PPARG
MOL000358	TAR00357	Serum paraoxonase/arylesterase 1	PON1
MOL000449	TAR00346	Urokinase-type plasminogen activator	PLAU
MOL000358	TAR02966	Proto-oncogene serine/threonine-protein kinase Pim-1	PIM1
MOL000358	TAR00491	Phosphatidylinositol-4,5-bisphosphate 3-kinase catalytic subunit, gamma isoform	PIK3CG
MOL000358	TAR00209	Progesterone receptor	PGR
MOL000449	TAR00209	Progesterone receptor	PGR
MOL000358	TAR00172	CGMP-inhibited 3',5'-cyclic phosphodiesterase A	PDE3A
MOL000358	TAR00299	Mu-type opioid receptor	OPRM1
MOL000449	TAR00252	Mineralocorticoid receptor	NR3C2
MOL000358	TAR00308	Glucocorticoid receptor	NR3C1
MOL000449	TAR00308	Glucocorticoid receptor	NR3C1
MOL000449	TAR00095	Nitric-oxide synthase, endothelial	NOS3
MOL000358	TAR00003	Nitric oxide synthase, inducible	NOS2
MOL000449	TAR00003	Nitric oxide synthase, inducible	NOS2
MOL000358	TAR01143	Cytochrome P450-cam	NOR51B
MOL000358	TAR03276	Nuclear receptor coactivator 2	NCOA2
MOL000449	TAR03276	Nuclear receptor coactivator 2	NCOA2
MOL000449	TAR03279	Nuclear receptor coactivator 1	NCOA1
MOL000358	TAR00402	Mitogen-activated protein kinase 14	MAPK14
MOL000358	TAR03987	Microtubule-associated protein 2	MAP2
MOL000449	TAR00565	Amine oxidase [flavin-containing] B	MAOB
MOL000449	TAR00566	Amine oxidase [flavin-containing] A	MAOA
MOL000449	TAR00521	Leukotriene A-4 hydrolase	LTA4H
MOL000358	TAR00499	Beta-lactamase	LACTB
MOL000449	TAR00499	Beta-lactamase	LACTB
MOL000358	TAR00037	Potassium voltage-gated channel subfamily H member 2	KCNH2
MOL000358	TAR00414	Transcription factor AP-1	JUN
MOL000449	TAR01201	Ig gamma-1 chain C region	IGHG1
MOL000358	TAR00175	5-hydroxytryptamine 2A receptor	HTR2A
MOL000449	TAR00175	5-hydroxytryptamine 2A receptor	HTR2A
MOL000358	TAR00444	Heat shock protein HSP 90	HSP90
MOL000358	TAR00422	Glycogen synthase kinase-3 beta	GSK3B
MOL000358	TAR00181	Gamma-aminobutyric-acid receptor alpha-5 subunit	GABRA5
MOL000358	TAR00200	Gamma-aminobutyric-acid receptor alpha-3 subunit	GABRA3
MOL000449	TAR00200	Gamma-aminobutyric-acid receptor alpha-3 subunit	GABRA3
MOL000358	TAR00141	Gamma-aminobutyric-acid receptor alpha-2 subunit	GABRA2
MOL000358	TAR00309	Gamma-aminobutyric acid receptor subunit alpha-1	GABRA1
MOL000449	TAR00309	Gamma-aminobutyric acid receptor subunit alpha-1	GABRA1
MOL000358	TAR00017	Thrombin	F2
MOL000449	TAR00017	Thrombin	F2
MOL000358	TAR00307	Estrogen receptor beta	ESR2
MOL000358	TAR00046	Estrogen receptor	ESR1
MOL000449	TAR00046	Estrogen receptor	ESR1
MOL000358	TAR00007	Dopamine D1 receptor	DRD1
MOL000358	TAR00332	Dipeptidyl peptidase IV	DPP4
MOL000449	TAR00332	Dipeptidyl peptidase IV	DPP4
MOL000449	TAR01696	Chymotrypsinogen B	CTRB1
MOL000358	TAR00581	Neuronal acetylcholine receptor protein, alpha-7 chain	CHRNA7
MOL000449	TAR00581	Neuronal acetylcholine receptor protein, alpha-7 chain	CHRNA7
MOL000358	TAR00284	Neuronal acetylcholine receptor subunit alpha-2	CHRNA2
MOL000358	TAR00154	Muscarinic acetylcholine receptor M4	CHRM4
MOL000358	TAR00016	Muscarinic acetylcholine receptor M3	CHRM3
MOL000449	TAR00016	Muscarinic acetylcholine receptor M3	CHRM3
MOL000358	TAR00210	Muscarinic acetylcholine receptor M2	CHRM2
MOL000449	TAR00210	Muscarinic acetylcholine receptor M2	CHRM2
MOL000358	TAR00038	Muscarinic acetylcholine receptor M1	CHRM1
MOL000449	TAR00038	Muscarinic acetylcholine receptor M1	CHRM1
MOL000358	TAR00647	Serine/threonine-protein kinase Chk1	CHEK1
MOL000358	TAR00482	Cell division protein kinase 2	CDK2
MOL000449	TAR00482	Cell division protein kinase 2	CDK2
MOL000358	TAR03025	Cyclin-A2	CCNA2
MOL000358	TAR00117	Carbonic anhydrase II	CA2
MOL000449	TAR00117	Carbonic anhydrase II	CA2
MOL000358	TAR00086	Apoptosis regulator Bcl-2	BCL2
MOL000358	TAR00048	Androgen receptor	AR
MOL000449	TAR00048	Androgen receptor	AR
MOL000449	TAR00288	Aldose reductase	AKR1B1
MOL000358	TAR00261	Beta-2 adrenergic receptor	ADRB2
MOL000449	TAR00261	Beta-2 adrenergic receptor	ADRB2
MOL000449	TAR00063	Beta-1 adrenergic receptor	ADRB1
MOL000449	TAR00105	Alpha-2A adrenergic receptor	ADRA2A
MOL000358	TAR00216	Alpha-1B adrenergic receptor	ADRA1B
MOL000449	TAR00216	Alpha-1B adrenergic receptor	ADRA1B
MOL000358	TAR00191	Alpha-1A adrenergic receptor	ADRA1A
MOL000449	TAR00191	Alpha-1A adrenergic receptor	ADRA1A
MOL000449	TAR00727	Alcohol dehydrogenase 1C	ADH1C
MOL000358	TAR00165	Acetylcholinesterase	ACHE
MOL000449	TAR00165	Acetylcholinesterase	ACHE
MOL000296	TAR00186	Sodium-dependent noradrenaline transporter	SLC6A2
MOL000296	TAR00070	Sodium channel protein type 5 subunit alpha	SCN5A
MOL000296	TAR00158	Retinoic acid receptor RXR-alpha	RXRA
MOL000296	TAR00094	Prostaglandin G/H synthase 2	PTGS2
MOL000296	TAR00006	Prostaglandin G/H synthase 1	PTGS1
MOL000296	TAR02928	Trypsin-1	PRSS1
MOL000296	TAR00078	Peroxisome proliferator activated receptor gamma	PPARG
MOL000282	TAR00209	Progesterone receptor	PGR
MOL000283	TAR00209	Progesterone receptor	PGR
MOL000296	TAR00209	Progesterone receptor	PGR
MOL000296	TAR00172	CGMP-inhibited 3',5'-cyclic phosphodiesterase A	PDE3A
MOL000273	TAR00252	Mineralocorticoid receptor	NR3C2
MOL000275	TAR00252	Mineralocorticoid receptor	NR3C2
MOL000279	TAR00252	Mineralocorticoid receptor	NR3C2
MOL000273	TAR00308	Glucocorticoid receptor	NR3C1
MOL000275	TAR00308	Glucocorticoid receptor	NR3C1
MOL000276	TAR00308	Glucocorticoid receptor	NR3C1
MOL000279	TAR00308	Glucocorticoid receptor	NR3C1
MOL000280	TAR00308	Glucocorticoid receptor	NR3C1
MOL000282	TAR00308	Glucocorticoid receptor	NR3C1
MOL000283	TAR00308	Glucocorticoid receptor	NR3C1
MOL000287	TAR00308	Glucocorticoid receptor	NR3C1
MOL000289	TAR00308	Glucocorticoid receptor	NR3C1
MOL000290	TAR00308	Glucocorticoid receptor	NR3C1
MOL000291	TAR00308	Glucocorticoid receptor	NR3C1
MOL000296	TAR00308	Glucocorticoid receptor	NR3C1
MOL000296	TAR00095	Nitric-oxide synthase, endothelial	NOS3
MOL000296	TAR01143	Cytochrome P450-cam	NOR51B
MOL000273	TAR03276	Nuclear receptor coactivator 2	NCOA2
MOL000296	TAR03276	Nuclear receptor coactivator 2	NCOA2
MOL000296	TAR01172	Lysozyme	LYZ
MOL000296	TAR01201	Ig gamma-1 chain C region	IGHG1
MOL000296	TAR03216	Glutamate receptor 2	GRIA2
MOL000296	TAR03284	Gamma-aminobutyric-acid receptor subunit alpha-6	GABRA6
MOL000296	TAR00181	Gamma-aminobutyric-acid receptor alpha-5 subunit	GABRA5
MOL000296	TAR00200	Gamma-aminobutyric-acid receptor alpha-3 subunit	GABRA3
MOL000296	TAR00141	Gamma-aminobutyric-acid receptor alpha-2 subunit	GABRA2
MOL000296	TAR00309	Gamma-aminobutyric acid receptor subunit alpha-1	GABRA1
MOL000296	TAR00017	Thrombin	F2
MOL000275	TAR00046	Estrogen receptor	ESR1
MOL000279	TAR00046	Estrogen receptor	ESR1
MOL000282	TAR00046	Estrogen receptor	ESR1
MOL000283	TAR00046	Estrogen receptor	ESR1
MOL000296	TAR00046	Estrogen receptor	ESR1
MOL000296	TAR00332	Dipeptidyl peptidase IV	DPP4
MOL000296	TAR02262	Nicotinate-nucleotide--dimethylbenzimidazole phosphoribosyltransferase	COBT
MOL000296	TAR00016	Muscarinic acetylcholine receptor M3	CHRM3
MOL000296	TAR00210	Muscarinic acetylcholine receptor M2	CHRM2
MOL000296	TAR00038	Muscarinic acetylcholine receptor M1	CHRM1
MOL000296	TAR00117	Carbonic anhydrase II	CA2
MOL000273	TAR00048	Androgen receptor	AR
MOL000275	TAR00048	Androgen receptor	AR
MOL000279	TAR00048	Androgen receptor	AR
MOL000280	TAR00048	Androgen receptor	AR
MOL000282	TAR00048	Androgen receptor	AR
MOL000283	TAR00048	Androgen receptor	AR
MOL000287	TAR00048	Androgen receptor	AR
MOL000290	TAR00048	Androgen receptor	AR
MOL000291	TAR00048	Androgen receptor	AR
MOL000292	TAR00048	Androgen receptor	AR
MOL000296	TAR00048	Androgen receptor	AR
MOL000296	TAR00216	Alpha-1B adrenergic receptor	ADRA1B
MOL000296	TAR00727	Alcohol dehydrogenase 1C	ADH1C
MOL000296	TAR00726	Alcohol dehydrogenase 1B	ADH1B
MOL000296	TAR00165	Acetylcholinesterase	ACHE
MOL002903	TAR00290	Sodium-dependent serotonin transporter	SLC6A4
MOL002903	TAR00239	Sodium-dependent dopamine transporter	SLC6A3
MOL002903	TAR00186	Sodium-dependent noradrenaline transporter	SLC6A2
MOL000785	TAR00070	Sodium channel protein type 5 subunit alpha	SCN5A
MOL001454	TAR00070	Sodium channel protein type 5 subunit alpha	SCN5A
MOL002894	TAR00070	Sodium channel protein type 5 subunit alpha	SCN5A
MOL002903	TAR00070	Sodium channel protein type 5 subunit alpha	SCN5A
MOL002904	TAR00070	Sodium channel protein type 5 subunit alpha	SCN5A
MOL000785	TAR00158	Retinoic acid receptor RXR-alpha	RXRA
MOL001454	TAR00158	Retinoic acid receptor RXR-alpha	RXRA
MOL002894	TAR00158	Retinoic acid receptor RXR-alpha	RXRA
MOL002897	TAR00158	Retinoic acid receptor RXR-alpha	RXRA
MOL002903	TAR00158	Retinoic acid receptor RXR-alpha	RXRA
MOL002904	TAR00158	Retinoic acid receptor RXR-alpha	RXRA
MOL000785	TAR00229	mRNA of Protein-tyrosine phosphatase, non-receptor type 1	PTPN1
MOL002894	TAR00229	mRNA of Protein-tyrosine phosphatase, non-receptor type 1	PTPN1
MOL002903	TAR00229	mRNA of Protein-tyrosine phosphatase, non-receptor type 1	PTPN1
MOL002904	TAR00229	mRNA of Protein-tyrosine phosphatase, non-receptor type 1	PTPN1
MOL000785	TAR00094	Prostaglandin G/H synthase 2	PTGS2
MOL001454	TAR00094	Prostaglandin G/H synthase 2	PTGS2
MOL002894	TAR00094	Prostaglandin G/H synthase 2	PTGS2
MOL002897	TAR00094	Prostaglandin G/H synthase 2	PTGS2
MOL002903	TAR00094	Prostaglandin G/H synthase 2	PTGS2
MOL002904	TAR00094	Prostaglandin G/H synthase 2	PTGS2
MOL000785	TAR00006	Prostaglandin G/H synthase 1	PTGS1
MOL001454	TAR00006	Prostaglandin G/H synthase 1	PTGS1
MOL002894	TAR00006	Prostaglandin G/H synthase 1	PTGS1
MOL002903	TAR00006	Prostaglandin G/H synthase 1	PTGS1
MOL002904	TAR00006	Prostaglandin G/H synthase 1	PTGS1
MOL000785	TAR02928	Trypsin-1	PRSS1
MOL001454	TAR02928	Trypsin-1	PRSS1
MOL002894	TAR02928	Trypsin-1	PRSS1
MOL002897	TAR02928	Trypsin-1	PRSS1
MOL002903	TAR02928	Trypsin-1	PRSS1
MOL002904	TAR02928	Trypsin-1	PRSS1
MOL000785	TAR00699	mRNA of PKA Catalytic Subunit C-alpha	PRKACA
MOL001454	TAR00699	mRNA of PKA Catalytic Subunit C-alpha	PRKACA
MOL002894	TAR00699	mRNA of PKA Catalytic Subunit C-alpha	PRKACA
MOL002897	TAR00699	mRNA of PKA Catalytic Subunit C-alpha	PRKACA
MOL002903	TAR00699	mRNA of PKA Catalytic Subunit C-alpha	PRKACA
MOL002904	TAR00699	mRNA of PKA Catalytic Subunit C-alpha	PRKACA
MOL000785	TAR00078	Peroxisome proliferator activated receptor gamma	PPARG
MOL001454	TAR00078	Peroxisome proliferator activated receptor gamma	PPARG
MOL002894	TAR00078	Peroxisome proliferator activated receptor gamma	PPARG
MOL002897	TAR00078	Peroxisome proliferator activated receptor gamma	PPARG
MOL002903	TAR00078	Peroxisome proliferator activated receptor gamma	PPARG
MOL002904	TAR00078	Peroxisome proliferator activated receptor gamma	PPARG
MOL000785	TAR02966	Proto-oncogene serine/threonine-protein kinase Pim-1	PIM1
MOL001454	TAR02966	Proto-oncogene serine/threonine-protein kinase Pim-1	PIM1
MOL002894	TAR02966	Proto-oncogene serine/threonine-protein kinase Pim-1	PIM1
MOL002897	TAR02966	Proto-oncogene serine/threonine-protein kinase Pim-1	PIM1
MOL002903	TAR02966	Proto-oncogene serine/threonine-protein kinase Pim-1	PIM1
MOL002904	TAR02966	Proto-oncogene serine/threonine-protein kinase Pim-1	PIM1
MOL001454	TAR03868	cAMP and cAMP-inhibited cGMP 3',5'-cyclic phosphodiesterase 10A	PDE10A
MOL002897	TAR03868	cAMP and cAMP-inhibited cGMP 3',5'-cyclic phosphodiesterase 10A	PDE10A
MOL002903	TAR03868	cAMP and cAMP-inhibited cGMP 3',5'-cyclic phosphodiesterase 10A	PDE10A
MOL002903	TAR00299	Mu-type opioid receptor	OPRM1
MOL002903	TAR00163	Delta-type opioid receptor	OPRD1
MOL002907	TAR00252	Mineralocorticoid receptor	NR3C2
MOL002907	TAR00308	Glucocorticoid receptor	NR3C1
MOL000785	TAR00095	Nitric-oxide synthase, endothelial	NOS3
MOL001454	TAR00095	Nitric-oxide synthase, endothelial	NOS3
MOL002894	TAR00095	Nitric-oxide synthase, endothelial	NOS3
MOL002897	TAR00095	Nitric-oxide synthase, endothelial	NOS3
MOL002903	TAR00095	Nitric-oxide synthase, endothelial	NOS3
MOL002904	TAR00095	Nitric-oxide synthase, endothelial	NOS3
MOL000785	TAR00003	Nitric oxide synthase, inducible	NOS2
MOL001454	TAR00003	Nitric oxide synthase, inducible	NOS2
MOL002894	TAR00003	Nitric oxide synthase, inducible	NOS2
MOL002897	TAR00003	Nitric oxide synthase, inducible	NOS2
MOL002903	TAR00003	Nitric oxide synthase, inducible	NOS2
MOL002904	TAR00003	Nitric oxide synthase, inducible	NOS2
MOL002907	TAR00003	Nitric oxide synthase, inducible	NOS2
MOL000785	TAR03276	Nuclear receptor coactivator 2	NCOA2
MOL001454	TAR03276	Nuclear receptor coactivator 2	NCOA2
MOL002894	TAR03276	Nuclear receptor coactivator 2	NCOA2
MOL002897	TAR03276	Nuclear receptor coactivator 2	NCOA2
MOL002904	TAR03276	Nuclear receptor coactivator 2	NCOA2
MOL002907	TAR03276	Nuclear receptor coactivator 2	NCOA2
MOL000785	TAR00402	Mitogen-activated protein kinase 14	MAPK14
MOL001454	TAR00402	Mitogen-activated protein kinase 14	MAPK14
MOL002894	TAR00402	Mitogen-activated protein kinase 14	MAPK14
MOL002897	TAR00402	Mitogen-activated protein kinase 14	MAPK14
MOL002903	TAR00402	Mitogen-activated protein kinase 14	MAPK14
MOL002904	TAR00402	Mitogen-activated protein kinase 14	MAPK14
MOL002903	TAR03727	Calcium-activated potassium channel subunit alpha 1	KCNMA1
MOL002904	TAR03727	Calcium-activated potassium channel subunit alpha 1	KCNMA1
MOL000785	TAR00037	Potassium voltage-gated channel subfamily H member 2	KCNH2
MOL001454	TAR00037	Potassium voltage-gated channel subfamily H member 2	KCNH2
MOL002894	TAR00037	Potassium voltage-gated channel subfamily H member 2	KCNH2
MOL002897	TAR00037	Potassium voltage-gated channel subfamily H member 2	KCNH2
MOL002903	TAR00037	Potassium voltage-gated channel subfamily H member 2	KCNH2
MOL002904	TAR00037	Potassium voltage-gated channel subfamily H member 2	KCNH2
MOL002903	TAR00113	5-hydroxytryptamine receptor 3A	HTR3A
MOL002903	TAR00203	5-hydroxytryptamine 2C receptor	HTR2C
MOL002903	TAR00175	5-hydroxytryptamine 2A receptor	HTR2A
MOL000785	TAR00444	Heat shock protein HSP 90	HSP90
MOL001454	TAR00444	Heat shock protein HSP 90	HSP90
MOL002903	TAR00444	Heat shock protein HSP 90	HSP90
MOL002904	TAR00444	Heat shock protein HSP 90	HSP90
MOL000785	TAR00422	Glycogen synthase kinase-3 beta	GSK3B
MOL001454	TAR00422	Glycogen synthase kinase-3 beta	GSK3B
MOL002894	TAR00422	Glycogen synthase kinase-3 beta	GSK3B
MOL002897	TAR00422	Glycogen synthase kinase-3 beta	GSK3B
MOL002903	TAR00422	Glycogen synthase kinase-3 beta	GSK3B
MOL002904	TAR00422	Glycogen synthase kinase-3 beta	GSK3B
MOL000622	TAR03216	Glutamate receptor 2	GRIA2
MOL000622	TAR03284	Gamma-aminobutyric-acid receptor subunit alpha-6	GABRA6
MOL000622	TAR00141	Gamma-aminobutyric-acid receptor alpha-2 subunit	GABRA2
MOL000622	TAR00309	Gamma-aminobutyric acid receptor subunit alpha-1	GABRA1
MOL000785	TAR00123	Coagulation factor VII	F7
MOL002904	TAR00123	Coagulation factor VII	F7
MOL000785	TAR00017	Thrombin	F2
MOL001454	TAR00017	Thrombin	F2
MOL002894	TAR00017	Thrombin	F2
MOL002897	TAR00017	Thrombin	F2
MOL002903	TAR00017	Thrombin	F2
MOL002904	TAR00017	Thrombin	F2
MOL001454	TAR00079	Coagulation factor Xa	F10
MOL002903	TAR00079	Coagulation factor Xa	F10
MOL002904	TAR00079	Coagulation factor Xa	F10
MOL000785	TAR00307	Estrogen receptor beta	ESR2
MOL001454	TAR00307	Estrogen receptor beta	ESR2
MOL002894	TAR00307	Estrogen receptor beta	ESR2
MOL002897	TAR00307	Estrogen receptor beta	ESR2
MOL002903	TAR00307	Estrogen receptor beta	ESR2
MOL002904	TAR00307	Estrogen receptor beta	ESR2
MOL000785	TAR00046	Estrogen receptor	ESR1
MOL001454	TAR00046	Estrogen receptor	ESR1
MOL002894	TAR00046	Estrogen receptor	ESR1
MOL002897	TAR00046	Estrogen receptor	ESR1
MOL002903	TAR00046	Estrogen receptor	ESR1
MOL002904	TAR00046	Estrogen receptor	ESR1
MOL002907	TAR00046	Estrogen receptor	ESR1
MOL002903	TAR00056	D(1B) dopamine receptor	DRD5
MOL002903	TAR00007	Dopamine D1 receptor	DRD1
MOL000622	TAR00332	Dipeptidyl peptidase IV	DPP4
MOL000785	TAR00332	Dipeptidyl peptidase IV	DPP4
MOL001454	TAR00332	Dipeptidyl peptidase IV	DPP4
MOL002894	TAR00332	Dipeptidyl peptidase IV	DPP4
MOL002897	TAR00332	Dipeptidyl peptidase IV	DPP4
MOL002903	TAR00332	Dipeptidyl peptidase IV	DPP4
MOL002904	TAR00332	Dipeptidyl peptidase IV	DPP4
MOL002903	TAR00087	Muscarinic acetylcholine receptor M5	CHRM5
MOL002903	TAR00154	Muscarinic acetylcholine receptor M4	CHRM4
MOL002903	TAR00016	Muscarinic acetylcholine receptor M3	CHRM3
MOL002904	TAR00016	Muscarinic acetylcholine receptor M3	CHRM3
MOL002903	TAR00210	Muscarinic acetylcholine receptor M2	CHRM2
MOL002903	TAR00038	Muscarinic acetylcholine receptor M1	CHRM1
MOL000785	TAR00647	Serine/threonine-protein kinase Chk1	CHEK1
MOL001454	TAR00647	Serine/threonine-protein kinase Chk1	CHEK1
MOL002894	TAR00647	Serine/threonine-protein kinase Chk1	CHEK1
MOL002897	TAR00647	Serine/threonine-protein kinase Chk1	CHEK1
MOL002903	TAR00647	Serine/threonine-protein kinase Chk1	CHEK1
MOL002904	TAR00647	Serine/threonine-protein kinase Chk1	CHEK1
MOL000785	TAR00482	Cell division protein kinase 2	CDK2
MOL001454	TAR00482	Cell division protein kinase 2	CDK2
MOL002894	TAR00482	Cell division protein kinase 2	CDK2
MOL002897	TAR00482	Cell division protein kinase 2	CDK2
MOL002903	TAR00482	Cell division protein kinase 2	CDK2
MOL002904	TAR00482	Cell division protein kinase 2	CDK2
MOL000785	TAR03025	Cyclin-A2	CCNA2
MOL001454	TAR03025	Cyclin-A2	CCNA2
MOL002894	TAR03025	Cyclin-A2	CCNA2
MOL002897	TAR03025	Cyclin-A2	CCNA2
MOL002903	TAR03025	Cyclin-A2	CCNA2
MOL002904	TAR03025	Cyclin-A2	CCNA2
MOL000785	TAR03907	Calmodulin	CALM
MOL001454	TAR03907	Calmodulin	CALM
MOL002894	TAR03907	Calmodulin	CALM
MOL002903	TAR03907	Calmodulin	CALM
MOL002904	TAR03907	Calmodulin	CALM
MOL000785	TAR00117	Carbonic anhydrase II	CA2
MOL001454	TAR00117	Carbonic anhydrase II	CA2
MOL002894	TAR00117	Carbonic anhydrase II	CA2
MOL002904	TAR00117	Carbonic anhydrase II	CA2
MOL000785	TAR00048	Androgen receptor	AR
MOL001454	TAR00048	Androgen receptor	AR
MOL002894	TAR00048	Androgen receptor	AR
MOL002897	TAR00048	Androgen receptor	AR
MOL002903	TAR00048	Androgen receptor	AR
MOL002904	TAR00048	Androgen receptor	AR
MOL002907	TAR00048	Androgen receptor	AR
MOL000785	TAR00261	Beta-2 adrenergic receptor	ADRB2
MOL001454	TAR00261	Beta-2 adrenergic receptor	ADRB2
MOL002903	TAR00261	Beta-2 adrenergic receptor	ADRB2
MOL002904	TAR00261	Beta-2 adrenergic receptor	ADRB2
MOL002903	TAR00126	Alpha-2C adrenergic receptor	ADRA2C
MOL002903	TAR00272	Alpha-1D adrenergic receptor	ADRA1D
MOL002904	TAR00272	Alpha-1D adrenergic receptor	ADRA1D
MOL002903	TAR00216	Alpha-1B adrenergic receptor	ADRA1B
MOL002904	TAR00216	Alpha-1B adrenergic receptor	ADRA1B
MOL002903	TAR00191	Alpha-1A adrenergic receptor	ADRA1A
MOL000785	TAR00165	Acetylcholinesterase	ACHE
MOL001454	TAR00165	Acetylcholinesterase	ACHE
MOL002894	TAR00165	Acetylcholinesterase	ACHE
MOL002897	TAR00165	Acetylcholinesterase	ACHE
MOL002903	TAR00165	Acetylcholinesterase	ACHE
MOL002904	TAR00165	Acetylcholinesterase	ACHE
MOL000358	TAR00290	Sodium-dependent serotonin transporter	SLC6A4
MOL001358	TAR00290	Sodium-dependent serotonin transporter	SLC6A4
MOL001358	TAR00239	Sodium-dependent dopamine transporter	SLC6A3
MOL000296	TAR00186	Sodium-dependent noradrenaline transporter	SLC6A2
MOL001328	TAR00186	Sodium-dependent noradrenaline transporter	SLC6A2
MOL000296	TAR00070	Sodium channel protein type 5 subunit alpha	SCN5A
MOL000358	TAR00070	Sodium channel protein type 5 subunit alpha	SCN5A
MOL000296	TAR00158	Retinoic acid receptor RXR-alpha	RXRA
MOL000358	TAR00229	mRNA of Protein-tyrosine phosphatase, non-receptor type 1	PTPN1
MOL000493	TAR00229	mRNA of Protein-tyrosine phosphatase, non-receptor type 1	PTPN1
MOL001352	TAR00229	mRNA of Protein-tyrosine phosphatase, non-receptor type 1	PTPN1
MOL001368	TAR00229	mRNA of Protein-tyrosine phosphatase, non-receptor type 1	PTPN1
MOL000296	TAR00094	Prostaglandin G/H synthase 2	PTGS2
MOL000358	TAR00094	Prostaglandin G/H synthase 2	PTGS2
MOL000493	TAR00094	Prostaglandin G/H synthase 2	PTGS2
MOL001323	TAR00094	Prostaglandin G/H synthase 2	PTGS2
MOL001328	TAR00094	Prostaglandin G/H synthase 2	PTGS2
MOL001329	TAR00094	Prostaglandin G/H synthase 2	PTGS2
MOL001340	TAR00094	Prostaglandin G/H synthase 2	PTGS2
MOL001352	TAR00094	Prostaglandin G/H synthase 2	PTGS2
MOL001355	TAR00094	Prostaglandin G/H synthase 2	PTGS2
MOL001358	TAR00094	Prostaglandin G/H synthase 2	PTGS2
MOL001361	TAR00094	Prostaglandin G/H synthase 2	PTGS2
MOL001368	TAR00094	Prostaglandin G/H synthase 2	PTGS2
MOL000296	TAR00006	Prostaglandin G/H synthase 1	PTGS1
MOL000358	TAR00006	Prostaglandin G/H synthase 1	PTGS1
MOL000493	TAR00006	Prostaglandin G/H synthase 1	PTGS1
MOL001328	TAR00006	Prostaglandin G/H synthase 1	PTGS1
MOL001368	TAR00006	Prostaglandin G/H synthase 1	PTGS1
MOL000296	TAR02928	Trypsin-1	PRSS1
MOL000358	TAR02928	Trypsin-1	PRSS1
MOL001323	TAR02928	Trypsin-1	PRSS1
MOL001328	TAR02928	Trypsin-1	PRSS1
MOL001352	TAR02928	Trypsin-1	PRSS1
MOL001360	TAR02928	Trypsin-1	PRSS1
MOL001368	TAR02928	Trypsin-1	PRSS1
MOL000358	TAR00699	mRNA of PKA Catalytic Subunit C-alpha	PRKACA
MOL001368	TAR00699	mRNA of PKA Catalytic Subunit C-alpha	PRKACA
MOL000296	TAR00078	Peroxisome proliferator activated receptor gamma	PPARG
MOL000358	TAR00078	Peroxisome proliferator activated receptor gamma	PPARG
MOL000493	TAR00078	Peroxisome proliferator activated receptor gamma	PPARG
MOL001352	TAR00078	Peroxisome proliferator activated receptor gamma	PPARG
MOL001368	TAR00078	Peroxisome proliferator activated receptor gamma	PPARG
MOL000358	TAR00357	Serum paraoxonase/arylesterase 1	PON1
MOL000358	TAR02966	Proto-oncogene serine/threonine-protein kinase Pim-1	PIM1
MOL000493	TAR02966	Proto-oncogene serine/threonine-protein kinase Pim-1	PIM1
MOL001368	TAR02966	Proto-oncogene serine/threonine-protein kinase Pim-1	PIM1
MOL000358	TAR00491	Phosphatidylinositol-4,5-bisphosphate 3-kinase catalytic subunit, gamma isoform	PIK3CG
MOL000493	TAR00491	Phosphatidylinositol-4,5-bisphosphate 3-kinase catalytic subunit, gamma isoform	PIK3CG
MOL001368	TAR00491	Phosphatidylinositol-4,5-bisphosphate 3-kinase catalytic subunit, gamma isoform	PIK3CG
MOL000296	TAR00209	Progesterone receptor	PGR
MOL000358	TAR00209	Progesterone receptor	PGR
MOL000493	TAR00209	Progesterone receptor	PGR
MOL001323	TAR00209	Progesterone receptor	PGR
MOL001342	TAR00209	Progesterone receptor	PGR
MOL001344	TAR00209	Progesterone receptor	PGR
MOL001349	TAR00209	Progesterone receptor	PGR
MOL000296	TAR00172	CGMP-inhibited 3',5'-cyclic phosphodiesterase A	PDE3A
MOL000358	TAR00172	CGMP-inhibited 3',5'-cyclic phosphodiesterase A	PDE3A
MOL001358	TAR00172	CGMP-inhibited 3',5'-cyclic phosphodiesterase A	PDE3A
MOL000358	TAR00299	Mu-type opioid receptor	OPRM1
MOL001323	TAR00252	Mineralocorticoid receptor	NR3C2
MOL001349	TAR00252	Mineralocorticoid receptor	NR3C2
MOL001351	TAR00252	Mineralocorticoid receptor	NR3C2
MOL000296	TAR00308	Glucocorticoid receptor	NR3C1
MOL000358	TAR00308	Glucocorticoid receptor	NR3C1
MOL001323	TAR00308	Glucocorticoid receptor	NR3C1
MOL001349	TAR00308	Glucocorticoid receptor	NR3C1
MOL000296	TAR00095	Nitric-oxide synthase, endothelial	NOS3
MOL001328	TAR00095	Nitric-oxide synthase, endothelial	NOS3
MOL001329	TAR00095	Nitric-oxide synthase, endothelial	NOS3
MOL001352	TAR00095	Nitric-oxide synthase, endothelial	NOS3
MOL001353	TAR00095	Nitric-oxide synthase, endothelial	NOS3
MOL001358	TAR00095	Nitric-oxide synthase, endothelial	NOS3
MOL000358	TAR00003	Nitric oxide synthase, inducible	NOS2
MOL000493	TAR00003	Nitric oxide synthase, inducible	NOS2
MOL001328	TAR00003	Nitric oxide synthase, inducible	NOS2
MOL001340	TAR00003	Nitric oxide synthase, inducible	NOS2
MOL001349	TAR00003	Nitric oxide synthase, inducible	NOS2
MOL001352	TAR00003	Nitric oxide synthase, inducible	NOS2
MOL001353	TAR00003	Nitric oxide synthase, inducible	NOS2
MOL001358	TAR00003	Nitric oxide synthase, inducible	NOS2
MOL001368	TAR00003	Nitric oxide synthase, inducible	NOS2
MOL000296	TAR01143	Cytochrome P450-cam	NOR51B
MOL000358	TAR01143	Cytochrome P450-cam	NOR51B
MOL001323	TAR01143	Cytochrome P450-cam	NOR51B
MOL001339	TAR01143	Cytochrome P450-cam	NOR51B
MOL001360	TAR01143	Cytochrome P450-cam	NOR51B
MOL000296	TAR03276	Nuclear receptor coactivator 2	NCOA2
MOL000358	TAR03276	Nuclear receptor coactivator 2	NCOA2
MOL000493	TAR03276	Nuclear receptor coactivator 2	NCOA2
MOL001329	TAR03276	Nuclear receptor coactivator 2	NCOA2
MOL001352	TAR03276	Nuclear receptor coactivator 2	NCOA2
MOL001368	TAR03276	Nuclear receptor coactivator 2	NCOA2
MOL000358	TAR00402	Mitogen-activated protein kinase 14	MAPK14
MOL000493	TAR00402	Mitogen-activated protein kinase 14	MAPK14
MOL001368	TAR00402	Mitogen-activated protein kinase 14	MAPK14
MOL000358	TAR03987	Microtubule-associated protein 2	MAP2
MOL000296	TAR01172	Lysozyme	LYZ
MOL000358	TAR00499	Beta-lactamase	LACTB
MOL000493	TAR00499	Beta-lactamase	LACTB
MOL001328	TAR00499	Beta-lactamase	LACTB
MOL001351	TAR00499	Beta-lactamase	LACTB
MOL001353	TAR00499	Beta-lactamase	LACTB
MOL001368	TAR00499	Beta-lactamase	LACTB
MOL000358	TAR00037	Potassium voltage-gated channel subfamily H member 2	KCNH2
MOL000358	TAR00414	Transcription factor AP-1	JUN
MOL000296	TAR01201	Ig gamma-1 chain C region	IGHG1
MOL000358	TAR00175	5-hydroxytryptamine 2A receptor	HTR2A
MOL000358	TAR00444	Heat shock protein HSP 90	HSP90
MOL000493	TAR00444	Heat shock protein HSP 90	HSP90
MOL001352	TAR00444	Heat shock protein HSP 90	HSP90
MOL001368	TAR00444	Heat shock protein HSP 90	HSP90
MOL000358	TAR00422	Glycogen synthase kinase-3 beta	GSK3B
MOL000493	TAR00422	Glycogen synthase kinase-3 beta	GSK3B
MOL001352	TAR00422	Glycogen synthase kinase-3 beta	GSK3B
MOL001368	TAR00422	Glycogen synthase kinase-3 beta	GSK3B
MOL000296	TAR03216	Glutamate receptor 2	GRIA2
MOL001328	TAR03216	Glutamate receptor 2	GRIA2
MOL001353	TAR03216	Glutamate receptor 2	GRIA2
MOL001355	TAR03216	Glutamate receptor 2	GRIA2
MOL001360	TAR03216	Glutamate receptor 2	GRIA2
MOL000296	TAR03284	Gamma-aminobutyric-acid receptor subunit alpha-6	GABRA6
MOL001329	TAR03284	Gamma-aminobutyric-acid receptor subunit alpha-6	GABRA6
MOL001340	TAR03284	Gamma-aminobutyric-acid receptor subunit alpha-6	GABRA6
MOL001351	TAR03284	Gamma-aminobutyric-acid receptor subunit alpha-6	GABRA6
MOL001355	TAR03284	Gamma-aminobutyric-acid receptor subunit alpha-6	GABRA6
MOL000296	TAR00181	Gamma-aminobutyric-acid receptor alpha-5 subunit	GABRA5
MOL000358	TAR00181	Gamma-aminobutyric-acid receptor alpha-5 subunit	GABRA5
MOL000296	TAR00200	Gamma-aminobutyric-acid receptor alpha-3 subunit	GABRA3
MOL000358	TAR00200	Gamma-aminobutyric-acid receptor alpha-3 subunit	GABRA3
MOL001340	TAR00200	Gamma-aminobutyric-acid receptor alpha-3 subunit	GABRA3
MOL001353	TAR00200	Gamma-aminobutyric-acid receptor alpha-3 subunit	GABRA3
MOL000296	TAR00141	Gamma-aminobutyric-acid receptor alpha-2 subunit	GABRA2
MOL000358	TAR00141	Gamma-aminobutyric-acid receptor alpha-2 subunit	GABRA2
MOL001353	TAR00141	Gamma-aminobutyric-acid receptor alpha-2 subunit	GABRA2
MOL001360	TAR00141	Gamma-aminobutyric-acid receptor alpha-2 subunit	GABRA2
MOL000296	TAR00309	Gamma-aminobutyric acid receptor subunit alpha-1	GABRA1
MOL000358	TAR00309	Gamma-aminobutyric acid receptor subunit alpha-1	GABRA1
MOL001323	TAR00309	Gamma-aminobutyric acid receptor subunit alpha-1	GABRA1
MOL001328	TAR00309	Gamma-aminobutyric acid receptor subunit alpha-1	GABRA1
MOL001329	TAR00309	Gamma-aminobutyric acid receptor subunit alpha-1	GABRA1
MOL001340	TAR00309	Gamma-aminobutyric acid receptor subunit alpha-1	GABRA1
MOL001351	TAR00309	Gamma-aminobutyric acid receptor subunit alpha-1	GABRA1
MOL001353	TAR00309	Gamma-aminobutyric acid receptor subunit alpha-1	GABRA1
MOL001355	TAR00309	Gamma-aminobutyric acid receptor subunit alpha-1	GABRA1
MOL001360	TAR00309	Gamma-aminobutyric acid receptor subunit alpha-1	GABRA1
MOL000296	TAR00017	Thrombin	F2
MOL000358	TAR00017	Thrombin	F2
MOL001328	TAR00017	Thrombin	F2
MOL001329	TAR00017	Thrombin	F2
MOL001340	TAR00017	Thrombin	F2
MOL001351	TAR00017	Thrombin	F2
MOL001352	TAR00017	Thrombin	F2
MOL001353	TAR00017	Thrombin	F2
MOL001355	TAR00017	Thrombin	F2
MOL001358	TAR00017	Thrombin	F2
MOL001360	TAR00017	Thrombin	F2
MOL001352	TAR00079	Coagulation factor Xa	F10
MOL000358	TAR00307	Estrogen receptor beta	ESR2
MOL000493	TAR00307	Estrogen receptor beta	ESR2
MOL001368	TAR00307	Estrogen receptor beta	ESR2
MOL000296	TAR00046	Estrogen receptor	ESR1
MOL000358	TAR00046	Estrogen receptor	ESR1
MOL000493	TAR00046	Estrogen receptor	ESR1
MOL001323	TAR00046	Estrogen receptor	ESR1
MOL001329	TAR00046	Estrogen receptor	ESR1
MOL001342	TAR00046	Estrogen receptor	ESR1
MOL001344	TAR00046	Estrogen receptor	ESR1
MOL001349	TAR00046	Estrogen receptor	ESR1
MOL001351	TAR00046	Estrogen receptor	ESR1
MOL001352	TAR00046	Estrogen receptor	ESR1
MOL001358	TAR00046	Estrogen receptor	ESR1
MOL001368	TAR00046	Estrogen receptor	ESR1
MOL000358	TAR00007	Dopamine D1 receptor	DRD1
MOL000296	TAR00332	Dipeptidyl peptidase IV	DPP4
MOL000358	TAR00332	Dipeptidyl peptidase IV	DPP4
MOL001323	TAR00332	Dipeptidyl peptidase IV	DPP4
MOL001328	TAR00332	Dipeptidyl peptidase IV	DPP4
MOL001329	TAR00332	Dipeptidyl peptidase IV	DPP4
MOL001340	TAR00332	Dipeptidyl peptidase IV	DPP4
MOL001351	TAR00332	Dipeptidyl peptidase IV	DPP4
MOL001352	TAR00332	Dipeptidyl peptidase IV	DPP4
MOL001360	TAR00332	Dipeptidyl peptidase IV	DPP4
MOL001361	TAR00332	Dipeptidyl peptidase IV	DPP4
MOL001368	TAR00332	Dipeptidyl peptidase IV	DPP4
MOL000296	TAR02262	Nicotinate-nucleotide--dimethylbenzimidazole phosphoribosyltransferase	COBT
MOL000358	TAR00581	Neuronal acetylcholine receptor protein, alpha-7 chain	CHRNA7
MOL001340	TAR00581	Neuronal acetylcholine receptor protein, alpha-7 chain	CHRNA7
MOL001355	TAR00581	Neuronal acetylcholine receptor protein, alpha-7 chain	CHRNA7
MOL000358	TAR00284	Neuronal acetylcholine receptor subunit alpha-2	CHRNA2
MOL000358	TAR00154	Muscarinic acetylcholine receptor M4	CHRM4
MOL000296	TAR00016	Muscarinic acetylcholine receptor M3	CHRM3
MOL000358	TAR00016	Muscarinic acetylcholine receptor M3	CHRM3
MOL001340	TAR00016	Muscarinic acetylcholine receptor M3	CHRM3
MOL001358	TAR00016	Muscarinic acetylcholine receptor M3	CHRM3
MOL000296	TAR00210	Muscarinic acetylcholine receptor M2	CHRM2
MOL000358	TAR00210	Muscarinic acetylcholine receptor M2	CHRM2
MOL001340	TAR00210	Muscarinic acetylcholine receptor M2	CHRM2
MOL001353	TAR00210	Muscarinic acetylcholine receptor M2	CHRM2
MOL000296	TAR00038	Muscarinic acetylcholine receptor M1	CHRM1
MOL000358	TAR00038	Muscarinic acetylcholine receptor M1	CHRM1
MOL001328	TAR00038	Muscarinic acetylcholine receptor M1	CHRM1
MOL001340	TAR00038	Muscarinic acetylcholine receptor M1	CHRM1
MOL001358	TAR00038	Muscarinic acetylcholine receptor M1	CHRM1
MOL000358	TAR00647	Serine/threonine-protein kinase Chk1	CHEK1
MOL001352	TAR00647	Serine/threonine-protein kinase Chk1	CHEK1
MOL000358	TAR00482	Cell division protein kinase 2	CDK2
MOL000493	TAR00482	Cell division protein kinase 2	CDK2
MOL001368	TAR00482	Cell division protein kinase 2	CDK2
MOL000358	TAR03025	Cyclin-A2	CCNA2
MOL000493	TAR03025	Cyclin-A2	CCNA2
MOL001368	TAR03025	Cyclin-A2	CCNA2
MOL001352	TAR03907	Calmodulin	CALM
MOL001368	TAR03907	Calmodulin	CALM
MOL000296	TAR00117	Carbonic anhydrase II	CA2
MOL000358	TAR00117	Carbonic anhydrase II	CA2
MOL000493	TAR00117	Carbonic anhydrase II	CA2
MOL001329	TAR00117	Carbonic anhydrase II	CA2
MOL001352	TAR00117	Carbonic anhydrase II	CA2
MOL001361	TAR00117	Carbonic anhydrase II	CA2
MOL001368	TAR00117	Carbonic anhydrase II	CA2
MOL000358	TAR00086	Apoptosis regulator Bcl-2	BCL2
MOL000296	TAR00048	Androgen receptor	AR
MOL000358	TAR00048	Androgen receptor	AR
MOL000493	TAR00048	Androgen receptor	AR
MOL001323	TAR00048	Androgen receptor	AR
MOL001329	TAR00048	Androgen receptor	AR
MOL001342	TAR00048	Androgen receptor	AR
MOL001344	TAR00048	Androgen receptor	AR
MOL001349	TAR00048	Androgen receptor	AR
MOL001351	TAR00048	Androgen receptor	AR
MOL001352	TAR00048	Androgen receptor	AR
MOL001368	TAR00048	Androgen receptor	AR
MOL000358	TAR00261	Beta-2 adrenergic receptor	ADRB2
MOL001358	TAR00261	Beta-2 adrenergic receptor	ADRB2
MOL000296	TAR00216	Alpha-1B adrenergic receptor	ADRA1B
MOL000358	TAR00216	Alpha-1B adrenergic receptor	ADRA1B
MOL000358	TAR00191	Alpha-1A adrenergic receptor	ADRA1A
MOL000296	TAR00727	Alcohol dehydrogenase 1C	ADH1C
MOL001323	TAR00727	Alcohol dehydrogenase 1C	ADH1C
MOL000296	TAR00726	Alcohol dehydrogenase 1B	ADH1B
MOL000296	TAR00165	Acetylcholinesterase	ACHE
MOL000358	TAR00165	Acetylcholinesterase	ACHE
MOL001323	TAR00165	Acetylcholinesterase	ACHE
MOL001328	TAR00165	Acetylcholinesterase	ACHE
MOL001329	TAR00165	Acetylcholinesterase	ACHE
MOL001340	TAR00165	Acetylcholinesterase	ACHE
MOL001351	TAR00165	Acetylcholinesterase	ACHE
MOL001353	TAR00165	Acetylcholinesterase	ACHE
MOL001355	TAR00165	Acetylcholinesterase	ACHE
MOL000098	TAR00568	Xanthine dehydrogenase/oxidase	XDH
MOL000354	TAR00568	Xanthine dehydrogenase/oxidase	XDH
MOL000422	TAR00568	Xanthine dehydrogenase/oxidase	XDH
MOL000098	TAR00740	Vascular endothelial growth factor A	VEGFA
MOL000098	TAR00440	Vascular cell adhesion protein 1	VCAM1
MOL000422	TAR00440	Vascular cell adhesion protein 1	VCAM1
MOL000098	TAR00646	Cellular tumor antigen p53	TP53
MOL000098	TAR00287	DNA topoisomerase II	TOP2
MOL000422	TAR00287	DNA topoisomerase II	TOP2
MOL000098	TAR01293	DNA topoisomerase 1	TOP1
MOL000098	TAR00265	Tumor necrosis factor	TNF
MOL000422	TAR00265	Tumor necrosis factor	TNF
MOL005944	TAR00265	Tumor necrosis factor	TNF
MOL000098	TAR00457	Thrombomodulin	THBD
MOL000098	TAR00781	Estrogen sulfotransferase	SULT1E1
MOL000098	TAR00597	Superoxide dismutase [Cu-Zn]	SOD1
MOL000358	TAR00290	Sodium-dependent serotonin transporter	SLC6A4
MOL000422	TAR00186	Sodium-dependent noradrenaline transporter	SLC6A2
MOL000098	TAR00427	E-selectin	SELE
MOL000422	TAR00427	E-selectin	SELE
MOL000098	TAR00070	Sodium channel protein type 5 subunit alpha	SCN5A
MOL000358	TAR00070	Sodium channel protein type 5 subunit alpha	SCN5A
MOL001558	TAR00070	Sodium channel protein type 5 subunit alpha	SCN5A
MOL000098	TAR00158	Retinoic acid receptor RXR-alpha	RXRA
MOL000098	TAR02915	Retinoblastoma-associated protein	RB1
MOL000354	TAR00350	Glycogen phosphorylase, muscle form	PYGM
MOL000098	TAR00229	mRNA of Protein-tyrosine phosphatase, non-receptor type 1	PTPN1
MOL000354	TAR00229	mRNA of Protein-tyrosine phosphatase, non-receptor type 1	PTPN1
MOL000358	TAR00229	mRNA of Protein-tyrosine phosphatase, non-receptor type 1	PTPN1
MOL000422	TAR00229	mRNA of Protein-tyrosine phosphatase, non-receptor type 1	PTPN1
MOL001558	TAR00229	mRNA of Protein-tyrosine phosphatase, non-receptor type 1	PTPN1
MOL000098	TAR00094	Prostaglandin G/H synthase 2	PTGS2
MOL000354	TAR00094	Prostaglandin G/H synthase 2	PTGS2
MOL000358	TAR00094	Prostaglandin G/H synthase 2	PTGS2
MOL000422	TAR00094	Prostaglandin G/H synthase 2	PTGS2
MOL001558	TAR00094	Prostaglandin G/H synthase 2	PTGS2
MOL000098	TAR00006	Prostaglandin G/H synthase 1	PTGS1
MOL000354	TAR00006	Prostaglandin G/H synthase 1	PTGS1
MOL000358	TAR00006	Prostaglandin G/H synthase 1	PTGS1
MOL000422	TAR00006	Prostaglandin G/H synthase 1	PTGS1
MOL000098	TAR00593	Prostaglandin E2 receptor EP3 subtype	PTGER3
MOL000098	TAR02928	Trypsin-1	PRSS1
MOL000354	TAR02928	Trypsin-1	PRSS1
MOL000358	TAR02928	Trypsin-1	PRSS1
MOL000422	TAR02928	Trypsin-1	PRSS1
MOL000953	TAR02928	Trypsin-1	PRSS1
MOL001558	TAR02928	Trypsin-1	PRSS1
MOL005440	TAR02928	Trypsin-1	PRSS1
MOL000098	TAR00699	mRNA of PKA Catalytic Subunit C-alpha	PRKACA
MOL000354	TAR00699	mRNA of PKA Catalytic Subunit C-alpha	PRKACA
MOL000358	TAR00699	mRNA of PKA Catalytic Subunit C-alpha	PRKACA
MOL000422	TAR00699	mRNA of PKA Catalytic Subunit C-alpha	PRKACA
MOL000422	TAR03971	Serine/threonine-protein phosphatase 2B catalytic subunit alpha isoform	PPP3CA
MOL000098	TAR00078	Peroxisome proliferator activated receptor gamma	PPARG
MOL000354	TAR00078	Peroxisome proliferator activated receptor gamma	PPARG
MOL000358	TAR00078	Peroxisome proliferator activated receptor gamma	PPARG
MOL000422	TAR00078	Peroxisome proliferator activated receptor gamma	PPARG
MOL000354	TAR00396	Peroxisome proliferator activated receptor delta	PPARD
MOL000098	TAR00744	NADPH--cytochrome P450 reductase	POR
MOL000098	TAR00357	Serum paraoxonase/arylesterase 1	PON1
MOL000358	TAR00357	Serum paraoxonase/arylesterase 1	PON1
MOL000098	TAR00346	Urokinase-type plasminogen activator	PLAU
MOL000098	TAR00434	Tissue-type plasminogen activator	PLAT
MOL000098	TAR02966	Proto-oncogene serine/threonine-protein kinase Pim-1	PIM1
MOL000354	TAR02966	Proto-oncogene serine/threonine-protein kinase Pim-1	PIM1
MOL000358	TAR02966	Proto-oncogene serine/threonine-protein kinase Pim-1	PIM1
MOL000422	TAR02966	Proto-oncogene serine/threonine-protein kinase Pim-1	PIM1
MOL001558	TAR02966	Proto-oncogene serine/threonine-protein kinase Pim-1	PIM1
MOL000098	TAR00491	Phosphatidylinositol-4,5-bisphosphate 3-kinase catalytic subunit, gamma isoform	PIK3CG
MOL000354	TAR00491	Phosphatidylinositol-4,5-bisphosphate 3-kinase catalytic subunit, gamma isoform	PIK3CG
MOL000358	TAR00491	Phosphatidylinositol-4,5-bisphosphate 3-kinase catalytic subunit, gamma isoform	PIK3CG
MOL000422	TAR00491	Phosphatidylinositol-4,5-bisphosphate 3-kinase catalytic subunit, gamma isoform	PIK3CG
MOL000184	TAR00209	Progesterone receptor	PGR
MOL000358	TAR00209	Progesterone receptor	PGR
MOL000422	TAR00209	Progesterone receptor	PGR
MOL000953	TAR00209	Progesterone receptor	PGR
MOL005043	TAR00209	Progesterone receptor	PGR
MOL005440	TAR00209	Progesterone receptor	PGR
MOL000358	TAR00172	CGMP-inhibited 3',5'-cyclic phosphodiesterase A	PDE3A
MOL000358	TAR00299	Mu-type opioid receptor	OPRM1
MOL000098	TAR00153	Ornithine decarboxylase	ODC1
MOL000953	TAR00252	Mineralocorticoid receptor	NR3C2
MOL005440	TAR00252	Mineralocorticoid receptor	NR3C2
MOL000358	TAR00308	Glucocorticoid receptor	NR3C1
MOL000953	TAR00308	Glucocorticoid receptor	NR3C1
MOL005440	TAR00308	Glucocorticoid receptor	NR3C1
MOL000098	TAR00470	NAD(P)H dehydrogenase [quinone] 1	NQO1
MOL000098	TAR00095	Nitric-oxide synthase, endothelial	NOS3
MOL000354	TAR00095	Nitric-oxide synthase, endothelial	NOS3
MOL000422	TAR00095	Nitric-oxide synthase, endothelial	NOS3
MOL000098	TAR00003	Nitric oxide synthase, inducible	NOS2
MOL000354	TAR00003	Nitric oxide synthase, inducible	NOS2
MOL000358	TAR00003	Nitric oxide synthase, inducible	NOS2
MOL000422	TAR00003	Nitric oxide synthase, inducible	NOS2
MOL001558	TAR00003	Nitric oxide synthase, inducible	NOS2
MOL000354	TAR01143	Cytochrome P450-cam	NOR51B
MOL000358	TAR01143	Cytochrome P450-cam	NOR51B
MOL000953	TAR01143	Cytochrome P450-cam	NOR51B
MOL005440	TAR01143	Cytochrome P450-cam	NOR51B
MOL000098	TAR03276	Nuclear receptor coactivator 2	NCOA2
MOL000354	TAR03276	Nuclear receptor coactivator 2	NCOA2
MOL000358	TAR03276	Nuclear receptor coactivator 2	NCOA2
MOL000422	TAR03276	Nuclear receptor coactivator 2	NCOA2
MOL000953	TAR03276	Nuclear receptor coactivator 2	NCOA2
MOL005440	TAR03276	Nuclear receptor coactivator 2	NCOA2
MOL000354	TAR03279	Nuclear receptor coactivator 1	NCOA1
MOL000098	TAR00428	Myeloperoxidase	MPO
MOL000098	TAR00441	Stromelysin-1	MMP3
MOL000098	TAR00238	72 kDa type IV collagenase	MMP2
MOL005944	TAR00238	72 kDa type IV collagenase	MMP2
MOL000098	TAR00353	Interstitial collagenase	MMP1
MOL000422	TAR00353	Interstitial collagenase	MMP1
MOL000098	TAR00318	Maltase-glucoamylase, intestinal	MGAM
MOL000422	TAR00704	Mitogen-activated protein kinase 8	MAPK8
MOL000098	TAR00402	Mitogen-activated protein kinase 14	MAPK14
MOL000354	TAR00402	Mitogen-activated protein kinase 14	MAPK14
MOL000358	TAR00402	Mitogen-activated protein kinase 14	MAPK14
MOL000422	TAR00402	Mitogen-activated protein kinase 14	MAPK14
MOL001558	TAR00402	Mitogen-activated protein kinase 14	MAPK14
MOL000098	TAR00354	Mitogen-activated protein kinase 1	MAPK1
MOL000358	TAR03987	Microtubule-associated protein 2	MAP2
MOL000098	TAR00565	Amine oxidase [flavin-containing] B	MAOB
MOL000354	TAR00565	Amine oxidase [flavin-containing] B	MAOB
MOL005440	TAR01172	Lysozyme	LYZ
MOL000098	TAR00499	Beta-lactamase	LACTB
MOL000354	TAR00499	Beta-lactamase	LACTB
MOL000358	TAR00499	Beta-lactamase	LACTB
MOL000422	TAR00499	Beta-lactamase	LACTB
MOL000098	TAR00037	Potassium voltage-gated channel subfamily H member 2	KCNH2
MOL000358	TAR00037	Potassium voltage-gated channel subfamily H member 2	KCNH2
MOL000098	TAR00414	Transcription factor AP-1	JUN
MOL000358	TAR00414	Transcription factor AP-1	JUN
MOL000422	TAR00414	Transcription factor AP-1	JUN
MOL000098	TAR00011	Insulin receptor	INSR
MOL000422	TAR00011	Insulin receptor	INSR
MOL000098	TAR00351	Interleukin-6	IL6
MOL005944	TAR00351	Interleukin-6	IL6
MOL000098	TAR03978	Interleukin-2	IL2
MOL000098	TAR00418	Interleukin-1 beta	IL1B
MOL000098	TAR00365	Interferon gamma	IFNG
MOL000358	TAR00175	5-hydroxytryptamine 2A receptor	HTR2A
MOL000098	TAR02963	78 kDa glucose-regulated protein	HSPA5
MOL000098	TAR00444	Heat shock protein HSP 90	HSP90
MOL000354	TAR00444	Heat shock protein HSP 90	HSP90
MOL000358	TAR00444	Heat shock protein HSP 90	HSP90
MOL000422	TAR00444	Heat shock protein HSP 90	HSP90
MOL001558	TAR03981	Peroxisomal bifunctional enzyme	HSD17B4
MOL000098	TAR02132	Heme oxygenase 1	HMOX1
MOL000422	TAR02132	Heme oxygenase 1	HMOX1
MOL001558	TAR01604	Glucose-6-phosphate 1-dehydrogenase	H6PD
MOL000098	TAR01366	DNA gyrase subunit B	GYRB1
MOL000098	TAR00733	Glutathione S-transferase P	GSTP1
MOL000422	TAR00733	Glutathione S-transferase P	GSTP1
MOL000098	TAR03688	Glutathione S-transferase Mu 2	GSTM2
MOL000422	TAR03688	Glutathione S-transferase Mu 2	GSTM2
MOL000098	TAR02952	Glutathione S-transferase Mu 1	GSTM1
MOL000422	TAR02952	Glutathione S-transferase Mu 1	GSTM1
MOL000098	TAR00422	Glycogen synthase kinase-3 beta	GSK3B
MOL000354	TAR00422	Glycogen synthase kinase-3 beta	GSK3B
MOL000358	TAR00422	Glycogen synthase kinase-3 beta	GSK3B
MOL000422	TAR00422	Glycogen synthase kinase-3 beta	GSK3B
MOL001558	TAR00422	Glycogen synthase kinase-3 beta	GSK3B
MOL000354	TAR03216	Glutamate receptor 2	GRIA2
MOL000098	TAR00436	Gap junction alpha-1 protein	GJA1
MOL000358	TAR00181	Gamma-aminobutyric-acid receptor alpha-5 subunit	GABRA5
MOL000358	TAR00200	Gamma-aminobutyric-acid receptor alpha-3 subunit	GABRA3
MOL000358	TAR00141	Gamma-aminobutyric-acid receptor alpha-2 subunit	GABRA2
MOL000422	TAR00141	Gamma-aminobutyric-acid receptor alpha-2 subunit	GABRA2
MOL000098	TAR00309	Gamma-aminobutyric acid receptor subunit alpha-1	GABRA1
MOL000354	TAR00309	Gamma-aminobutyric acid receptor subunit alpha-1	GABRA1
MOL000358	TAR00309	Gamma-aminobutyric acid receptor subunit alpha-1	GABRA1
MOL000422	TAR00309	Gamma-aminobutyric acid receptor subunit alpha-1	GABRA1
MOL005440	TAR00309	Gamma-aminobutyric acid receptor subunit alpha-1	GABRA1
MOL001558	TAR00374	Fatty acid synthase	FASN
MOL000098	TAR00123	Coagulation factor VII	F7
MOL000354	TAR00123	Coagulation factor VII	F7
MOL000422	TAR00123	Coagulation factor VII	F7
MOL000098	TAR00466	Tissue factor	F3
MOL000098	TAR00017	Thrombin	F2
MOL000354	TAR00017	Thrombin	F2
MOL000358	TAR00017	Thrombin	F2
MOL000422	TAR00017	Thrombin	F2
MOL000098	TAR00079	Coagulation factor Xa	F10
MOL001558	TAR00079	Coagulation factor Xa	F10
MOL000098	TAR00307	Estrogen receptor beta	ESR2
MOL000354	TAR00307	Estrogen receptor beta	ESR2
MOL000358	TAR00307	Estrogen receptor beta	ESR2
MOL000422	TAR00307	Estrogen receptor beta	ESR2
MOL001558	TAR00307	Estrogen receptor beta	ESR2
MOL000098	TAR00046	Estrogen receptor	ESR1
MOL000184	TAR00046	Estrogen receptor	ESR1
MOL000354	TAR00046	Estrogen receptor	ESR1
MOL000358	TAR00046	Estrogen receptor	ESR1
MOL000422	TAR00046	Estrogen receptor	ESR1
MOL000953	TAR00046	Estrogen receptor	ESR1
MOL001558	TAR00046	Estrogen receptor	ESR1
MOL005043	TAR00046	Estrogen receptor	ESR1
MOL005440	TAR00046	Estrogen receptor	ESR1
MOL000098	TAR00298	Epidermal growth factor receptor	EGFR
MOL000098	TAR00734	Pro-epidermal growth factor	EGF
MOL001558	TAR03215	3,2-trans-enoyl-CoA isomerase, mitochondrial	ECI1
MOL001558	TAR00706	Endothelin-converting enzyme 1	ECE1
MOL000358	TAR00007	Dopamine D1 receptor	DRD1
MOL000098	TAR00332	Dipeptidyl peptidase IV	DPP4
MOL000354	TAR00332	Dipeptidyl peptidase IV	DPP4
MOL000358	TAR00332	Dipeptidyl peptidase IV	DPP4
MOL000422	TAR00332	Dipeptidyl peptidase IV	DPP4
MOL000953	TAR00332	Dipeptidyl peptidase IV	DPP4
MOL001558	TAR00332	Dipeptidyl peptidase IV	DPP4
MOL001558	TAR03290	2,4-dienoyl-CoA reductase, mitochondrial	DECR1
MOL000098	TAR00621	Cytochrome P450 3A4	CYP3A4
MOL000422	TAR00621	Cytochrome P450 3A4	CYP3A4
MOL001558	TAR00670	Cytochrome P450 2B6	CYP2B6
MOL000098	TAR00724	Cytochrome P450 1A2	CYP1A2
MOL000422	TAR00724	Cytochrome P450 1A2	CYP1A2
MOL000098	TAR00363	Cathepsin D	CTSD
MOL000098	TAR02885	Collagen alpha-1(III) chain	COL3A1
MOL000098	TAR00731	Collagen alpha-1(I) chain	COL1A1
MOL005440	TAR02262	Nicotinate-nucleotide--dimethylbenzimidazole phosphoribosyltransferase	COBT
MOL000358	TAR00581	Neuronal acetylcholine receptor protein, alpha-7 chain	CHRNA7
MOL000358	TAR00284	Neuronal acetylcholine receptor subunit alpha-2	CHRNA2
MOL000358	TAR00154	Muscarinic acetylcholine receptor M4	CHRM4
MOL000358	TAR00016	Muscarinic acetylcholine receptor M3	CHRM3
MOL000358	TAR00210	Muscarinic acetylcholine receptor M2	CHRM2
MOL000422	TAR00210	Muscarinic acetylcholine receptor M2	CHRM2
MOL000358	TAR00038	Muscarinic acetylcholine receptor M1	CHRM1
MOL000422	TAR00038	Muscarinic acetylcholine receptor M1	CHRM1
MOL000098	TAR00647	Serine/threonine-protein kinase Chk1	CHEK1
MOL000354	TAR00647	Serine/threonine-protein kinase Chk1	CHEK1
MOL000358	TAR00647	Serine/threonine-protein kinase Chk1	CHEK1
MOL000422	TAR00647	Serine/threonine-protein kinase Chk1	CHEK1
MOL000098	TAR00482	Cell division protein kinase 2	CDK2
MOL000354	TAR00482	Cell division protein kinase 2	CDK2
MOL000358	TAR00482	Cell division protein kinase 2	CDK2
MOL000422	TAR00482	Cell division protein kinase 2	CDK2
MOL000098	TAR00431	Cell division control protein 2 homolog	CDK1
MOL000422	TAR00431	Cell division control protein 2 homolog	CDK1
MOL000098	TAR03025	Cyclin-A2	CCNA2
MOL000354	TAR03025	Cyclin-A2	CCNA2
MOL000358	TAR03025	Cyclin-A2	CCNA2
MOL000422	TAR03025	Cyclin-A2	CCNA2
MOL000098	TAR00417	C-C motif chemokine 2	CCL2
MOL000354	TAR03907	Calmodulin	CALM
MOL000422	TAR03907	Calmodulin	CALM
MOL000098	TAR00117	Carbonic anhydrase II	CA2
MOL000354	TAR00117	Carbonic anhydrase II	CA2
MOL000358	TAR00117	Carbonic anhydrase II	CA2
MOL000422	TAR00117	Carbonic anhydrase II	CA2
MOL005440	TAR00117	Carbonic anhydrase II	CA2
MOL000098	TAR00086	Apoptosis regulator Bcl-2	BCL2
MOL000358	TAR00086	Apoptosis regulator Bcl-2	BCL2
MOL000422	TAR00086	Apoptosis regulator Bcl-2	BCL2
MOL000098	TAR00048	Androgen receptor	AR
MOL000184	TAR00048	Androgen receptor	AR
MOL000354	TAR00048	Androgen receptor	AR
MOL000358	TAR00048	Androgen receptor	AR
MOL000422	TAR00048	Androgen receptor	AR
MOL000953	TAR00048	Androgen receptor	AR
MOL001558	TAR00048	Androgen receptor	AR
MOL005043	TAR00048	Androgen receptor	AR
MOL005440	TAR00048	Androgen receptor	AR
MOL005944	TAR00048	Androgen receptor	AR
MOL000098	TAR00088	Arachidonate 5-lipoxygenase	ALOX5
MOL000422	TAR00088	Arachidonate 5-lipoxygenase	ALOX5
MOL000422	TAR00222	Aldo-keto reductase family 1 member C3	AKR1C3
MOL000098	TAR00288	Aldose reductase	AKR1B1
MOL000354	TAR00288	Aldose reductase	AKR1B1
MOL000098	TAR03204	Aryl hydrocarbon receptor	AHR
MOL000422	TAR03204	Aryl hydrocarbon receptor	AHR
MOL000098	TAR00261	Beta-2 adrenergic receptor	ADRB2
MOL000358	TAR00261	Beta-2 adrenergic receptor	ADRB2
MOL000358	TAR00216	Alpha-1B adrenergic receptor	ADRA1B
MOL000422	TAR00216	Alpha-1B adrenergic receptor	ADRA1B
MOL000358	TAR00191	Alpha-1A adrenergic receptor	ADRA1A
MOL005440	TAR00727	Alcohol dehydrogenase 1C	ADH1C
MOL005440	TAR00726	Alcohol dehydrogenase 1B	ADH1B
MOL005440	TAR00729	Alcohol dehydrogenase 1A	ADH1A
MOL000098	TAR02998	Prostatic acid phosphatase	ACPP
MOL001558	TAR03268	Peroxisomal acyl-coenzyme A oxidase 1	ACOX1
MOL000098	TAR00165	Acetylcholinesterase	ACHE
MOL000354	TAR00165	Acetylcholinesterase	ACHE
MOL000358	TAR00165	Acetylcholinesterase	ACHE
MOL000422	TAR00165	Acetylcholinesterase	ACHE
MOL001558	TAR00165	Acetylcholinesterase	ACHE
MOL001558	TAR02967	Medium-chain specific acyl-CoA dehydrogenase, mitochondrial	ACADM
MOL000098	TAR00231	Acetyl-CoA carboxylase 1	ACACA
MOL001558	TAR00231	Acetyl-CoA carboxylase 1	ACACA
MOL000006	TAR00568	Xanthine dehydrogenase/oxidase	XDH
MOL000098	TAR00568	Xanthine dehydrogenase/oxidase	XDH
MOL000354	TAR00568	Xanthine dehydrogenase/oxidase	XDH
MOL000422	TAR00568	Xanthine dehydrogenase/oxidase	XDH
MOL000006	TAR00740	Vascular endothelial growth factor A	VEGFA
MOL000098	TAR00740	Vascular endothelial growth factor A	VEGFA
MOL000098	TAR00440	Vascular cell adhesion protein 1	VCAM1
MOL000422	TAR00440	Vascular cell adhesion protein 1	VCAM1
MOL000006	TAR00646	Cellular tumor antigen p53	TP53
MOL000098	TAR00646	Cellular tumor antigen p53	TP53
MOL000098	TAR00287	DNA topoisomerase II	TOP2
MOL000422	TAR00287	DNA topoisomerase II	TOP2
MOL003542	TAR00287	DNA topoisomerase II	TOP2
MOL000006	TAR01293	DNA topoisomerase 1	TOP1
MOL000098	TAR01293	DNA topoisomerase 1	TOP1
MOL000006	TAR00265	Tumor necrosis factor	TNF
MOL000098	TAR00265	Tumor necrosis factor	TNF
MOL000422	TAR00265	Tumor necrosis factor	TNF
MOL000098	TAR00457	Thrombomodulin	THBD
MOL000098	TAR00781	Estrogen sulfotransferase	SULT1E1
MOL000098	TAR00597	Superoxide dismutase [Cu-Zn]	SOD1
MOL000358	TAR00290	Sodium-dependent serotonin transporter	SLC6A4
MOL004053	TAR00290	Sodium-dependent serotonin transporter	SLC6A4
MOL004071	TAR00290	Sodium-dependent serotonin transporter	SLC6A4
MOL000449	TAR00239	Sodium-dependent dopamine transporter	SLC6A3
MOL004071	TAR00239	Sodium-dependent dopamine transporter	SLC6A3
MOL000422	TAR00186	Sodium-dependent noradrenaline transporter	SLC6A2
MOL000449	TAR00186	Sodium-dependent noradrenaline transporter	SLC6A2
MOL004071	TAR00186	Sodium-dependent noradrenaline transporter	SLC6A2
MOL000098	TAR00427	E-selectin	SELE
MOL000422	TAR00427	E-selectin	SELE
MOL000098	TAR00070	Sodium channel protein type 5 subunit alpha	SCN5A
MOL000358	TAR00070	Sodium channel protein type 5 subunit alpha	SCN5A
MOL000449	TAR00070	Sodium channel protein type 5 subunit alpha	SCN5A
MOL003542	TAR00070	Sodium channel protein type 5 subunit alpha	SCN5A
MOL004053	TAR00070	Sodium channel protein type 5 subunit alpha	SCN5A
MOL004071	TAR00070	Sodium channel protein type 5 subunit alpha	SCN5A
MOL004071	TAR00789	Retinoic acid receptor RXR-beta	RXRB
MOL000098	TAR00158	Retinoic acid receptor RXR-alpha	RXRA
MOL000449	TAR00158	Retinoic acid receptor RXR-alpha	RXRA
MOL003542	TAR00158	Retinoic acid receptor RXR-alpha	RXRA
MOL004053	TAR00158	Retinoic acid receptor RXR-alpha	RXRA
MOL004058	TAR00158	Retinoic acid receptor RXR-alpha	RXRA
MOL004071	TAR00158	Retinoic acid receptor RXR-alpha	RXRA
MOL000006	TAR02915	Retinoblastoma-associated protein	RB1
MOL000098	TAR02915	Retinoblastoma-associated protein	RB1
MOL000354	TAR00350	Glycogen phosphorylase, muscle form	PYGM
MOL003542	TAR00350	Glycogen phosphorylase, muscle form	PYGM
MOL000006	TAR00229	mRNA of Protein-tyrosine phosphatase, non-receptor type 1	PTPN1
MOL000098	TAR00229	mRNA of Protein-tyrosine phosphatase, non-receptor type 1	PTPN1
MOL000354	TAR00229	mRNA of Protein-tyrosine phosphatase, non-receptor type 1	PTPN1
MOL000358	TAR00229	mRNA of Protein-tyrosine phosphatase, non-receptor type 1	PTPN1
MOL000422	TAR00229	mRNA of Protein-tyrosine phosphatase, non-receptor type 1	PTPN1
MOL003044	TAR00229	mRNA of Protein-tyrosine phosphatase, non-receptor type 1	PTPN1
MOL003542	TAR00229	mRNA of Protein-tyrosine phosphatase, non-receptor type 1	PTPN1
MOL004053	TAR00229	mRNA of Protein-tyrosine phosphatase, non-receptor type 1	PTPN1
MOL004059	TAR00229	mRNA of Protein-tyrosine phosphatase, non-receptor type 1	PTPN1
MOL004071	TAR00229	mRNA of Protein-tyrosine phosphatase, non-receptor type 1	PTPN1
MOL010489	TAR00229	mRNA of Protein-tyrosine phosphatase, non-receptor type 1	PTPN1
MOL000006	TAR00094	Prostaglandin G/H synthase 2	PTGS2
MOL000098	TAR00094	Prostaglandin G/H synthase 2	PTGS2
MOL000354	TAR00094	Prostaglandin G/H synthase 2	PTGS2
MOL000358	TAR00094	Prostaglandin G/H synthase 2	PTGS2
MOL000422	TAR00094	Prostaglandin G/H synthase 2	PTGS2
MOL000449	TAR00094	Prostaglandin G/H synthase 2	PTGS2
MOL003044	TAR00094	Prostaglandin G/H synthase 2	PTGS2
MOL003542	TAR00094	Prostaglandin G/H synthase 2	PTGS2
MOL004053	TAR00094	Prostaglandin G/H synthase 2	PTGS2
MOL004058	TAR00094	Prostaglandin G/H synthase 2	PTGS2
MOL004071	TAR00094	Prostaglandin G/H synthase 2	PTGS2
MOL004077	TAR00094	Prostaglandin G/H synthase 2	PTGS2
MOL010489	TAR00094	Prostaglandin G/H synthase 2	PTGS2
MOL000006	TAR00006	Prostaglandin G/H synthase 1	PTGS1
MOL000098	TAR00006	Prostaglandin G/H synthase 1	PTGS1
MOL000354	TAR00006	Prostaglandin G/H synthase 1	PTGS1
MOL000358	TAR00006	Prostaglandin G/H synthase 1	PTGS1
MOL000422	TAR00006	Prostaglandin G/H synthase 1	PTGS1
MOL000449	TAR00006	Prostaglandin G/H synthase 1	PTGS1
MOL003044	TAR00006	Prostaglandin G/H synthase 1	PTGS1
MOL003542	TAR00006	Prostaglandin G/H synthase 1	PTGS1
MOL004053	TAR00006	Prostaglandin G/H synthase 1	PTGS1
MOL004071	TAR00006	Prostaglandin G/H synthase 1	PTGS1
MOL010489	TAR00006	Prostaglandin G/H synthase 1	PTGS1
MOL000098	TAR00593	Prostaglandin E2 receptor EP3 subtype	PTGER3
MOL000006	TAR02928	Trypsin-1	PRSS1
MOL000098	TAR02928	Trypsin-1	PRSS1
MOL000354	TAR02928	Trypsin-1	PRSS1
MOL000358	TAR02928	Trypsin-1	PRSS1
MOL000422	TAR02928	Trypsin-1	PRSS1
MOL000449	TAR02928	Trypsin-1	PRSS1
MOL003044	TAR02928	Trypsin-1	PRSS1
MOL003542	TAR02928	Trypsin-1	PRSS1
MOL004071	TAR02928	Trypsin-1	PRSS1
MOL000006	TAR00699	mRNA of PKA Catalytic Subunit C-alpha	PRKACA
MOL000098	TAR00699	mRNA of PKA Catalytic Subunit C-alpha	PRKACA
MOL000354	TAR00699	mRNA of PKA Catalytic Subunit C-alpha	PRKACA
MOL000358	TAR00699	mRNA of PKA Catalytic Subunit C-alpha	PRKACA
MOL000422	TAR00699	mRNA of PKA Catalytic Subunit C-alpha	PRKACA
MOL000449	TAR00699	mRNA of PKA Catalytic Subunit C-alpha	PRKACA
MOL003044	TAR00699	mRNA of PKA Catalytic Subunit C-alpha	PRKACA
MOL004053	TAR00699	mRNA of PKA Catalytic Subunit C-alpha	PRKACA
MOL000422	TAR03971	Serine/threonine-protein phosphatase 2B catalytic subunit alpha isoform	PPP3CA
MOL000006	TAR00078	Peroxisome proliferator activated receptor gamma	PPARG
MOL000098	TAR00078	Peroxisome proliferator activated receptor gamma	PPARG
MOL000354	TAR00078	Peroxisome proliferator activated receptor gamma	PPARG
MOL000358	TAR00078	Peroxisome proliferator activated receptor gamma	PPARG
MOL000422	TAR00078	Peroxisome proliferator activated receptor gamma	PPARG
MOL000449	TAR00078	Peroxisome proliferator activated receptor gamma	PPARG
MOL003044	TAR00078	Peroxisome proliferator activated receptor gamma	PPARG
MOL003542	TAR00078	Peroxisome proliferator activated receptor gamma	PPARG
MOL004071	TAR00078	Peroxisome proliferator activated receptor gamma	PPARG
MOL010489	TAR00078	Peroxisome proliferator activated receptor gamma	PPARG
MOL000354	TAR00396	Peroxisome proliferator activated receptor delta	PPARD
MOL000098	TAR00744	NADPH--cytochrome P450 reductase	POR
MOL000098	TAR00357	Serum paraoxonase/arylesterase 1	PON1
MOL000358	TAR00357	Serum paraoxonase/arylesterase 1	PON1
MOL000098	TAR00346	Urokinase-type plasminogen activator	PLAU
MOL000449	TAR00346	Urokinase-type plasminogen activator	PLAU
MOL000098	TAR00434	Tissue-type plasminogen activator	PLAT
MOL000006	TAR02966	Proto-oncogene serine/threonine-protein kinase Pim-1	PIM1
MOL000098	TAR02966	Proto-oncogene serine/threonine-protein kinase Pim-1	PIM1
MOL000354	TAR02966	Proto-oncogene serine/threonine-protein kinase Pim-1	PIM1
MOL000358	TAR02966	Proto-oncogene serine/threonine-protein kinase Pim-1	PIM1
MOL000422	TAR02966	Proto-oncogene serine/threonine-protein kinase Pim-1	PIM1
MOL003044	TAR02966	Proto-oncogene serine/threonine-protein kinase Pim-1	PIM1
MOL003542	TAR02966	Proto-oncogene serine/threonine-protein kinase Pim-1	PIM1
MOL004053	TAR02966	Proto-oncogene serine/threonine-protein kinase Pim-1	PIM1
MOL004071	TAR02966	Proto-oncogene serine/threonine-protein kinase Pim-1	PIM1
MOL010489	TAR02966	Proto-oncogene serine/threonine-protein kinase Pim-1	PIM1
MOL000006	TAR00491	Phosphatidylinositol-4,5-bisphosphate 3-kinase catalytic subunit, gamma isoform	PIK3CG
MOL000098	TAR00491	Phosphatidylinositol-4,5-bisphosphate 3-kinase catalytic subunit, gamma isoform	PIK3CG
MOL000354	TAR00491	Phosphatidylinositol-4,5-bisphosphate 3-kinase catalytic subunit, gamma isoform	PIK3CG
MOL000358	TAR00491	Phosphatidylinositol-4,5-bisphosphate 3-kinase catalytic subunit, gamma isoform	PIK3CG
MOL000422	TAR00491	Phosphatidylinositol-4,5-bisphosphate 3-kinase catalytic subunit, gamma isoform	PIK3CG
MOL003044	TAR00491	Phosphatidylinositol-4,5-bisphosphate 3-kinase catalytic subunit, gamma isoform	PIK3CG
MOL004053	TAR00491	Phosphatidylinositol-4,5-bisphosphate 3-kinase catalytic subunit, gamma isoform	PIK3CG
MOL000358	TAR00209	Progesterone receptor	PGR
MOL000359	TAR00209	Progesterone receptor	PGR
MOL000422	TAR00209	Progesterone receptor	PGR
MOL000449	TAR00209	Progesterone receptor	PGR
MOL004074	TAR00209	Progesterone receptor	PGR
MOL000358	TAR00172	CGMP-inhibited 3',5'-cyclic phosphodiesterase A	PDE3A
MOL003542	TAR00172	CGMP-inhibited 3',5'-cyclic phosphodiesterase A	PDE3A
MOL004058	TAR00172	CGMP-inhibited 3',5'-cyclic phosphodiesterase A	PDE3A
MOL000358	TAR00299	Mu-type opioid receptor	OPRM1
MOL004071	TAR00299	Mu-type opioid receptor	OPRM1
MOL004071	TAR00163	Delta-type opioid receptor	OPRD1
MOL000098	TAR00153	Ornithine decarboxylase	ODC1
MOL000359	TAR00252	Mineralocorticoid receptor	NR3C2
MOL000449	TAR00252	Mineralocorticoid receptor	NR3C2
MOL004068	TAR00252	Mineralocorticoid receptor	NR3C2
MOL000358	TAR00308	Glucocorticoid receptor	NR3C1
MOL000359	TAR00308	Glucocorticoid receptor	NR3C1
MOL000449	TAR00308	Glucocorticoid receptor	NR3C1
MOL004068	TAR00308	Glucocorticoid receptor	NR3C1
MOL004074	TAR00308	Glucocorticoid receptor	NR3C1
MOL000098	TAR00470	NAD(P)H dehydrogenase [quinone] 1	NQO1
MOL000098	TAR00095	Nitric-oxide synthase, endothelial	NOS3
MOL000354	TAR00095	Nitric-oxide synthase, endothelial	NOS3
MOL000422	TAR00095	Nitric-oxide synthase, endothelial	NOS3
MOL000449	TAR00095	Nitric-oxide synthase, endothelial	NOS3
MOL004071	TAR00095	Nitric-oxide synthase, endothelial	NOS3
MOL000006	TAR00003	Nitric oxide synthase, inducible	NOS2
MOL000098	TAR00003	Nitric oxide synthase, inducible	NOS2
MOL000354	TAR00003	Nitric oxide synthase, inducible	NOS2
MOL000358	TAR00003	Nitric oxide synthase, inducible	NOS2
MOL000422	TAR00003	Nitric oxide synthase, inducible	NOS2
MOL000449	TAR00003	Nitric oxide synthase, inducible	NOS2
MOL003044	TAR00003	Nitric oxide synthase, inducible	NOS2
MOL003542	TAR00003	Nitric oxide synthase, inducible	NOS2
MOL004053	TAR00003	Nitric oxide synthase, inducible	NOS2
MOL004058	TAR00003	Nitric oxide synthase, inducible	NOS2
MOL004059	TAR00003	Nitric oxide synthase, inducible	NOS2
MOL004071	TAR00003	Nitric oxide synthase, inducible	NOS2
MOL010489	TAR00003	Nitric oxide synthase, inducible	NOS2
MOL000354	TAR01143	Cytochrome P450-cam	NOR51B
MOL000358	TAR01143	Cytochrome P450-cam	NOR51B
MOL000006	TAR03276	Nuclear receptor coactivator 2	NCOA2
MOL000098	TAR03276	Nuclear receptor coactivator 2	NCOA2
MOL000354	TAR03276	Nuclear receptor coactivator 2	NCOA2
MOL000358	TAR03276	Nuclear receptor coactivator 2	NCOA2
MOL000359	TAR03276	Nuclear receptor coactivator 2	NCOA2
MOL000422	TAR03276	Nuclear receptor coactivator 2	NCOA2
MOL000449	TAR03276	Nuclear receptor coactivator 2	NCOA2
MOL003044	TAR03276	Nuclear receptor coactivator 2	NCOA2
MOL003542	TAR03276	Nuclear receptor coactivator 2	NCOA2
MOL004074	TAR03276	Nuclear receptor coactivator 2	NCOA2
MOL004077	TAR03276	Nuclear receptor coactivator 2	NCOA2
MOL000354	TAR03279	Nuclear receptor coactivator 1	NCOA1
MOL000449	TAR03279	Nuclear receptor coactivator 1	NCOA1
MOL003044	TAR03279	Nuclear receptor coactivator 1	NCOA1
MOL004071	TAR03279	Nuclear receptor coactivator 1	NCOA1
MOL000098	TAR00428	Myeloperoxidase	MPO
MOL000098	TAR00441	Stromelysin-1	MMP3
MOL000006	TAR00238	72 kDa type IV collagenase	MMP2
MOL000098	TAR00238	72 kDa type IV collagenase	MMP2
MOL000006	TAR00353	Interstitial collagenase	MMP1
MOL000098	TAR00353	Interstitial collagenase	MMP1
MOL000422	TAR00353	Interstitial collagenase	MMP1
MOL000098	TAR00318	Maltase-glucoamylase, intestinal	MGAM
MOL000006	TAR00349	Hepatocyte growth factor receptor	MET
MOL000422	TAR00704	Mitogen-activated protein kinase 8	MAPK8
MOL000006	TAR00402	Mitogen-activated protein kinase 14	MAPK14
MOL000098	TAR00402	Mitogen-activated protein kinase 14	MAPK14
MOL000354	TAR00402	Mitogen-activated protein kinase 14	MAPK14
MOL000358	TAR00402	Mitogen-activated protein kinase 14	MAPK14
MOL000422	TAR00402	Mitogen-activated protein kinase 14	MAPK14
MOL003044	TAR00402	Mitogen-activated protein kinase 14	MAPK14
MOL003542	TAR00402	Mitogen-activated protein kinase 14	MAPK14
MOL004053	TAR00402	Mitogen-activated protein kinase 14	MAPK14
MOL004071	TAR00402	Mitogen-activated protein kinase 14	MAPK14
MOL010489	TAR00402	Mitogen-activated protein kinase 14	MAPK14
MOL000006	TAR00354	Mitogen-activated protein kinase 1	MAPK1
MOL000098	TAR00354	Mitogen-activated protein kinase 1	MAPK1
MOL000358	TAR03987	Microtubule-associated protein 2	MAP2
MOL000098	TAR00565	Amine oxidase [flavin-containing] B	MAOB
MOL000354	TAR00565	Amine oxidase [flavin-containing] B	MAOB
MOL000449	TAR00565	Amine oxidase [flavin-containing] B	MAOB
MOL000449	TAR00566	Amine oxidase [flavin-containing] A	MAOA
MOL000449	TAR00521	Leukotriene A-4 hydrolase	LTA4H
MOL000098	TAR00499	Beta-lactamase	LACTB
MOL000354	TAR00499	Beta-lactamase	LACTB
MOL000358	TAR00499	Beta-lactamase	LACTB
MOL000422	TAR00499	Beta-lactamase	LACTB
MOL000449	TAR00499	Beta-lactamase	LACTB
MOL003044	TAR00499	Beta-lactamase	LACTB
MOL004077	TAR00499	Beta-lactamase	LACTB
MOL010489	TAR00499	Beta-lactamase	LACTB
MOL003542	TAR00139	Vascular endothelial growth factor receptor 2	KDR
MOL003542	TAR03727	Calcium-activated potassium channel subunit alpha 1	KCNMA1
MOL000098	TAR00037	Potassium voltage-gated channel subfamily H member 2	KCNH2
MOL000358	TAR00037	Potassium voltage-gated channel subfamily H member 2	KCNH2
MOL003542	TAR00037	Potassium voltage-gated channel subfamily H member 2	KCNH2
MOL004071	TAR00037	Potassium voltage-gated channel subfamily H member 2	KCNH2
MOL000006	TAR00414	Transcription factor AP-1	JUN
MOL000098	TAR00414	Transcription factor AP-1	JUN
MOL000358	TAR00414	Transcription factor AP-1	JUN
MOL000422	TAR00414	Transcription factor AP-1	JUN
MOL000006	TAR00011	Insulin receptor	INSR
MOL000098	TAR00011	Insulin receptor	INSR
MOL000422	TAR00011	Insulin receptor	INSR
MOL000006	TAR00351	Interleukin-6	IL6
MOL000098	TAR00351	Interleukin-6	IL6
MOL000006	TAR03978	Interleukin-2	IL2
MOL000098	TAR03978	Interleukin-2	IL2
MOL000098	TAR00418	Interleukin-1 beta	IL1B
MOL000449	TAR01201	Ig gamma-1 chain C region	IGHG1
MOL000006	TAR00365	Interferon gamma	IFNG
MOL000098	TAR00365	Interferon gamma	IFNG
MOL004071	TAR00113	5-hydroxytryptamine receptor 3A	HTR3A
MOL004071	TAR00203	5-hydroxytryptamine 2C receptor	HTR2C
MOL000358	TAR00175	5-hydroxytryptamine 2A receptor	HTR2A
MOL000449	TAR00175	5-hydroxytryptamine 2A receptor	HTR2A
MOL004071	TAR00175	5-hydroxytryptamine 2A receptor	HTR2A
MOL000098	TAR02963	78 kDa glucose-regulated protein	HSPA5
MOL000006	TAR00444	Heat shock protein HSP 90	HSP90
MOL000098	TAR00444	Heat shock protein HSP 90	HSP90
MOL000354	TAR00444	Heat shock protein HSP 90	HSP90
MOL000358	TAR00444	Heat shock protein HSP 90	HSP90
MOL000422	TAR00444	Heat shock protein HSP 90	HSP90
MOL003044	TAR00444	Heat shock protein HSP 90	HSP90
MOL003542	TAR00444	Heat shock protein HSP 90	HSP90
MOL004053	TAR00444	Heat shock protein HSP 90	HSP90
MOL004058	TAR00444	Heat shock protein HSP 90	HSP90
MOL004071	TAR00444	Heat shock protein HSP 90	HSP90
MOL010489	TAR00444	Heat shock protein HSP 90	HSP90
MOL000006	TAR02132	Heme oxygenase 1	HMOX1
MOL000098	TAR02132	Heme oxygenase 1	HMOX1
MOL000422	TAR02132	Heme oxygenase 1	HMOX1
MOL000098	TAR01366	DNA gyrase subunit B	GYRB1
MOL000006	TAR00733	Glutathione S-transferase P	GSTP1
MOL000098	TAR00733	Glutathione S-transferase P	GSTP1
MOL000422	TAR00733	Glutathione S-transferase P	GSTP1
MOL000098	TAR03688	Glutathione S-transferase Mu 2	GSTM2
MOL000422	TAR03688	Glutathione S-transferase Mu 2	GSTM2
MOL000098	TAR02952	Glutathione S-transferase Mu 1	GSTM1
MOL000422	TAR02952	Glutathione S-transferase Mu 1	GSTM1
MOL000006	TAR00422	Glycogen synthase kinase-3 beta	GSK3B
MOL000098	TAR00422	Glycogen synthase kinase-3 beta	GSK3B
MOL000354	TAR00422	Glycogen synthase kinase-3 beta	GSK3B
MOL000358	TAR00422	Glycogen synthase kinase-3 beta	GSK3B
MOL000422	TAR00422	Glycogen synthase kinase-3 beta	GSK3B
MOL003044	TAR00422	Glycogen synthase kinase-3 beta	GSK3B
MOL003542	TAR00422	Glycogen synthase kinase-3 beta	GSK3B
MOL004053	TAR00422	Glycogen synthase kinase-3 beta	GSK3B
MOL004059	TAR00422	Glycogen synthase kinase-3 beta	GSK3B
MOL004071	TAR00422	Glycogen synthase kinase-3 beta	GSK3B
MOL010489	TAR00422	Glycogen synthase kinase-3 beta	GSK3B
MOL000354	TAR03216	Glutamate receptor 2	GRIA2
MOL004077	TAR03216	Glutamate receptor 2	GRIA2
MOL000098	TAR00436	Gap junction alpha-1 protein	GJA1
MOL004077	TAR03284	Gamma-aminobutyric-acid receptor subunit alpha-6	GABRA6
MOL000358	TAR00181	Gamma-aminobutyric-acid receptor alpha-5 subunit	GABRA5
MOL000358	TAR00200	Gamma-aminobutyric-acid receptor alpha-3 subunit	GABRA3
MOL000449	TAR00200	Gamma-aminobutyric-acid receptor alpha-3 subunit	GABRA3
MOL000358	TAR00141	Gamma-aminobutyric-acid receptor alpha-2 subunit	GABRA2
MOL000422	TAR00141	Gamma-aminobutyric-acid receptor alpha-2 subunit	GABRA2
MOL003542	TAR00141	Gamma-aminobutyric-acid receptor alpha-2 subunit	GABRA2
MOL000098	TAR00309	Gamma-aminobutyric acid receptor subunit alpha-1	GABRA1
MOL000354	TAR00309	Gamma-aminobutyric acid receptor subunit alpha-1	GABRA1
MOL000358	TAR00309	Gamma-aminobutyric acid receptor subunit alpha-1	GABRA1
MOL000422	TAR00309	Gamma-aminobutyric acid receptor subunit alpha-1	GABRA1
MOL000449	TAR00309	Gamma-aminobutyric acid receptor subunit alpha-1	GABRA1
MOL003542	TAR00309	Gamma-aminobutyric acid receptor subunit alpha-1	GABRA1
MOL004053	TAR00309	Gamma-aminobutyric acid receptor subunit alpha-1	GABRA1
MOL004058	TAR00309	Gamma-aminobutyric acid receptor subunit alpha-1	GABRA1
MOL004077	TAR00309	Gamma-aminobutyric acid receptor subunit alpha-1	GABRA1
MOL003542	TAR01306	Ferrichrome-iron receptor	FHUA
MOL000098	TAR00123	Coagulation factor VII	F7
MOL000354	TAR00123	Coagulation factor VII	F7
MOL000422	TAR00123	Coagulation factor VII	F7
MOL003542	TAR00123	Coagulation factor VII	F7
MOL000098	TAR00466	Tissue factor	F3
MOL000098	TAR00017	Thrombin	F2
MOL000354	TAR00017	Thrombin	F2
MOL000358	TAR00017	Thrombin	F2
MOL000422	TAR00017	Thrombin	F2
MOL000449	TAR00017	Thrombin	F2
MOL003542	TAR00017	Thrombin	F2
MOL004053	TAR00017	Thrombin	F2
MOL004059	TAR00017	Thrombin	F2
MOL004071	TAR00017	Thrombin	F2
MOL004077	TAR00017	Thrombin	F2
MOL000098	TAR00079	Coagulation factor Xa	F10
MOL003542	TAR00079	Coagulation factor Xa	F10
MOL004071	TAR00079	Coagulation factor Xa	F10
MOL000006	TAR00307	Estrogen receptor beta	ESR2
MOL000098	TAR00307	Estrogen receptor beta	ESR2
MOL000354	TAR00307	Estrogen receptor beta	ESR2
MOL000358	TAR00307	Estrogen receptor beta	ESR2
MOL000422	TAR00307	Estrogen receptor beta	ESR2
MOL003044	TAR00307	Estrogen receptor beta	ESR2
MOL003542	TAR00307	Estrogen receptor beta	ESR2
MOL004053	TAR00307	Estrogen receptor beta	ESR2
MOL004071	TAR00307	Estrogen receptor beta	ESR2
MOL010489	TAR00307	Estrogen receptor beta	ESR2
MOL000006	TAR00046	Estrogen receptor	ESR1
MOL000098	TAR00046	Estrogen receptor	ESR1
MOL000354	TAR00046	Estrogen receptor	ESR1
MOL000358	TAR00046	Estrogen receptor	ESR1
MOL000359	TAR00046	Estrogen receptor	ESR1
MOL000422	TAR00046	Estrogen receptor	ESR1
MOL000449	TAR00046	Estrogen receptor	ESR1
MOL003044	TAR00046	Estrogen receptor	ESR1
MOL003542	TAR00046	Estrogen receptor	ESR1
MOL004053	TAR00046	Estrogen receptor	ESR1
MOL004058	TAR00046	Estrogen receptor	ESR1
MOL004068	TAR00046	Estrogen receptor	ESR1
MOL004071	TAR00046	Estrogen receptor	ESR1
MOL004074	TAR00046	Estrogen receptor	ESR1
MOL004077	TAR00046	Estrogen receptor	ESR1
MOL010489	TAR00046	Estrogen receptor	ESR1
MOL000006	TAR00298	Epidermal growth factor receptor	EGFR
MOL000098	TAR00298	Epidermal growth factor receptor	EGFR
MOL000098	TAR00734	Pro-epidermal growth factor	EGF
MOL004071	TAR00218	D(3) dopamine receptor	DRD3
MOL004071	TAR00292	D(2) dopamine receptor	DRD2
MOL000358	TAR00007	Dopamine D1 receptor	DRD1
MOL004071	TAR00007	Dopamine D1 receptor	DRD1
MOL000006	TAR00332	Dipeptidyl peptidase IV	DPP4
MOL000098	TAR00332	Dipeptidyl peptidase IV	DPP4
MOL000354	TAR00332	Dipeptidyl peptidase IV	DPP4
MOL000358	TAR00332	Dipeptidyl peptidase IV	DPP4
MOL000422	TAR00332	Dipeptidyl peptidase IV	DPP4
MOL000449	TAR00332	Dipeptidyl peptidase IV	DPP4
MOL003044	TAR00332	Dipeptidyl peptidase IV	DPP4
MOL003542	TAR00332	Dipeptidyl peptidase IV	DPP4
MOL004053	TAR00332	Dipeptidyl peptidase IV	DPP4
MOL004071	TAR00332	Dipeptidyl peptidase IV	DPP4
MOL004077	TAR00332	Dipeptidyl peptidase IV	DPP4
MOL010489	TAR00332	Dipeptidyl peptidase IV	DPP4
MOL000098	TAR00621	Cytochrome P450 3A4	CYP3A4
MOL000422	TAR00621	Cytochrome P450 3A4	CYP3A4
MOL000098	TAR00724	Cytochrome P450 1A2	CYP1A2
MOL000422	TAR00724	Cytochrome P450 1A2	CYP1A2
MOL000098	TAR00363	Cathepsin D	CTSD
MOL000449	TAR01696	Chymotrypsinogen B	CTRB1
MOL000098	TAR02885	Collagen alpha-1(III) chain	COL3A1
MOL000098	TAR00731	Collagen alpha-1(I) chain	COL1A1
MOL000358	TAR00581	Neuronal acetylcholine receptor protein, alpha-7 chain	CHRNA7
MOL000449	TAR00581	Neuronal acetylcholine receptor protein, alpha-7 chain	CHRNA7
MOL004077	TAR00581	Neuronal acetylcholine receptor protein, alpha-7 chain	CHRNA7
MOL000358	TAR00284	Neuronal acetylcholine receptor subunit alpha-2	CHRNA2
MOL004071	TAR00087	Muscarinic acetylcholine receptor M5	CHRM5
MOL000358	TAR00154	Muscarinic acetylcholine receptor M4	CHRM4
MOL004071	TAR00154	Muscarinic acetylcholine receptor M4	CHRM4
MOL000358	TAR00016	Muscarinic acetylcholine receptor M3	CHRM3
MOL000449	TAR00016	Muscarinic acetylcholine receptor M3	CHRM3
MOL004071	TAR00016	Muscarinic acetylcholine receptor M3	CHRM3
MOL000358	TAR00210	Muscarinic acetylcholine receptor M2	CHRM2
MOL000422	TAR00210	Muscarinic acetylcholine receptor M2	CHRM2
MOL000449	TAR00210	Muscarinic acetylcholine receptor M2	CHRM2
MOL004071	TAR00210	Muscarinic acetylcholine receptor M2	CHRM2
MOL004077	TAR00210	Muscarinic acetylcholine receptor M2	CHRM2
MOL000358	TAR00038	Muscarinic acetylcholine receptor M1	CHRM1
MOL000422	TAR00038	Muscarinic acetylcholine receptor M1	CHRM1
MOL000449	TAR00038	Muscarinic acetylcholine receptor M1	CHRM1
MOL004071	TAR00038	Muscarinic acetylcholine receptor M1	CHRM1
MOL000098	TAR00647	Serine/threonine-protein kinase Chk1	CHEK1
MOL000354	TAR00647	Serine/threonine-protein kinase Chk1	CHEK1
MOL000358	TAR00647	Serine/threonine-protein kinase Chk1	CHEK1
MOL000422	TAR00647	Serine/threonine-protein kinase Chk1	CHEK1
MOL003044	TAR00647	Serine/threonine-protein kinase Chk1	CHEK1
MOL003542	TAR00647	Serine/threonine-protein kinase Chk1	CHEK1
MOL004058	TAR00647	Serine/threonine-protein kinase Chk1	CHEK1
MOL004071	TAR00647	Serine/threonine-protein kinase Chk1	CHEK1
MOL000006	TAR00573	Cell division protein kinase 4	CDK4
MOL000006	TAR00482	Cell division protein kinase 2	CDK2
MOL000098	TAR00482	Cell division protein kinase 2	CDK2
MOL000354	TAR00482	Cell division protein kinase 2	CDK2
MOL000358	TAR00482	Cell division protein kinase 2	CDK2
MOL000422	TAR00482	Cell division protein kinase 2	CDK2
MOL000449	TAR00482	Cell division protein kinase 2	CDK2
MOL003044	TAR00482	Cell division protein kinase 2	CDK2
MOL003542	TAR00482	Cell division protein kinase 2	CDK2
MOL004053	TAR00482	Cell division protein kinase 2	CDK2
MOL004058	TAR00482	Cell division protein kinase 2	CDK2
MOL010489	TAR00482	Cell division protein kinase 2	CDK2
MOL000098	TAR00431	Cell division control protein 2 homolog	CDK1
MOL000422	TAR00431	Cell division control protein 2 homolog	CDK1
MOL000006	TAR03025	Cyclin-A2	CCNA2
MOL000098	TAR03025	Cyclin-A2	CCNA2
MOL000354	TAR03025	Cyclin-A2	CCNA2
MOL000358	TAR03025	Cyclin-A2	CCNA2
MOL000422	TAR03025	Cyclin-A2	CCNA2
MOL003044	TAR03025	Cyclin-A2	CCNA2
MOL003542	TAR03025	Cyclin-A2	CCNA2
MOL004053	TAR03025	Cyclin-A2	CCNA2
MOL004059	TAR03025	Cyclin-A2	CCNA2
MOL004071	TAR03025	Cyclin-A2	CCNA2
MOL000098	TAR00417	C-C motif chemokine 2	CCL2
MOL000006	TAR03575	Caspase-7	CASP7
MOL000354	TAR03907	Calmodulin	CALM
MOL000422	TAR03907	Calmodulin	CALM
MOL003044	TAR03907	Calmodulin	CALM
MOL003542	TAR03907	Calmodulin	CALM
MOL004071	TAR03907	Calmodulin	CALM
MOL000006	TAR00117	Carbonic anhydrase II	CA2
MOL000098	TAR00117	Carbonic anhydrase II	CA2
MOL000354	TAR00117	Carbonic anhydrase II	CA2
MOL000358	TAR00117	Carbonic anhydrase II	CA2
MOL000422	TAR00117	Carbonic anhydrase II	CA2
MOL000449	TAR00117	Carbonic anhydrase II	CA2
MOL003044	TAR00117	Carbonic anhydrase II	CA2
MOL003542	TAR00117	Carbonic anhydrase II	CA2
MOL004071	TAR00117	Carbonic anhydrase II	CA2
MOL010489	TAR00117	Carbonic anhydrase II	CA2
MOL000098	TAR00086	Apoptosis regulator Bcl-2	BCL2
MOL000358	TAR00086	Apoptosis regulator Bcl-2	BCL2
MOL000422	TAR00086	Apoptosis regulator Bcl-2	BCL2
MOL000006	TAR00048	Androgen receptor	AR
MOL000098	TAR00048	Androgen receptor	AR
MOL000354	TAR00048	Androgen receptor	AR
MOL000358	TAR00048	Androgen receptor	AR
MOL000359	TAR00048	Androgen receptor	AR
MOL000422	TAR00048	Androgen receptor	AR
MOL000449	TAR00048	Androgen receptor	AR
MOL003044	TAR00048	Androgen receptor	AR
MOL003542	TAR00048	Androgen receptor	AR
MOL004053	TAR00048	Androgen receptor	AR
MOL004059	TAR00048	Androgen receptor	AR
MOL004068	TAR00048	Androgen receptor	AR
MOL004071	TAR00048	Androgen receptor	AR
MOL004074	TAR00048	Androgen receptor	AR
MOL004077	TAR00048	Androgen receptor	AR
MOL010489	TAR00048	Androgen receptor	AR
MOL000006	TAR00648	Amyloid beta A4 protein	APP
MOL000098	TAR00088	Arachidonate 5-lipoxygenase	ALOX5
MOL000422	TAR00088	Arachidonate 5-lipoxygenase	ALOX5
MOL000422	TAR00222	Aldo-keto reductase family 1 member C3	AKR1C3
MOL000098	TAR00288	Aldose reductase	AKR1B1
MOL000354	TAR00288	Aldose reductase	AKR1B1
MOL000449	TAR00288	Aldose reductase	AKR1B1
MOL000098	TAR03204	Aryl hydrocarbon receptor	AHR
MOL000422	TAR03204	Aryl hydrocarbon receptor	AHR
MOL000098	TAR00261	Beta-2 adrenergic receptor	ADRB2
MOL000358	TAR00261	Beta-2 adrenergic receptor	ADRB2
MOL000449	TAR00261	Beta-2 adrenergic receptor	ADRB2
MOL004053	TAR00261	Beta-2 adrenergic receptor	ADRB2
MOL004071	TAR00261	Beta-2 adrenergic receptor	ADRB2
MOL000449	TAR00063	Beta-1 adrenergic receptor	ADRB1
MOL004071	TAR00063	Beta-1 adrenergic receptor	ADRB1
MOL004071	TAR00126	Alpha-2C adrenergic receptor	ADRA2C
MOL000449	TAR00105	Alpha-2A adrenergic receptor	ADRA2A
MOL004071	TAR00272	Alpha-1D adrenergic receptor	ADRA1D
MOL000358	TAR00216	Alpha-1B adrenergic receptor	ADRA1B
MOL000422	TAR00216	Alpha-1B adrenergic receptor	ADRA1B
MOL000449	TAR00216	Alpha-1B adrenergic receptor	ADRA1B
MOL004071	TAR00216	Alpha-1B adrenergic receptor	ADRA1B
MOL000358	TAR00191	Alpha-1A adrenergic receptor	ADRA1A
MOL000449	TAR00191	Alpha-1A adrenergic receptor	ADRA1A
MOL000449	TAR00727	Alcohol dehydrogenase 1C	ADH1C
MOL000098	TAR02998	Prostatic acid phosphatase	ACPP
MOL000098	TAR00165	Acetylcholinesterase	ACHE
MOL000354	TAR00165	Acetylcholinesterase	ACHE
MOL000358	TAR00165	Acetylcholinesterase	ACHE
MOL000422	TAR00165	Acetylcholinesterase	ACHE
MOL000449	TAR00165	Acetylcholinesterase	ACHE
MOL004071	TAR00165	Acetylcholinesterase	ACHE
MOL004077	TAR00165	Acetylcholinesterase	ACHE
MOL000098	TAR00231	Acetyl-CoA carboxylase 1	ACACA
MOL000006	TAR00568	Xanthine dehydrogenase/oxidase	XDH
MOL000006	TAR00740	Vascular endothelial growth factor A	VEGFA
MOL000006	TAR00646	Cellular tumor antigen p53	TP53
MOL005828	TAR00646	Cellular tumor antigen p53	TP53
MOL001803	TAR00287	DNA topoisomerase II	TOP2
MOL005100	TAR00287	DNA topoisomerase II	TOP2
MOL005828	TAR00287	DNA topoisomerase II	TOP2
MOL007879	TAR00287	DNA topoisomerase II	TOP2
MOL013277	TAR00287	DNA topoisomerase II	TOP2
MOL013428	TAR00287	DNA topoisomerase II	TOP2
MOL000006	TAR01293	DNA topoisomerase 1	TOP1
MOL000006	TAR00265	Tumor necrosis factor	TNF
MOL004328	TAR00597	Superoxide dismutase [Cu-Zn]	SOD1
MOL001798	TAR00070	Sodium channel protein type 5 subunit alpha	SCN5A
MOL001803	TAR00070	Sodium channel protein type 5 subunit alpha	SCN5A
MOL005100	TAR00070	Sodium channel protein type 5 subunit alpha	SCN5A
MOL005828	TAR00070	Sodium channel protein type 5 subunit alpha	SCN5A
MOL005849	TAR00070	Sodium channel protein type 5 subunit alpha	SCN5A
MOL007879	TAR00070	Sodium channel protein type 5 subunit alpha	SCN5A
MOL013277	TAR00070	Sodium channel protein type 5 subunit alpha	SCN5A
MOL013279	TAR00070	Sodium channel protein type 5 subunit alpha	SCN5A
MOL005849	TAR00158	Retinoic acid receptor RXR-alpha	RXRA
MOL007879	TAR00158	Retinoic acid receptor RXR-alpha	RXRA
MOL013437	TAR00158	Retinoic acid receptor RXR-alpha	RXRA
MOL000006	TAR02915	Retinoblastoma-associated protein	RB1
MOL002914	TAR00350	Glycogen phosphorylase, muscle form	PYGM
MOL000006	TAR00229	mRNA of Protein-tyrosine phosphatase, non-receptor type 1	PTPN1
MOL001798	TAR00229	mRNA of Protein-tyrosine phosphatase, non-receptor type 1	PTPN1
MOL001803	TAR00229	mRNA of Protein-tyrosine phosphatase, non-receptor type 1	PTPN1
MOL002914	TAR00229	mRNA of Protein-tyrosine phosphatase, non-receptor type 1	PTPN1
MOL004328	TAR00229	mRNA of Protein-tyrosine phosphatase, non-receptor type 1	PTPN1
MOL005100	TAR00229	mRNA of Protein-tyrosine phosphatase, non-receptor type 1	PTPN1
MOL005828	TAR00229	mRNA of Protein-tyrosine phosphatase, non-receptor type 1	PTPN1
MOL005849	TAR00229	mRNA of Protein-tyrosine phosphatase, non-receptor type 1	PTPN1
MOL007879	TAR00229	mRNA of Protein-tyrosine phosphatase, non-receptor type 1	PTPN1
MOL009053	TAR00229	mRNA of Protein-tyrosine phosphatase, non-receptor type 1	PTPN1
MOL013277	TAR00229	mRNA of Protein-tyrosine phosphatase, non-receptor type 1	PTPN1
MOL013279	TAR00229	mRNA of Protein-tyrosine phosphatase, non-receptor type 1	PTPN1
MOL000006	TAR00094	Prostaglandin G/H synthase 2	PTGS2
MOL001798	TAR00094	Prostaglandin G/H synthase 2	PTGS2
MOL001803	TAR00094	Prostaglandin G/H synthase 2	PTGS2
MOL001941	TAR00094	Prostaglandin G/H synthase 2	PTGS2
MOL002914	TAR00094	Prostaglandin G/H synthase 2	PTGS2
MOL004328	TAR00094	Prostaglandin G/H synthase 2	PTGS2
MOL005100	TAR00094	Prostaglandin G/H synthase 2	PTGS2
MOL005828	TAR00094	Prostaglandin G/H synthase 2	PTGS2
MOL005849	TAR00094	Prostaglandin G/H synthase 2	PTGS2
MOL007879	TAR00094	Prostaglandin G/H synthase 2	PTGS2
MOL009053	TAR00094	Prostaglandin G/H synthase 2	PTGS2
MOL013277	TAR00094	Prostaglandin G/H synthase 2	PTGS2
MOL013279	TAR00094	Prostaglandin G/H synthase 2	PTGS2
MOL013430	TAR00094	Prostaglandin G/H synthase 2	PTGS2
MOL013435	TAR00094	Prostaglandin G/H synthase 2	PTGS2
MOL013436	TAR00094	Prostaglandin G/H synthase 2	PTGS2
MOL013437	TAR00094	Prostaglandin G/H synthase 2	PTGS2
MOL000006	TAR00006	Prostaglandin G/H synthase 1	PTGS1
MOL001798	TAR00006	Prostaglandin G/H synthase 1	PTGS1
MOL001803	TAR00006	Prostaglandin G/H synthase 1	PTGS1
MOL002914	TAR00006	Prostaglandin G/H synthase 1	PTGS1
MOL004328	TAR00006	Prostaglandin G/H synthase 1	PTGS1
MOL005100	TAR00006	Prostaglandin G/H synthase 1	PTGS1
MOL005828	TAR00006	Prostaglandin G/H synthase 1	PTGS1
MOL005849	TAR00006	Prostaglandin G/H synthase 1	PTGS1
MOL007879	TAR00006	Prostaglandin G/H synthase 1	PTGS1
MOL013277	TAR00006	Prostaglandin G/H synthase 1	PTGS1
MOL013279	TAR00006	Prostaglandin G/H synthase 1	PTGS1
MOL000006	TAR02928	Trypsin-1	PRSS1
MOL001798	TAR02928	Trypsin-1	PRSS1
MOL001803	TAR02928	Trypsin-1	PRSS1
MOL002914	TAR02928	Trypsin-1	PRSS1
MOL005100	TAR02928	Trypsin-1	PRSS1
MOL005828	TAR02928	Trypsin-1	PRSS1
MOL005849	TAR02928	Trypsin-1	PRSS1
MOL007879	TAR02928	Trypsin-1	PRSS1
MOL009053	TAR02928	Trypsin-1	PRSS1
MOL013277	TAR02928	Trypsin-1	PRSS1
MOL013279	TAR02928	Trypsin-1	PRSS1
MOL013437	TAR02928	Trypsin-1	PRSS1
MOL000006	TAR00699	mRNA of PKA Catalytic Subunit C-alpha	PRKACA
MOL001798	TAR00699	mRNA of PKA Catalytic Subunit C-alpha	PRKACA
MOL001941	TAR00699	mRNA of PKA Catalytic Subunit C-alpha	PRKACA
MOL002914	TAR00699	mRNA of PKA Catalytic Subunit C-alpha	PRKACA
MOL004328	TAR00699	mRNA of PKA Catalytic Subunit C-alpha	PRKACA
MOL005100	TAR00699	mRNA of PKA Catalytic Subunit C-alpha	PRKACA
MOL005849	TAR00699	mRNA of PKA Catalytic Subunit C-alpha	PRKACA
MOL007879	TAR00699	mRNA of PKA Catalytic Subunit C-alpha	PRKACA
MOL000006	TAR00078	Peroxisome proliferator activated receptor gamma	PPARG
MOL001798	TAR00078	Peroxisome proliferator activated receptor gamma	PPARG
MOL001803	TAR00078	Peroxisome proliferator activated receptor gamma	PPARG
MOL001941	TAR00078	Peroxisome proliferator activated receptor gamma	PPARG
MOL002914	TAR00078	Peroxisome proliferator activated receptor gamma	PPARG
MOL004328	TAR00078	Peroxisome proliferator activated receptor gamma	PPARG
MOL005100	TAR00078	Peroxisome proliferator activated receptor gamma	PPARG
MOL005828	TAR00078	Peroxisome proliferator activated receptor gamma	PPARG
MOL005849	TAR00078	Peroxisome proliferator activated receptor gamma	PPARG
MOL007879	TAR00078	Peroxisome proliferator activated receptor gamma	PPARG
MOL009053	TAR00078	Peroxisome proliferator activated receptor gamma	PPARG
MOL013277	TAR00078	Peroxisome proliferator activated receptor gamma	PPARG
MOL013279	TAR00078	Peroxisome proliferator activated receptor gamma	PPARG
MOL013437	TAR00078	Peroxisome proliferator activated receptor gamma	PPARG
MOL000006	TAR02966	Proto-oncogene serine/threonine-protein kinase Pim-1	PIM1
MOL001798	TAR02966	Proto-oncogene serine/threonine-protein kinase Pim-1	PIM1
MOL001803	TAR02966	Proto-oncogene serine/threonine-protein kinase Pim-1	PIM1
MOL002914	TAR02966	Proto-oncogene serine/threonine-protein kinase Pim-1	PIM1
MOL005100	TAR02966	Proto-oncogene serine/threonine-protein kinase Pim-1	PIM1
MOL005828	TAR02966	Proto-oncogene serine/threonine-protein kinase Pim-1	PIM1
MOL005849	TAR02966	Proto-oncogene serine/threonine-protein kinase Pim-1	PIM1
MOL007879	TAR02966	Proto-oncogene serine/threonine-protein kinase Pim-1	PIM1
MOL009053	TAR02966	Proto-oncogene serine/threonine-protein kinase Pim-1	PIM1
MOL013277	TAR02966	Proto-oncogene serine/threonine-protein kinase Pim-1	PIM1
MOL013279	TAR02966	Proto-oncogene serine/threonine-protein kinase Pim-1	PIM1
MOL000006	TAR00491	Phosphatidylinositol-4,5-bisphosphate 3-kinase catalytic subunit, gamma isoform	PIK3CG
MOL001798	TAR00491	Phosphatidylinositol-4,5-bisphosphate 3-kinase catalytic subunit, gamma isoform	PIK3CG
MOL001941	TAR00491	Phosphatidylinositol-4,5-bisphosphate 3-kinase catalytic subunit, gamma isoform	PIK3CG
MOL002914	TAR00491	Phosphatidylinositol-4,5-bisphosphate 3-kinase catalytic subunit, gamma isoform	PIK3CG
MOL004328	TAR00491	Phosphatidylinositol-4,5-bisphosphate 3-kinase catalytic subunit, gamma isoform	PIK3CG
MOL005100	TAR00491	Phosphatidylinositol-4,5-bisphosphate 3-kinase catalytic subunit, gamma isoform	PIK3CG
MOL005849	TAR00491	Phosphatidylinositol-4,5-bisphosphate 3-kinase catalytic subunit, gamma isoform	PIK3CG
MOL013436	TAR00172	CGMP-inhibited 3',5'-cyclic phosphodiesterase A	PDE3A
MOL013437	TAR00172	CGMP-inhibited 3',5'-cyclic phosphodiesterase A	PDE3A
MOL007879	TAR00095	Nitric-oxide synthase, endothelial	NOS3
MOL013277	TAR00095	Nitric-oxide synthase, endothelial	NOS3
MOL013279	TAR00095	Nitric-oxide synthase, endothelial	NOS3
MOL013437	TAR00095	Nitric-oxide synthase, endothelial	NOS3
MOL000006	TAR00003	Nitric oxide synthase, inducible	NOS2
MOL001798	TAR00003	Nitric oxide synthase, inducible	NOS2
MOL001803	TAR00003	Nitric oxide synthase, inducible	NOS2
MOL001941	TAR00003	Nitric oxide synthase, inducible	NOS2
MOL002914	TAR00003	Nitric oxide synthase, inducible	NOS2
MOL004328	TAR00003	Nitric oxide synthase, inducible	NOS2
MOL005100	TAR00003	Nitric oxide synthase, inducible	NOS2
MOL005828	TAR00003	Nitric oxide synthase, inducible	NOS2
MOL005849	TAR00003	Nitric oxide synthase, inducible	NOS2
MOL007879	TAR00003	Nitric oxide synthase, inducible	NOS2
MOL009053	TAR00003	Nitric oxide synthase, inducible	NOS2
MOL013277	TAR00003	Nitric oxide synthase, inducible	NOS2
MOL013279	TAR00003	Nitric oxide synthase, inducible	NOS2
MOL013430	TAR00003	Nitric oxide synthase, inducible	NOS2
MOL013435	TAR00003	Nitric oxide synthase, inducible	NOS2
MOL013436	TAR00003	Nitric oxide synthase, inducible	NOS2
MOL013437	TAR00003	Nitric oxide synthase, inducible	NOS2
MOL000006	TAR03276	Nuclear receptor coactivator 2	NCOA2
MOL001803	TAR03276	Nuclear receptor coactivator 2	NCOA2
MOL002914	TAR03276	Nuclear receptor coactivator 2	NCOA2
MOL005100	TAR03276	Nuclear receptor coactivator 2	NCOA2
MOL005828	TAR03276	Nuclear receptor coactivator 2	NCOA2
MOL005849	TAR03276	Nuclear receptor coactivator 2	NCOA2
MOL007879	TAR03276	Nuclear receptor coactivator 2	NCOA2
MOL013277	TAR03276	Nuclear receptor coactivator 2	NCOA2
MOL013279	TAR03276	Nuclear receptor coactivator 2	NCOA2
MOL013437	TAR03276	Nuclear receptor coactivator 2	NCOA2
MOL001803	TAR03279	Nuclear receptor coactivator 1	NCOA1
MOL005100	TAR03279	Nuclear receptor coactivator 1	NCOA1
MOL005849	TAR03279	Nuclear receptor coactivator 1	NCOA1
MOL007879	TAR03279	Nuclear receptor coactivator 1	NCOA1
MOL013277	TAR03279	Nuclear receptor coactivator 1	NCOA1
MOL000006	TAR00238	72 kDa type IV collagenase	MMP2
MOL000006	TAR00353	Interstitial collagenase	MMP1
MOL000006	TAR00349	Hepatocyte growth factor receptor	MET
MOL005828	TAR00704	Mitogen-activated protein kinase 8	MAPK8
MOL000006	TAR00402	Mitogen-activated protein kinase 14	MAPK14
MOL001798	TAR00402	Mitogen-activated protein kinase 14	MAPK14
MOL001941	TAR00402	Mitogen-activated protein kinase 14	MAPK14
MOL002914	TAR00402	Mitogen-activated protein kinase 14	MAPK14
MOL004328	TAR00402	Mitogen-activated protein kinase 14	MAPK14
MOL005100	TAR00402	Mitogen-activated protein kinase 14	MAPK14
MOL005849	TAR00402	Mitogen-activated protein kinase 14	MAPK14
MOL007879	TAR00402	Mitogen-activated protein kinase 14	MAPK14
MOL009053	TAR00402	Mitogen-activated protein kinase 14	MAPK14
MOL013279	TAR00402	Mitogen-activated protein kinase 14	MAPK14
MOL013430	TAR00402	Mitogen-activated protein kinase 14	MAPK14
MOL013436	TAR00402	Mitogen-activated protein kinase 14	MAPK14
MOL000006	TAR00354	Mitogen-activated protein kinase 1	MAPK1
MOL004328	TAR00354	Mitogen-activated protein kinase 1	MAPK1
MOL001941	TAR00565	Amine oxidase [flavin-containing] B	MAOB
MOL001798	TAR00499	Beta-lactamase	LACTB
MOL002914	TAR00499	Beta-lactamase	LACTB
MOL004328	TAR00499	Beta-lactamase	LACTB
MOL005100	TAR00499	Beta-lactamase	LACTB
MOL005849	TAR00499	Beta-lactamase	LACTB
MOL005828	TAR03727	Calcium-activated potassium channel subunit alpha 1	KCNMA1
MOL007879	TAR03727	Calcium-activated potassium channel subunit alpha 1	KCNMA1
MOL013277	TAR03727	Calcium-activated potassium channel subunit alpha 1	KCNMA1
MOL001803	TAR00037	Potassium voltage-gated channel subfamily H member 2	KCNH2
MOL005828	TAR00037	Potassium voltage-gated channel subfamily H member 2	KCNH2
MOL007879	TAR00037	Potassium voltage-gated channel subfamily H member 2	KCNH2
MOL009053	TAR00037	Potassium voltage-gated channel subfamily H member 2	KCNH2
MOL013277	TAR00037	Potassium voltage-gated channel subfamily H member 2	KCNH2
MOL000006	TAR00414	Transcription factor AP-1	JUN
MOL005828	TAR00414	Transcription factor AP-1	JUN
MOL000006	TAR00011	Insulin receptor	INSR
MOL000006	TAR00351	Interleukin-6	IL6
MOL000006	TAR03978	Interleukin-2	IL2
MOL000006	TAR00365	Interferon gamma	IFNG
MOL000006	TAR00444	Heat shock protein HSP 90	HSP90
MOL001798	TAR00444	Heat shock protein HSP 90	HSP90
MOL001803	TAR00444	Heat shock protein HSP 90	HSP90
MOL002914	TAR00444	Heat shock protein HSP 90	HSP90
MOL004328	TAR00444	Heat shock protein HSP 90	HSP90
MOL005100	TAR00444	Heat shock protein HSP 90	HSP90
MOL005828	TAR00444	Heat shock protein HSP 90	HSP90
MOL005849	TAR00444	Heat shock protein HSP 90	HSP90
MOL007879	TAR00444	Heat shock protein HSP 90	HSP90
MOL009053	TAR00444	Heat shock protein HSP 90	HSP90
MOL013277	TAR00444	Heat shock protein HSP 90	HSP90
MOL013279	TAR00444	Heat shock protein HSP 90	HSP90
MOL000006	TAR02132	Heme oxygenase 1	HMOX1
MOL004328	TAR01644	3-hydroxy-3-methylglutaryl-coenzyme A reductase	HMGCR
MOL000006	TAR00733	Glutathione S-transferase P	GSTP1
MOL004328	TAR00733	Glutathione S-transferase P	GSTP1
MOL000006	TAR00422	Glycogen synthase kinase-3 beta	GSK3B
MOL001798	TAR00422	Glycogen synthase kinase-3 beta	GSK3B
MOL001941	TAR00422	Glycogen synthase kinase-3 beta	GSK3B
MOL002914	TAR00422	Glycogen synthase kinase-3 beta	GSK3B
MOL004328	TAR00422	Glycogen synthase kinase-3 beta	GSK3B
MOL005100	TAR00422	Glycogen synthase kinase-3 beta	GSK3B
MOL005828	TAR00422	Glycogen synthase kinase-3 beta	GSK3B
MOL005849	TAR00422	Glycogen synthase kinase-3 beta	GSK3B
MOL007879	TAR00422	Glycogen synthase kinase-3 beta	GSK3B
MOL009053	TAR00422	Glycogen synthase kinase-3 beta	GSK3B
MOL013279	TAR00422	Glycogen synthase kinase-3 beta	GSK3B
MOL013430	TAR00422	Glycogen synthase kinase-3 beta	GSK3B
MOL013435	TAR00422	Glycogen synthase kinase-3 beta	GSK3B
MOL013436	TAR00422	Glycogen synthase kinase-3 beta	GSK3B
MOL004328	TAR00202	Aspartate aminotransferase, cytoplasmic	GOT1
MOL001941	TAR00309	Gamma-aminobutyric acid receptor subunit alpha-1	GABRA1
MOL004328	TAR00374	Fatty acid synthase	FASN
MOL001803	TAR00123	Coagulation factor VII	F7
MOL005828	TAR00123	Coagulation factor VII	F7
MOL007879	TAR00123	Coagulation factor VII	F7
MOL013277	TAR00123	Coagulation factor VII	F7
MOL001803	TAR00017	Thrombin	F2
MOL001941	TAR00017	Thrombin	F2
[truncated: 164 more rows]
