# Supplementary material for: Molecular mechanism of modified Huanglian Wendan decoction in the treatment of polycystic ovary syndrome
Source: Medicine (Baltimore). 2023 Apr 14;102(15):e33212. doi: 10.1097/MD.0000000000033212 (PMC10101291; doi:10.1097/MD.0000000000033212)
Supplement: Supplementary file 2 [file medi-102-e33212-s002.txt]

Gene Symbol

ACHE

ADH1C

ADRA1A

ADRA1B

ADRA1D

ADRA2A

ADRA2C

ADRB1

ADRB2

AHR

AKR1B1

AR

BCL2

CA2

CALM

CCNA2

CDK1

CDK2

CHEK1

CHRM1

CHRM2

CHRM3

CHRM4

CHRM5

CHRNA2

CHRNA7

CTRB1

CYCS

DPP4

DRD1

EGLN1

ESR1

ESR2

F10

F2

F7

GABRA1

GABRA2

GABRA3

GABRA5

GSK3B

HSP90

HTR2A

HTR2C

HTR3A

IGHG1

JUN

KCNH2

LACTB

LTA4H

MAOA

MAOB

MAP2

MAPK14

MPO

NCOA1 

NCOA2

NOR51B

NOS2

NOS3

NR3C1

NR3C2

OPRD1

OPRM1

PDE10A

PDE3A

PGR

PIK3CG

PIM1

PLAU

PNP

PON1

PPARG

PRKACA

PRSS1

PTGS1

PTGS2

PTPN1

RXRA

RXRB

SCN5A

SLC6A2

SLC6A3

SLC6A4

TOP2

TP53

VEGFA

SOD1

MAPK8

MAPK1

KCNMA1

HMGCR

GSTP1

GOT1

FASN

CAT

LYZ

GRIA2

GABRA6

COBT

ADH1B

DRD5

XDH

VCAM1

TOP1

TNF

THBD

SULT1E1

SELE

RB1

PYGM

PTGER3

PPP3CA

PPARD

POR

PLAT

ODC1

NQO1

MMP3

MMP2

MMP1

MGAM

INSR

IL6

IL2

IL1B

IFNG

HSPA5

HSD17B4

HMOX1

H6PD

GYRB1

GSTM2

GSTM1

GJA1

F3

EGFR

EGF

ECI1

ECE1

DECR1

CYP3A4

CYP2B6

CYP1A2

CTSD

COL3A1

COL1A1

CCL2

ALOX5

AKR1C3

ADH1A

ACPP

ACOX1

ACADM

ACACA

MET

KDR

FHUA

DRD3

DRD2

CDK4

CASP7

APP

BACE
