# Supplementary material for: Molecular mechanism of modified Huanglian Wendan decoction in the treatment of polycystic ovary syndrome
Source: Medicine (Baltimore). 2023 Apr 14;102(15):e33212. doi: 10.1097/MD.0000000000033212 (PMC10101291; doi:10.1097/MD.0000000000033212)
Supplement: Supplementary file 3 [file medi-102-e33212-s003.txt]

						≥20
Gene Symbol	Gene ID	Disease Name	Disease ID	Direct Evidence	Inference Network	Inference Score	Reference Count
LHB	3972	Polycystic Ovary Syndrome	MESH:D011085	marker/mechanism	Androgens|Ascorbic Acid|Clomiphene|Cyproterone Acetate|Desogestrel|Diethylhexyl Phthalate|Dihydrotestosterone|Estradiol|Ethinyl Estradiol|ethinyl estradiol-desogestrel combination|Flutamide|Glutathione|glyphosate|Letrozole|Metformin|N(1)-methylnicotinamide|Niacinamide|Progesterone|Resveratrol|Selenium|Simvastatin|Spironolactone|Testosterone|Testosterone Propionate|Troglitazone|Valproic Acid|Vitam…	75.63	27
INS	3630	Polycystic Ovary Syndrome	MESH:D011085	marker/mechanism	Androgens|Ascorbic Acid|Bezafibrate|Cyproterone Acetate|Diethylhexyl Phthalate|Estradiol|Ethinyl Estradiol|Folic Acid|Glutathione|Inositol|Metformin|Niacinamide|Orlistat|Progesterone|Resveratrol|Rosiglitazone|Selenium|Spironolactone|Testosterone|Testosterone Propionate|Triglycerides|Troglitazone|Valproic Acid|Vitamin E|Zinc	58.2	25
HSD3B1	3283	Polycystic Ovary Syndrome	MESH:D011085	marker/mechanism	Ascorbic Acid|Dehydroepiandrosterone|Diethylhexyl Phthalate|Dihydrotestosterone|Estradiol|Ethinyl Estradiol|Flutamide|Folic Acid|Glutathione|glyphosate|Progesterone|Resveratrol|Rosiglitazone|Simvastatin|Testosterone|Troglitazone|Valproic Acid|Vitamin E	50.34	21
LEP	3952	Polycystic Ovary Syndrome	MESH:D011085	marker/mechanism	Ascorbic Acid|Bezafibrate|Dehydroepiandrosterone|Diethylhexyl Phthalate|Dihydrotestosterone|Estradiol|Ethinyl Estradiol|Flutamide|glyphosate|Metformin|Orlistat|Progesterone|Resveratrol|Rosiglitazone|Selenium|Simvastatin|Testosterone|Triglycerides|Troglitazone|Vitamin E|Zinc	45.65	27
CYP19A1	1588	Polycystic Ovary Syndrome	MESH:D011085	marker/mechanism	Androgens|Ascorbic Acid|Bezafibrate|Dehydroepiandrosterone|Diethylhexyl Phthalate|Dihydrotestosterone|Estradiol|Ethinyl Estradiol|Flutamide|glyphosate|Letrozole|Metformin|Progesterone|Resveratrol|Testosterone|Troglitazone|Valproic Acid|Vitamin E	37.18	31
TFRC	7037	Polycystic Ovary Syndrome	MESH:D011085	marker/mechanism	Ascorbic Acid|Cyproterone Acetate|Diethylhexyl Phthalate|Estradiol|Ethinyl Estradiol|Flutamide|Folic Acid|Metformin|Progesterone|Resveratrol|Rosiglitazone|Simvastatin|Testosterone|Troglitazone|Valproic Acid|Zinc	36.63	20
LIFR	3977	Polycystic Ovary Syndrome	MESH:D011085	marker/mechanism	Diethylhexyl Phthalate|Dihydrotestosterone|Estradiol|Ethinyl Estradiol|Folic Acid|Letrozole|Progesterone|Resveratrol|Rosiglitazone|Testosterone|Troglitazone|Valproic Acid	35.09	17
STAR	6770	Polycystic Ovary Syndrome	MESH:D011085	marker/mechanism	Ascorbic Acid|Bezafibrate|Diethylhexyl Phthalate|Dihydrotestosterone|Estradiol|Ethinyl Estradiol|Flutamide|glyphosate|Metformin|Progesterone|Resveratrol|Rosiglitazone|Simvastatin|Testosterone|Valproic Acid|Vitamin E	33.57	23
BAX	581	Polycystic Ovary Syndrome	MESH:D011085	marker/mechanism	Ascorbic Acid|Bezafibrate|Dehydroepiandrosterone|Diethylhexyl Phthalate|Dihydrotestosterone|Estradiol|Ethinyl Estradiol|Flutamide|Folic Acid|Glutathione|glyphosate|Lutein|Metformin|Niacinamide|Orlistat|Progesterone|Resveratrol|Rosiglitazone|Selenium|Simvastatin|Spironolactone|Testosterone|Troglitazone|Valproic Acid|Vitamin E|Zinc	32.72	28
CCNB1	891	Polycystic Ovary Syndrome	MESH:D011085	marker/mechanism	Ascorbic Acid|Bezafibrate|Diethylhexyl Phthalate|Dihydrotestosterone|Estradiol|Ethinyl Estradiol|Folic Acid|glyphosate|Metformin|Progesterone|Resveratrol|Rosiglitazone|Selenium|Testosterone|Troglitazone|Valproic Acid|Zinc	31.66	23
BCL2	596	Polycystic Ovary Syndrome	MESH:D011085	marker/mechanism	Ascorbic Acid|Bezafibrate|Dehydroepiandrosterone|Diethylhexyl Phthalate|Dihydrotestosterone|Estradiol|Ethinyl Estradiol|Flutamide|Folic Acid|Glutathione|glyphosate|Lutein|Metformin|Niacinamide|Orlistat|Progesterone|Resveratrol|Rosiglitazone|Selenium|Simvastatin|Spironolactone|Testosterone|Troglitazone|Valproic Acid|Vitamin E|Zinc	30.73	28
TNPO2	30000	Polycystic Ovary Syndrome	MESH:D011085	marker/mechanism	Estradiol|Ethinyl Estradiol|Folic Acid|Progesterone|Selenium|Troglitazone|Valproic Acid|Vitamin E	30.4	8
LIF	3976	Polycystic Ovary Syndrome	MESH:D011085	marker/mechanism	Clomiphene|Diethylhexyl Phthalate|Estradiol|Folic Acid|glyphosate|Letrozole|Progesterone|Resveratrol|Simvastatin|Troglitazone|Valproic Acid|Zinc	29.82	13
ISYNA1	51477	Polycystic Ovary Syndrome	MESH:D011085	marker/mechanism	Diethylhexyl Phthalate|Estradiol|Ethinyl Estradiol|Flutamide|Folic Acid|Resveratrol|Selenium|Testosterone|Valproic Acid|Vitamin E	29.51	11
CKS2	1164	Polycystic Ovary Syndrome	MESH:D011085	marker/mechanism	Diethylhexyl Phthalate|Estradiol|Ethinyl Estradiol|Flutamide|Progesterone|Resveratrol|Selenium|Testosterone|Troglitazone|Valproic Acid|Zinc	29.46	13
SRD5A1	6715	Polycystic Ovary Syndrome	MESH:D011085	marker/mechanism	Androgens|Dehydroepiandrosterone|Diethylhexyl Phthalate|Dihydrotestosterone|Ethinyl Estradiol|Flutamide|Folic Acid|Progesterone|Testosterone|Vitamin E|Zinc	29.03	16
HSD3B2	3284	Polycystic Ovary Syndrome	MESH:D011085	marker/mechanism	Diethylhexyl Phthalate|Dihydrotestosterone|Ethinyl Estradiol|Flutamide|glyphosate|Progesterone|Rosiglitazone|Selenium|Testosterone|Troglitazone|Valproic Acid	28.82	17
GAB1	2549	Polycystic Ovary Syndrome	MESH:D011085	marker/mechanism	Estradiol|Ethinyl Estradiol|Flutamide|Folic Acid|Lutein|Progesterone|Resveratrol|Troglitazone|Valproic Acid	28.32	10
LMNA	4000	Polycystic Ovary Syndrome	MESH:D011085	marker/mechanism	Diethylhexyl Phthalate|Estradiol|Ethinyl Estradiol|Flutamide|Folic Acid|Metformin|Resveratrol|Rosiglitazone|Selenium|Valproic Acid|Vitamin E	26.61	15
SRSF10	10772	Polycystic Ovary Syndrome	MESH:D011085	marker/mechanism	Ethinyl Estradiol|Folic Acid|glyphosate|Progesterone|Resveratrol|Selenium|Testosterone|Valproic Acid	26.18	9
CLDN4	1364	Polycystic Ovary Syndrome	MESH:D011085	marker/mechanism	Estradiol|Ethinyl Estradiol|Folic Acid|Glutathione|Progesterone|Selenium|Testosterone|Troglitazone|Valproic Acid|Vitamin E	25.75	10
CDC6	990	Polycystic Ovary Syndrome	MESH:D011085	marker/mechanism	Ascorbic Acid|Estradiol|Ethinyl Estradiol|Folic Acid|Progesterone|Resveratrol|Simvastatin|Testosterone|Troglitazone|Valproic Acid	25.31	12
PNPLA2	57104	Polycystic Ovary Syndrome	MESH:D011085	marker/mechanism	Diethylhexyl Phthalate|Estradiol|Ethinyl Estradiol|Folic Acid|Resveratrol|Rosiglitazone|Triglycerides|Valproic Acid|Zinc	24.53	9
UBE2H	7328	Polycystic Ovary Syndrome	MESH:D011085	marker/mechanism	Diethylhexyl Phthalate|Ethinyl Estradiol|Folic Acid|Progesterone|Resveratrol|Troglitazone|Valproic Acid|Zinc	24.04	9
TOP2A	7153	Polycystic Ovary Syndrome	MESH:D011085	marker/mechanism	Ascorbic Acid|Diethylhexyl Phthalate|Estradiol|Ethinyl Estradiol|Folic Acid|Glutathione|Progesterone|Resveratrol|Testosterone|Troglitazone|Valproic Acid|Zinc	23.59	12
BCL11A	53335	Polycystic Ovary Syndrome	MESH:D011085	marker/mechanism	Diethylhexyl Phthalate|Estradiol|Ethinyl Estradiol|Folic Acid|Progesterone|Selenium|Valproic Acid|Vitamin E	23.56	7
RBP4	5950	Polycystic Ovary Syndrome	MESH:D011085	marker/mechanism	Diethylhexyl Phthalate|Estradiol|Ethinyl Estradiol|Folic Acid|Metformin|Progesterone|Resveratrol|Rosiglitazone|Valproic Acid	23.41	16
AKR1C3	8644	Polycystic Ovary Syndrome	MESH:D011085	marker/mechanism	Desogestrel|Dihydrotestosterone|Estradiol|Ethinyl Estradiol|Progesterone|Resveratrol|Simvastatin|Testosterone|Troglitazone|Valproic Acid|Zinc	23.34	17
RAB2A	5862	Polycystic Ovary Syndrome	MESH:D011085	marker/mechanism	Diethylhexyl Phthalate|Ethinyl Estradiol|Flutamide|Folic Acid|Resveratrol|Troglitazone|Valproic Acid	23.32	10
ASPM	259266	Polycystic Ovary Syndrome	MESH:D011085	marker/mechanism	Estradiol|Ethinyl Estradiol|Flutamide|Folic Acid|Progesterone|Resveratrol|Testosterone|Troglitazone|Valproic Acid	22.6	12
PDLIM4	8572	Polycystic Ovary Syndrome	MESH:D011085	marker/mechanism	Estradiol|Ethinyl Estradiol|Progesterone|Rosiglitazone|Selenium|Valproic Acid|Vitamin E	22.21	7
FSHR	2492	Polycystic Ovary Syndrome	MESH:D011085	marker/mechanism	Ascorbic Acid|Diethylhexyl Phthalate|Dihydrotestosterone|Estradiol|Ethinyl Estradiol|Flutamide|Testosterone|Testosterone Propionate	22.14	13
RRM2	6241	Polycystic Ovary Syndrome	MESH:D011085	marker/mechanism	Estradiol|Ethinyl Estradiol|Folic Acid|Metformin|Progesterone|Resveratrol|Testosterone|Troglitazone|Valproic Acid|Zinc	21.57	18
GNAS	2778	Polycystic Ovary Syndrome	MESH:D011085	marker/mechanism	Diethylhexyl Phthalate|Estradiol|Folic Acid|Progesterone|Resveratrol|Selenium|Simvastatin|Valproic Acid|Vitamin E	21.44	7
RPL37A	6168	Polycystic Ovary Syndrome	MESH:D011085	marker/mechanism	Diethylhexyl Phthalate|Estradiol|Ethinyl Estradiol|glyphosate|Selenium|Valproic Acid|Zinc	21.35	8
ANLN	54443	Polycystic Ovary Syndrome	MESH:D011085	marker/mechanism	Estradiol|Ethinyl Estradiol|Folic Acid|Progesterone|Resveratrol|Testosterone|Troglitazone|Valproic Acid	21.13	11
RACGAP1	29127	Polycystic Ovary Syndrome	MESH:D011085	marker/mechanism	Estradiol|Ethinyl Estradiol|Folic Acid|Progesterone|Resveratrol|Simvastatin|Testosterone|Valproic Acid	20.74	10
HELLS	3070	Polycystic Ovary Syndrome	MESH:D011085	marker/mechanism	Ascorbic Acid|Estradiol|Ethinyl Estradiol|Flutamide|Progesterone|Resveratrol|Testosterone|Valproic Acid	20.68	10
AKR1C1	1645	Polycystic Ovary Syndrome	MESH:D011085	marker/mechanism	Diethylhexyl Phthalate|Dihydrotestosterone|Estradiol|Ethinyl Estradiol|Flutamide|Progesterone|Simvastatin|Testosterone|Valproic Acid|Zinc	20.46	15
TRPV6	55503	Polycystic Ovary Syndrome	MESH:D011085	marker/mechanism	Ascorbic Acid|Estradiol|Ethinyl Estradiol|Progesterone|Testosterone|Valproic Acid|Zinc	20.41	8
SCNN1A	6337	Polycystic Ovary Syndrome	MESH:D011085	marker/mechanism	Diethylhexyl Phthalate|Estradiol|Ethinyl Estradiol|Flutamide|Folic Acid|Progesterone|Testosterone|Valproic Acid	19.62	10
CCNE2	9134	Polycystic Ovary Syndrome	MESH:D011085	marker/mechanism	Ascorbic Acid|Diethylhexyl Phthalate|Estradiol|Ethinyl Estradiol|Folic Acid|Resveratrol|Testosterone|Valproic Acid|Zinc	19.6	10
GDF9	2661	Polycystic Ovary Syndrome	MESH:D011085	marker/mechanism	Diethylhexyl Phthalate|Estradiol|Ethinyl Estradiol|Progesterone|Testosterone|Valproic Acid	19.19	9
CEP55	55165	Polycystic Ovary Syndrome	MESH:D011085	marker/mechanism	Diethylhexyl Phthalate|Estradiol|Folic Acid|Progesterone|Resveratrol|Testosterone|Valproic Acid	19.14	9
GP1BB	2812	Polycystic Ovary Syndrome	MESH:D011085	marker/mechanism	Estradiol|Ethinyl Estradiol|Progesterone|Resveratrol|Troglitazone|Valproic Acid	18.97	8
TMF1	7110	Polycystic Ovary Syndrome	MESH:D011085	marker/mechanism	Ethinyl Estradiol|Folic Acid|Selenium|Testosterone|Valproic Acid|Vitamin E	18.86	7
ERRFI1	54206	Polycystic Ovary Syndrome	MESH:D011085	marker/mechanism	Dihydrotestosterone|Estradiol|Ethinyl Estradiol|Progesterone|Resveratrol|Testosterone|Troglitazone|Valproic Acid	18.85	12
PBK	55872	Polycystic Ovary Syndrome	MESH:D011085	marker/mechanism	Estradiol|Ethinyl Estradiol|Folic Acid|Progesterone|Resveratrol|Testosterone|Troglitazone|Valproic Acid	18.75	11
S100P	6286	Polycystic Ovary Syndrome	MESH:D011085	marker/mechanism	Diethylhexyl Phthalate|Estradiol|Progesterone|Resveratrol|Testosterone|Valproic Acid|Zinc	18.66	9
FOXP3	50943	Polycystic Ovary Syndrome	MESH:D011085	marker/mechanism	Estradiol|Ethinyl Estradiol|Progesterone|Resveratrol|Simvastatin|Testosterone|Valproic Acid	18.59	9
AKR1C2	1646	Polycystic Ovary Syndrome	MESH:D011085	marker/mechanism	Ascorbic Acid|Diethylhexyl Phthalate|Dihydrotestosterone|Estradiol|Ethinyl Estradiol|Progesterone|Testosterone|Valproic Acid|Vitamin E	18.31	13
TTK	7272	Polycystic Ovary Syndrome	MESH:D011085	marker/mechanism	Estradiol|Ethinyl Estradiol|Folic Acid|Resveratrol|Testosterone|Troglitazone|Valproic Acid	16.96	11
DDX54	79039	Polycystic Ovary Syndrome	MESH:D011085	marker/mechanism	Estradiol|Flutamide|Folic Acid|Resveratrol|Valproic Acid	16.62	6
ADARB1	104	Polycystic Ovary Syndrome	MESH:D011085	marker/mechanism	Ethinyl Estradiol|Folic Acid|glyphosate|Troglitazone|Valproic Acid|Vitamin E	16.59	8
MAD2L1	4085	Polycystic Ovary Syndrome	MESH:D011085	marker/mechanism	Estradiol|Ethinyl Estradiol|Progesterone|Resveratrol|Simvastatin|Testosterone|Troglitazone	16.52	10
NRG1	3084	Polycystic Ovary Syndrome	MESH:D011085	marker/mechanism	Diethylhexyl Phthalate|Estradiol|Flutamide|Folic Acid|Progesterone|Resveratrol|Troglitazone|Valproic Acid	16.49	9
PTAFR	5724	Polycystic Ovary Syndrome	MESH:D011085	marker/mechanism	Estradiol|Ethinyl Estradiol|Folic Acid|Selenium|Simvastatin|Valproic Acid	15.79	7
LARP4	113251	Polycystic Ovary Syndrome	MESH:D011085	marker/mechanism	Estradiol|Ethinyl Estradiol|Folic Acid|Progesterone|Valproic Acid	15.6	6
DLG4	1742	Polycystic Ovary Syndrome	MESH:D011085	marker/mechanism	Diethylhexyl Phthalate|Estradiol|Glutathione|Progesterone|Resveratrol|Valproic Acid	14.77	6
MANEA	79694	Polycystic Ovary Syndrome	MESH:D011085	marker/mechanism	Estradiol|Ethinyl Estradiol|Folic Acid|Resveratrol|Valproic Acid	14.61	7
PTGER3	5733	Polycystic Ovary Syndrome	MESH:D011085	marker/mechanism	Diethylhexyl Phthalate|Estradiol|Flutamide|Folic Acid|Progesterone|Valproic Acid	14.61	6
LPCAT2	54947	Polycystic Ovary Syndrome	MESH:D011085	marker/mechanism	Diethylhexyl Phthalate|Estradiol|Flutamide|Folic Acid|Valproic Acid	14.3	6
DMD	1756	Polycystic Ovary Syndrome	MESH:D011085	marker/mechanism	Diethylhexyl Phthalate|Estradiol|Folic Acid|Progesterone|Resveratrol|Valproic Acid	14.22	6
TMEFF2	23671	Polycystic Ovary Syndrome	MESH:D011085	marker/mechanism	Diethylhexyl Phthalate|Dihydrotestosterone|Estradiol|Folic Acid|Valproic Acid	13.94	8
HMMR	3161	Polycystic Ovary Syndrome	MESH:D011085	marker/mechanism	Estradiol|Ethinyl Estradiol|Progesterone|Resveratrol|Testosterone|Valproic Acid	13.56	8
EMSY	56946	Polycystic Ovary Syndrome	MESH:D011085	marker/mechanism	Selenium|Troglitazone|Valproic Acid|Vitamin E	13.12	5
MTNR1B	4544	Polycystic Ovary Syndrome	MESH:D011085	marker/mechanism	Folic Acid|Resveratrol|Testosterone|Valproic Acid	13.06	7
FUT7	2529	Polycystic Ovary Syndrome	MESH:D011085	marker/mechanism	Ethinyl Estradiol|Folic Acid|Rosiglitazone|Valproic Acid	12.94	6
DCBLD2	131566	Polycystic Ovary Syndrome	MESH:D011085	marker/mechanism	Estradiol|Ethinyl Estradiol|Progesterone|Valproic Acid|Zinc	12.87	6
PWWP2B	170394	Polycystic Ovary Syndrome	MESH:D011085	marker/mechanism	Diethylhexyl Phthalate|Estradiol|Ethinyl Estradiol|Valproic Acid	12.25	6
TONSL	4796	Polycystic Ovary Syndrome	MESH:D011085	marker/mechanism	Estradiol|Folic Acid|Testosterone|Valproic Acid	12.25	7
ABCB6	10058	Polycystic Ovary Syndrome	MESH:D011085	marker/mechanism	Flutamide|Folic Acid|Metformin|Troglitazone|Valproic Acid	11.93	12
PRKD2	25865	Polycystic Ovary Syndrome	MESH:D011085	marker/mechanism	Selenium|Troglitazone|Valproic Acid|Zinc	11.66	5
SAP30L	79685	Polycystic Ovary Syndrome	MESH:D011085	marker/mechanism	Ethinyl Estradiol|Flutamide|Folic Acid|Valproic Acid	11.58	6
ADAMTS7	11173	Polycystic Ovary Syndrome	MESH:D011085	marker/mechanism	Estradiol|Ethinyl Estradiol|Flutamide|Folic Acid	11.31	6
TBX1	6899	Polycystic Ovary Syndrome	MESH:D011085	marker/mechanism	Ethinyl Estradiol|Folic Acid|Resveratrol|Valproic Acid	11.16	6
HACD1	9200	Polycystic Ovary Syndrome	MESH:D011085	marker/mechanism	Estradiol|Flutamide|Progesterone|Valproic Acid	10.86	4
FLT4	2324	Polycystic Ovary Syndrome	MESH:D011085	marker/mechanism	Diethylhexyl Phthalate|Ethinyl Estradiol|Troglitazone|Valproic Acid	10.52	7
SFTPC	6440	Polycystic Ovary Syndrome	MESH:D011085	marker/mechanism	Ascorbic Acid|Ethinyl Estradiol|Valproic Acid|Zinc	10.45	5
RHPN1	114822	Polycystic Ovary Syndrome	MESH:D011085	marker/mechanism	Estradiol|Ethinyl Estradiol|Valproic Acid	10	5
AZGP1	563	Polycystic Ovary Syndrome	MESH:D011085	marker/mechanism	Dihydrotestosterone|Ethinyl Estradiol|Testosterone|Valproic Acid	9.8	9
TMEM151A	256472	Polycystic Ovary Syndrome	MESH:D011085	marker/mechanism	Diethylhexyl Phthalate|Folic Acid|Valproic Acid	9.35	4
ZNF430	80264	Polycystic Ovary Syndrome	MESH:D011085	marker/mechanism	Estradiol|Valproic Acid|Vitamin E	9.07	4
MYBL1	4603	Polycystic Ovary Syndrome	MESH:D011085	marker/mechanism	Clomiphene|Estradiol|Folic Acid|Valproic Acid	8.92	5
BMP15	9210	Polycystic Ovary Syndrome	MESH:D011085	marker/mechanism	Estradiol|Ethinyl Estradiol|Progesterone	8.83	5
DACT3	147906	Polycystic Ovary Syndrome	MESH:D011085	marker/mechanism	Diethylhexyl Phthalate|glyphosate|Valproic Acid	8.78	4
SPTBN4	57731	Polycystic Ovary Syndrome	MESH:D011085	marker/mechanism	Ethinyl Estradiol|Folic Acid|Valproic Acid	8.6	5
ELAVL3	1995	Polycystic Ovary Syndrome	MESH:D011085	marker/mechanism	Diethylhexyl Phthalate|Folic Acid|Valproic Acid	8.59	4
CAMK2D	817	Polycystic Ovary Syndrome	MESH:D011085	marker/mechanism	Estradiol|Folic Acid|Progesterone|Valproic Acid	8.45	4
PLEKHG5	57449	Polycystic Ovary Syndrome	MESH:D011085	marker/mechanism	Estradiol|Ethinyl Estradiol|Valproic Acid	8.06	5
HOOK3	84376	Polycystic Ovary Syndrome	MESH:D011085	marker/mechanism	Estradiol|Troglitazone|Valproic Acid	7.98	5
ZMYM5	9205	Polycystic Ovary Syndrome	MESH:D011085	marker/mechanism	Folic Acid|Progesterone|Valproic Acid	7.94	3
NOP53	29997	Polycystic Ovary Syndrome	MESH:D011085	marker/mechanism	Estradiol|Ethinyl Estradiol|Valproic Acid	7.9	5
MAPRE3	22924	Polycystic Ovary Syndrome	MESH:D011085	marker/mechanism	Folic Acid|Rosiglitazone|Valproic Acid	7.89	4
MAPK8IP3	23162	Polycystic Ovary Syndrome	MESH:D011085	marker/mechanism	Ethinyl Estradiol|glyphosate|Valproic Acid	7.82	5
TNRC6B	23112	Polycystic Ovary Syndrome	MESH:D011085	marker/mechanism	Folic Acid|Troglitazone|Valproic Acid	7.41	5
CGB5	93659	Polycystic Ovary Syndrome	MESH:D011085	marker/mechanism	Estradiol|Valproic Acid	7.31	3
FGF18	8817	Polycystic Ovary Syndrome	MESH:D011085	marker/mechanism	Estradiol|Progesterone|Valproic Acid	7.08	3
ATF1	466	Polycystic Ovary Syndrome	MESH:D011085	marker/mechanism	Flutamide|Resveratrol|Valproic Acid	6.95	4
SCT	6343	Polycystic Ovary Syndrome	MESH:D011085	marker/mechanism	Folic Acid|Progesterone|Valproic Acid	6.93	3
RUNX3	864	Polycystic Ovary Syndrome	MESH:D011085	marker/mechanism	Estradiol|Ethinyl Estradiol|Valproic Acid	6.79	5
ADGRD2	347088	Polycystic Ovary Syndrome	MESH:D011085	marker/mechanism	Ethinyl Estradiol|Valproic Acid	6.72	4
PDE3B	5140	Polycystic Ovary Syndrome	MESH:D011085	marker/mechanism	Estradiol|Folic Acid|Valproic Acid	6.69	4
JSRP1	126306	Polycystic Ovary Syndrome	MESH:D011085	marker/mechanism	glyphosate|Valproic Acid	5.87	3
IGHG1	3500	Polycystic Ovary Syndrome	MESH:D011085	marker/mechanism	Troglitazone|Zinc	5.77	4
MALAT1	378938	Polycystic Ovary Syndrome	MESH:D011085	marker/mechanism	Folic Acid|Resveratrol|Valproic Acid	5.73	4
TTLL9	164395	Polycystic Ovary Syndrome	MESH:D011085	marker/mechanism	Progesterone|Valproic Acid	5.71	2
FBXO44	93611	Polycystic Ovary Syndrome	MESH:D011085	marker/mechanism	Ethinyl Estradiol|Valproic Acid	5.65	4
SOX15	6665	Polycystic Ovary Syndrome	MESH:D011085	marker/mechanism	Diethylhexyl Phthalate|Valproic Acid	5.57	3
NPB	256933	Polycystic Ovary Syndrome	MESH:D011085	marker/mechanism	Folic Acid|Valproic Acid	5.42	3
MGAT5B	146664	Polycystic Ovary Syndrome	MESH:D011085	marker/mechanism	Estradiol|Valproic Acid	5.4	3
ARHGAP30	257106	Polycystic Ovary Syndrome	MESH:D011085	marker/mechanism	Folic Acid|Valproic Acid	5.13	3
CDH15	1013	Polycystic Ovary Syndrome	MESH:D011085	marker/mechanism	Folic Acid|Valproic Acid	5.05	3
NMNAT3	349565	Polycystic Ovary Syndrome	MESH:D011085	marker/mechanism	Estradiol|Valproic Acid	4.9	3
TCF15	6939	Polycystic Ovary Syndrome	MESH:D011085	marker/mechanism	Estradiol|Valproic Acid	4.9	3
RASL10B	91608	Polycystic Ovary Syndrome	MESH:D011085	marker/mechanism	Estradiol|Valproic Acid	4.86	3
ARHGAP23	57636	Polycystic Ovary Syndrome	MESH:D011085	marker/mechanism	Folic Acid|Valproic Acid	4.76	3
ODF3B	440836	Polycystic Ovary Syndrome	MESH:D011085	marker/mechanism	Estradiol|Valproic Acid	4.73	3
RP2	6102	Polycystic Ovary Syndrome	MESH:D011085	marker/mechanism	Diethylhexyl Phthalate|Valproic Acid	4.73	3
TEAD2	8463	Polycystic Ovary Syndrome	MESH:D011085	marker/mechanism	Estradiol|Valproic Acid	4.64	3
LRATD1	151354	Polycystic Ovary Syndrome	MESH:D011085	marker/mechanism	Estradiol|Valproic Acid	4.58	3
LSM5	23658	Polycystic Ovary Syndrome	MESH:D011085	marker/mechanism	Folic Acid|Valproic Acid	4.38	3
TAB1	10454	Polycystic Ovary Syndrome	MESH:D011085	marker/mechanism	Simvastatin	3.29	2
TMEM151B	441151	Polycystic Ovary Syndrome	MESH:D011085	marker/mechanism	Ethinyl Estradiol	2.53	3
PTCRA	171558	Polycystic Ovary Syndrome	MESH:D011085	marker/mechanism	Folic Acid	2.51	2
ZNF205	7755	Polycystic Ovary Syndrome	MESH:D011085	marker/mechanism	Valproic Acid	2.45	2
ZSWIM9	374920	Polycystic Ovary Syndrome	MESH:D011085	marker/mechanism	Valproic Acid	2.37	2
REXO1	57455	Polycystic Ovary Syndrome	MESH:D011085	marker/mechanism	Folic Acid	2.15	2
C12ORF66	144577	Polycystic Ovary Syndrome	MESH:D011085	marker/mechanism	Valproic Acid	2.12	2
THAP3	90326	Polycystic Ovary Syndrome	MESH:D011085	marker/mechanism	Valproic Acid	2	2
CMTR2	55783	Polycystic Ovary Syndrome	MESH:D011085	marker/mechanism	Valproic Acid	1.97	2
LTK	4058	Polycystic Ovary Syndrome	MESH:D011085	marker/mechanism	Valproic Acid	1.97	2
BLOC1S3	388552	Polycystic Ovary Syndrome	MESH:D011085	marker/mechanism	Valproic Acid	1.96	2
CNTROB	116840	Polycystic Ovary Syndrome	MESH:D011085	marker/mechanism	Valproic Acid	1.87	2
IL34	146433	Polycystic Ovary Syndrome	MESH:D011085	marker/mechanism	Valproic Acid	1.82	2
BBOF1	80127	Polycystic Ovary Syndrome	MESH:D011085	marker/mechanism			1
CARMIL3	90668	Polycystic Ovary Syndrome	MESH:D011085	marker/mechanism			1
DUX4L5	653545	Polycystic Ovary Syndrome	MESH:D011085	marker/mechanism			1
IQCC	55721	Polycystic Ovary Syndrome	MESH:D011085	marker/mechanism			1
KRT3	3850	Polycystic Ovary Syndrome	MESH:D011085	marker/mechanism			1
LINC00475	158314	Polycystic Ovary Syndrome	MESH:D011085	marker/mechanism			1
MORN1	79906	Polycystic Ovary Syndrome	MESH:D011085	marker/mechanism			1
S100A7A	338324	Polycystic Ovary Syndrome	MESH:D011085	marker/mechanism			1
SPATA21	374955	Polycystic Ovary Syndrome	MESH:D011085	marker/mechanism			1
FSHB	2488	Polycystic Ovary Syndrome	MESH:D011085		Ascorbic Acid|Bezafibrate|Clomiphene|Cyproterone Acetate|Diethylhexyl Phthalate|Dihydrotestosterone|Estradiol|Ethinyl Estradiol|Flutamide|Folic Acid|Glutathione|glyphosate|Letrozole|Metformin|Progesterone|Resveratrol|Rosiglitazone|Selenium|Spironolactone|Testosterone|Testosterone Propionate|Valproic Acid|Vitamin E	61.17	23
NFE2L2	4780	Polycystic Ovary Syndrome	MESH:D011085		Antioxidants|Ascorbic Acid|Bezafibrate|Cyproterone Acetate|Diethylhexyl Phthalate|Dihydrotestosterone|Estradiol|Ethinyl Estradiol|Flutamide|Folic Acid|Glutathione|Inositol|Letrozole|Lutein|Malondialdehyde|Metformin|Niacinamide|Orlistat|Progesterone|Resveratrol|Rosiglitazone|Selenium|Simvastatin|Spironolactone|Testosterone|Triglycerides|Troglitazone|Valproic Acid|Vitamin E|Zinc	51.26	26
GSR	2936	Polycystic Ovary Syndrome	MESH:D011085		Ascorbic Acid|Bezafibrate|Diethylhexyl Phthalate|Dihydrotestosterone|Estradiol|Ethinyl Estradiol|Flutamide|Folic Acid|Glutathione|glyphosate|Inositol|Letrozole|Lutein|Metformin|Niacinamide|Orlistat|Progesterone|Resveratrol|Rosiglitazone|Selenium|Spironolactone|Testosterone|Troglitazone|Valproic Acid|Vitamin E|Zinc	51.07	25
HMGCR	3156	Polycystic Ovary Syndrome	MESH:D011085		Ascorbic Acid|Bezafibrate|Dehydroepiandrosterone|Diethylhexyl Phthalate|Dihydrotestosterone|Ethinyl Estradiol|Flutamide|Folic Acid|Glutathione|Metformin|Niacinamide|Orlistat|Progesterone|Resveratrol|Rosiglitazone|Selenium|Simvastatin|Testosterone|Triglycerides|Troglitazone|Valproic Acid|Zinc	49.8	25
APOE	348	Polycystic Ovary Syndrome	MESH:D011085		Antioxidants|Ascorbic Acid|Bezafibrate|Desogestrel|Diethylhexyl Phthalate|Dihydrotestosterone|Estradiol|Ethinyl Estradiol|Flutamide|Folic Acid|Glutathione|Resveratrol|Rosiglitazone|Selenium|Simvastatin|Triglycerides|Troglitazone|Valproic Acid|Vitamin E|Zinc	49.14	16
CYP17A1	1586	Polycystic Ovary Syndrome	MESH:D011085		Androgens|Bezafibrate|Dehydroepiandrosterone|Desogestrel|Diethylhexyl Phthalate|Estradiol|Ethinyl Estradiol|Flutamide|Folic Acid|Letrozole|Metformin|N(1)-methylnicotinamide|Niacinamide|Progesterone|Resveratrol|Rosiglitazone|Simvastatin|Testosterone|Testosterone Propionate|Troglitazone|Valproic Acid	49.13	26
G6PD	2539	Polycystic Ovary Syndrome	MESH:D011085		Ascorbic Acid|Bezafibrate|Dehydroepiandrosterone|Diethylhexyl Phthalate|Estradiol|Ethinyl Estradiol|Flutamide|Glutathione|glyphosate|Inositol|Metformin|Niacinamide|Progesterone|Resveratrol|Rosiglitazone|Testosterone|Troglitazone|Valproic Acid|Vitamin E|Zinc	48.78	23
NAMPT	10135	Polycystic Ovary Syndrome	MESH:D011085		Ascorbic Acid|Diethylhexyl Phthalate|Estradiol|Ethinyl Estradiol|Flutamide|Folic Acid|Letrozole|Metformin|N(1)-methylnicotinamide|Niacinamide|Progesterone|Resveratrol|Rosiglitazone|Testosterone|Troglitazone|Valproic Acid|Zinc	48.42	20
ACADL	33	Polycystic Ovary Syndrome	MESH:D011085		Bezafibrate|Diethylhexyl Phthalate|Dihydrotestosterone|Estradiol|Ethinyl Estradiol|Flutamide|Folic Acid|glyphosate|Progesterone|Resveratrol|Rosiglitazone|Testosterone|Troglitazone|Valproic Acid|Zinc	48.16	18
INS1	16333	Polycystic Ovary Syndrome	MESH:D011085		Ascorbic Acid|Bezafibrate|Dehydroepiandrosterone|Diethylhexyl Phthalate|Estradiol|Ethinyl Estradiol|Folic Acid|Glutathione|Letrozole|Lutein|Metformin|Niacinamide|Orlistat|Progesterone|Resveratrol|Rosiglitazone|Selenium|Testosterone|Troglitazone|Valproic Acid|Vitamin E|Zinc	47.51	24
IGF1R	3480	Polycystic Ovary Syndrome	MESH:D011085		Ascorbic Acid|Diethylhexyl Phthalate|Dihydrotestosterone|Estradiol|Ethinyl Estradiol|Flutamide|Folic Acid|Metformin|Progesterone|Resveratrol|Rosiglitazone|Simvastatin|Testosterone|Testosterone Propionate|Troglitazone|Valproic Acid|Vitamin E|Zinc	45.15	23
ADIPOR1	51094	Polycystic Ovary Syndrome	MESH:D011085		Bezafibrate|Diethylhexyl Phthalate|Estradiol|Ethinyl Estradiol|Folic Acid|Metformin|Progesterone|Resveratrol|Rosiglitazone|Testosterone|Troglitazone|Valproic Acid	44.24	20
CLU	1191	Polycystic Ovary Syndrome	MESH:D011085		Ascorbic Acid|Diethylhexyl Phthalate|Dihydrotestosterone|Estradiol|Ethinyl Estradiol|Flutamide|Folic Acid|Glutathione|Progesterone|Resveratrol|Rosiglitazone|Selenium|Testosterone|Testosterone Propionate|Troglitazone|Valproic Acid|Vitamin E|Zinc	44.15	17
AGT	183	Polycystic Ovary Syndrome	MESH:D011085		Ascorbic Acid|Bezafibrate|Diethylhexyl Phthalate|Dihydrotestosterone|Estradiol|Ethinyl Estradiol|Flutamide|Folic Acid|Glutathione|Malondialdehyde|Metformin|Progesterone|Resveratrol|Rosiglitazone|Simvastatin|Spironolactone|Testosterone|Testosterone Propionate|Triglycerides|Troglitazone|Valproic Acid|Zinc	43.85	26
CDK4	1019	Polycystic Ovary Syndrome	MESH:D011085		Ascorbic Acid|Bezafibrate|Diethylhexyl Phthalate|Estradiol|Ethinyl Estradiol|Flutamide|Folic Acid|Glutathione|glyphosate|Metformin|Orlistat|Progesterone|Resveratrol|Rosiglitazone|Selenium|Simvastatin|Troglitazone|Valproic Acid|Vitamin E	43.75	21
IRS1	3667	Polycystic Ovary Syndrome	MESH:D011085		Ascorbic Acid|Dehydroepiandrosterone|Diethylhexyl Phthalate|Estradiol|Ethinyl Estradiol|Folic Acid|Metformin|Progesterone|Resveratrol|Rosiglitazone|Simvastatin|Testosterone|Triglycerides|Troglitazone|Valproic Acid|Vitamin E|Zinc	43.37	22
CAT	847	Polycystic Ovary Syndrome	MESH:D011085		Antioxidants|Ascorbic Acid|Bezafibrate|Dehydroepiandrosterone|Desogestrel|Diethylhexyl Phthalate|Dihydrotestosterone|Estradiol|Ethinyl Estradiol|ethinyl estradiol-desogestrel combination|Flutamide|Folic Acid|Glutathione|glyphosate|Inositol|Lutein|Malondialdehyde|Metformin|Niacinamide|Orlistat|Resveratrol|Rosiglitazone|Selenium|Simvastatin|Testosterone|Testosterone Propionate|Troglitazone|Valproic…	43.13	28
RRBP1	6238	Polycystic Ovary Syndrome	MESH:D011085		Diethylhexyl Phthalate|Dihydrotestosterone|Estradiol|Ethinyl Estradiol|Folic Acid|glyphosate|Progesterone|Resveratrol|Selenium|Troglitazone|Valproic Acid|Vitamin E|Zinc	43.01	13
SREBF1	6720	Polycystic Ovary Syndrome	MESH:D011085		Ascorbic Acid|Bezafibrate|Diethylhexyl Phthalate|Dihydrotestosterone|Estradiol|Ethinyl Estradiol|Folic Acid|Glutathione|Metformin|Niacinamide|Progesterone|Resveratrol|Rosiglitazone|Selenium|Simvastatin|Testosterone|Triglycerides|Troglitazone|Valproic Acid|Zinc	42.99	23
FMO5	2330	Polycystic Ovary Syndrome	MESH:D011085		Ascorbic Acid|Diethylhexyl Phthalate|Dihydrotestosterone|Estradiol|Ethinyl Estradiol|Flutamide|Folic Acid|Rosiglitazone|Selenium|Testosterone|Troglitazone|Valproic Acid|Vitamin E|Zinc	42.73	15
KLK3	354	Polycystic Ovary Syndrome	MESH:D011085		Androgens|Cyproterone Acetate|Dehydroepiandrosterone|Diethylhexyl Phthalate|Dihydrotestosterone|Estradiol|Ethinyl Estradiol|Flutamide|Folic Acid|Resveratrol|Selenium|Testosterone|Troglitazone|Valproic Acid|Zinc	42.73	18
CYBA	1535	Polycystic Ovary Syndrome	MESH:D011085		Ascorbic Acid|Bezafibrate|Dehydroepiandrosterone|Estradiol|Ethinyl Estradiol|Folic Acid|Lutein|Metformin|Niacinamide|Progesterone|Resveratrol|Rosiglitazone|Simvastatin|Troglitazone|Valproic Acid|Vitamin E	42.42	20
FOXO1	2308	Polycystic Ovary Syndrome	MESH:D011085		Diethylhexyl Phthalate|Estradiol|Ethinyl Estradiol|glyphosate|Metformin|Niacinamide|Progesterone|Resveratrol|Rosiglitazone|Selenium|Simvastatin|Testosterone|Troglitazone|Valproic Acid|Vitamin E|Zinc	42.2	21
TSKU	25987	Polycystic Ovary Syndrome	MESH:D011085		Diethylhexyl Phthalate|Dihydrotestosterone|Estradiol|Ethinyl Estradiol|Flutamide|Folic Acid|Glutathione|Metformin|Progesterone|Rosiglitazone|Testosterone|Troglitazone|Valproic Acid	42.17	21
PON1	5444	Polycystic Ovary Syndrome	MESH:D011085		Ascorbic Acid|Desogestrel|Estradiol|Ethinyl Estradiol|ethinyl estradiol-desogestrel combination|Glutathione|Malondialdehyde|Metformin|Orlistat|Progesterone|Resveratrol|Rosiglitazone|Selenium|Simvastatin|Triglycerides|Valproic Acid|Vitamin E|Zinc	42.12	17
IGFBP3	3486	Polycystic Ovary Syndrome	MESH:D011085		Androgens|Dehydroepiandrosterone|Diethylhexyl Phthalate|Dihydrotestosterone|Estradiol|Ethinyl Estradiol|Flutamide|Folic Acid|Glutathione|Progesterone|Resveratrol|Rosiglitazone|Selenium|Testosterone|Troglitazone|Valproic Acid|Zinc	41.49	20
CRP	1401	Polycystic Ovary Syndrome	MESH:D011085		Ascorbic Acid|Bezafibrate|Cyproterone Acetate|Desogestrel|Diethylhexyl Phthalate|Estradiol|Ethinyl Estradiol|ethinyl estradiol-desogestrel combination|Flutamide|Folic Acid|Metformin|Resveratrol|Rosiglitazone|Simvastatin|Valproic Acid|Vitamin E|Zinc	41.31	16
KLF15	28999	Polycystic Ovary Syndrome	MESH:D011085		Diethylhexyl Phthalate|Dihydrotestosterone|Estradiol|Ethinyl Estradiol|Flutamide|Folic Acid|Metformin|Progesterone|Resveratrol|Rosiglitazone|Troglitazone|Valproic Acid|Zinc	41.01	19
SCD1	20249	Polycystic Ovary Syndrome	MESH:D011085		Ascorbic Acid|Bezafibrate|Diethylhexyl Phthalate|Estradiol|Ethinyl Estradiol|Flutamide|Folic Acid|Glutathione|Lutein|Metformin|Progesterone|Resveratrol|Rosiglitazone|Testosterone|Triglycerides|Troglitazone|Zinc	40.85	19
NDRG1	10397	Polycystic Ovary Syndrome	MESH:D011085		Ascorbic Acid|Diethylhexyl Phthalate|Dihydrotestosterone|Estradiol|Ethinyl Estradiol|Flutamide|Folic Acid|glyphosate|Progesterone|Resveratrol|Rosiglitazone|Simvastatin|Testosterone|Troglitazone|Valproic Acid|Zinc	40.62	18
ACAA2	10449	Polycystic Ovary Syndrome	MESH:D011085		Diethylhexyl Phthalate|Estradiol|Ethinyl Estradiol|Flutamide|Folic Acid|Resveratrol|Rosiglitazone|Selenium|Simvastatin|Testosterone|Troglitazone|Valproic Acid|Vitamin E|Zinc	40.48	14
BCL2L1	598	Polycystic Ovary Syndrome	MESH:D011085		Ascorbic Acid|Dehydroepiandrosterone|Dihydrotestosterone|Estradiol|Ethinyl Estradiol|Flutamide|Folic Acid|Glutathione|glyphosate|Lutein|Metformin|Progesterone|Resveratrol|Rosiglitazone|Selenium|Simvastatin|Spironolactone|Testosterone|Troglitazone|Valproic Acid|Vitamin E|Zinc	40.02	25
NR1I2	8856	Polycystic Ovary Syndrome	MESH:D011085		Bezafibrate|Clomiphene|Cyproterone Acetate|Dehydroepiandrosterone|Diethylhexyl Phthalate|Dihydrotestosterone|Estradiol|Ethinyl Estradiol|Flutamide|Folic Acid|Metformin|Orlistat|Progesterone|Resveratrol|Rosiglitazone|Simvastatin|Spironolactone|Testosterone|Triglycerides|Troglitazone|Valproic Acid|Vitamin E	39.99	27
FABP3	2170	Polycystic Ovary Syndrome	MESH:D011085		Bezafibrate|Diethylhexyl Phthalate|Estradiol|Ethinyl Estradiol|Flutamide|Folic Acid|Metformin|Progesterone|Resveratrol|Rosiglitazone|Testosterone|Troglitazone|Valproic Acid|Vitamin E	39.84	20
PRDX2	7001	Polycystic Ovary Syndrome	MESH:D011085		Estradiol|Ethinyl Estradiol|Flutamide|Glutathione|glyphosate|Metformin|Progesterone|Resveratrol|Rosiglitazone|Selenium|Testosterone|Troglitazone|Valproic Acid|Vitamin E|Zinc	39.72	19
LDLR	3949	Polycystic Ovary Syndrome	MESH:D011085		Desogestrel|Diethylhexyl Phthalate|Dihydrotestosterone|Estradiol|Ethinyl Estradiol|Flutamide|Folic Acid|Metformin|Progesterone|Resveratrol|Rosiglitazone|Selenium|Simvastatin|Triglycerides|Troglitazone|Valproic Acid|Zinc	39.7	20
CCND2	894	Polycystic Ovary Syndrome	MESH:D011085		Ascorbic Acid|Diethylhexyl Phthalate|Estradiol|Ethinyl Estradiol|Flutamide|Folic Acid|Letrozole|Metformin|Resveratrol|Rosiglitazone|Selenium|Testosterone|Troglitazone|Valproic Acid|Vitamin E|Zinc	39.24	19
SLC2A4	6517	Polycystic Ovary Syndrome	MESH:D011085		Ascorbic Acid|Bezafibrate|Diethylhexyl Phthalate|Estradiol|Ethinyl Estradiol|glyphosate|Letrozole|Metformin|Niacinamide|Progesterone|Resveratrol|Rosiglitazone|Testosterone|Troglitazone|Valproic Acid|Vitamin E	39.07	22
MYB	4602	Polycystic Ovary Syndrome	MESH:D011085		Ascorbic Acid|Clomiphene|Diethylhexyl Phthalate|Estradiol|Ethinyl Estradiol|Folic Acid|glyphosate|Malondialdehyde|Progesterone|Testosterone|Troglitazone|Valproic Acid|Zinc	38.98	14
BMP2	650	Polycystic Ovary Syndrome	MESH:D011085		Ascorbic Acid|Bezafibrate|Diethylhexyl Phthalate|Estradiol|Ethinyl Estradiol|Folic Acid|glyphosate|Letrozole|Progesterone|Resveratrol|Rosiglitazone|Simvastatin|Testosterone|Troglitazone|Valproic Acid	38.94	18
ALPL	249	Polycystic Ovary Syndrome	MESH:D011085		Ascorbic Acid|Bezafibrate|Diethylhexyl Phthalate|Dihydrotestosterone|Estradiol|Ethinyl Estradiol|Folic Acid|glyphosate|Progesterone|Resveratrol|Rosiglitazone|Simvastatin|Spironolactone|Troglitazone|Valproic Acid|Zinc	38.83	17
NR3C1	2908	Polycystic Ovary Syndrome	MESH:D011085		Ascorbic Acid|Cyproterone Acetate|Dehydroepiandrosterone|Diethylhexyl Phthalate|Dihydrotestosterone|Estradiol|Ethinyl Estradiol|Flutamide|Folic Acid|Metformin|Progesterone|Resveratrol|Rosiglitazone|Selenium|Testosterone|Triglycerides|Troglitazone|Valproic Acid|Zinc	38.75	23
SERPINE1	5054	Polycystic Ovary Syndrome	MESH:D011085		Ascorbic Acid|Bezafibrate|Diethylhexyl Phthalate|Dihydrotestosterone|Estradiol|Ethinyl Estradiol|ethinyl estradiol-desogestrel combination|Flutamide|Folic Acid|Metformin|Progesterone|Resveratrol|Rosiglitazone|Simvastatin|Spironolactone|Testosterone|Troglitazone|Valproic Acid|Vitamin E|Zinc	38.68	24
TGFB1	7040	Polycystic Ovary Syndrome	MESH:D011085		Androgens|Ascorbic Acid|Bezafibrate|Diethylhexyl Phthalate|Dihydrotestosterone|Estradiol|Ethinyl Estradiol|Folic Acid|Glutathione|glyphosate|Letrozole|Malondialdehyde|Metformin|Progesterone|Resveratrol|Rosiglitazone|Selenium|Simvastatin|Spironolactone|Testosterone|Troglitazone|Valproic Acid|Vitamin E|Zinc	38.61	27
APOB	338	Polycystic Ovary Syndrome	MESH:D011085		Ascorbic Acid|Bezafibrate|Estradiol|Ethinyl Estradiol|Flutamide|Folic Acid|Progesterone|Resveratrol|Rosiglitazone|Selenium|Simvastatin|Triglycerides|Valproic Acid|Vitamin E|Zinc	38.53	11
HNF4A	3172	Polycystic Ovary Syndrome	MESH:D011085		Diethylhexyl Phthalate|Estradiol|Ethinyl Estradiol|Flutamide|Folic Acid|Glutathione|Metformin|Progesterone|Resveratrol|Rosiglitazone|Testosterone|Troglitazone|Valproic Acid|Zinc	38.4	19
SOD2	6648	Polycystic Ovary Syndrome	MESH:D011085		Antioxidants|Ascorbic Acid|Dehydroepiandrosterone|Diethylhexyl Phthalate|Dihydrotestosterone|Estradiol|Ethinyl Estradiol|Flutamide|Folic Acid|Glutathione|Inositol|Lutein|Metformin|Niacinamide|Progesterone|Resveratrol|Rosiglitazone|Selenium|Simvastatin|Testosterone|Troglitazone|Valproic Acid|Vitamin E|Zinc	38.38	25
ACACB	32	Polycystic Ovary Syndrome	MESH:D011085		Bezafibrate|Diethylhexyl Phthalate|Dihydrotestosterone|Estradiol|Ethinyl Estradiol|Folic Acid|Metformin|Resveratrol|Rosiglitazone|Simvastatin|Troglitazone|Valproic Acid|Zinc	38.37	20
HADHA	3030	Polycystic Ovary Syndrome	MESH:D011085		Ascorbic Acid|Bezafibrate|Diethylhexyl Phthalate|Ethinyl Estradiol|Flutamide|Folic Acid|Glutathione|Rosiglitazone|Selenium|Troglitazone|Valproic Acid|Vitamin E|Zinc	38.37	10
HSPA5	3309	Polycystic Ovary Syndrome	MESH:D011085		Ascorbic Acid|Diethylhexyl Phthalate|Dihydrotestosterone|Estradiol|Ethinyl Estradiol|Folic Acid|Glutathione|glyphosate|Metformin|Orlistat|Progesterone|Resveratrol|Rosiglitazone|Selenium|Simvastatin|Testosterone|Troglitazone|Valproic Acid|Vitamin E|Zinc	38.37	24
SOD1	6647	Polycystic Ovary Syndrome	MESH:D011085		Antioxidants|Ascorbic Acid|Bezafibrate|Diethylhexyl Phthalate|Estradiol|Ethinyl Estradiol|Flutamide|Folic Acid|Glutathione|glyphosate|Inositol|Lutein|Malondialdehyde|Progesterone|Resveratrol|Rosiglitazone|Selenium|Spironolactone|Troglitazone|Valproic Acid|Vitamin E|Zinc	38.32	16
UCP2	7351	Polycystic Ovary Syndrome	MESH:D011085		Bezafibrate|Dehydroepiandrosterone|Diethylhexyl Phthalate|Estradiol|Ethinyl Estradiol|Flutamide|Folic Acid|Glutathione|Metformin|Niacinamide|Progesterone|Resveratrol|Rosiglitazone|Troglitazone|Valproic Acid|Vitamin E	38.32	20
HSD11B1	3290	Polycystic Ovary Syndrome	MESH:D011085		Androgens|Bezafibrate|Diethylhexyl Phthalate|Estradiol|Ethinyl Estradiol|Flutamide|Folic Acid|Progesterone|Resveratrol|Rosiglitazone|Spironolactone|Testosterone|Troglitazone|Valproic Acid|Vitamin E	38.27	17
MYH6	4624	Polycystic Ovary Syndrome	MESH:D011085		Ascorbic Acid|Diethylhexyl Phthalate|Estradiol|Ethinyl Estradiol|Flutamide|Folic Acid|glyphosate|Metformin|Progesterone|Resveratrol|Simvastatin|Valproic Acid|Zinc	38.27	17
UCP3	7352	Polycystic Ovary Syndrome	MESH:D011085		Bezafibrate|Dehydroepiandrosterone|Diethylhexyl Phthalate|Ethinyl Estradiol|Folic Acid|Lutein|Resveratrol|Rosiglitazone|Testosterone|Troglitazone|Valproic Acid|Zinc	38.27	14
GSN	2934	Polycystic Ovary Syndrome	MESH:D011085		Diethylhexyl Phthalate|Estradiol|Ethinyl Estradiol|Folic Acid|Metformin|Progesterone|Resveratrol|Rosiglitazone|Selenium|Testosterone|Troglitazone|Valproic Acid|Vitamin E|Zinc	38.24	19
KLF9	687	Polycystic Ovary Syndrome	MESH:D011085		Dehydroepiandrosterone|Estradiol|Ethinyl Estradiol|Flutamide|Folic Acid|Metformin|Progesterone|Resveratrol|Selenium|Testosterone|Troglitazone|Valproic Acid|Vitamin E|Zinc	38.16	20
ABHD2	11057	Polycystic Ovary Syndrome	MESH:D011085		Clomiphene|Diethylhexyl Phthalate|Dihydrotestosterone|Estradiol|Ethinyl Estradiol|Flutamide|Folic Acid|glyphosate|Selenium|Valproic Acid|Vitamin E|Zinc	38.14	12
IGFBP2	3485	Polycystic Ovary Syndrome	MESH:D011085		Dihydrotestosterone|Estradiol|Ethinyl Estradiol|Flutamide|Folic Acid|Progesterone|Resveratrol|Rosiglitazone|Selenium|Testosterone|Troglitazone|Valproic Acid|Vitamin E|Zinc	38.08	15
PDPK1	5170	Polycystic Ovary Syndrome	MESH:D011085		Diethylhexyl Phthalate|Estradiol|Ethinyl Estradiol|Folic Acid|Metformin|Progesterone|Resveratrol|Selenium|Testosterone|Troglitazone|Valproic Acid|Vitamin E	38.02	19
SAT1	6303	Polycystic Ovary Syndrome	MESH:D011085		Diethylhexyl Phthalate|Dihydrotestosterone|Estradiol|Ethinyl Estradiol|Flutamide|Folic Acid|Metformin|Resveratrol|Rosiglitazone|Selenium|Testosterone|Troglitazone|Valproic Acid|Vitamin E	38	20
APOA1	335	Polycystic Ovary Syndrome	MESH:D011085		Ascorbic Acid|Bezafibrate|Cyproterone Acetate|Dehydroepiandrosterone|Ethinyl Estradiol|Flutamide|Folic Acid|Glutathione|glyphosate|Progesterone|Resveratrol|Simvastatin|Troglitazone|Valproic Acid|Vitamin E|Zinc	37.88	14
TMC4	147798	Polycystic Ovary Syndrome	MESH:D011085		Estradiol|Ethinyl Estradiol|Folic Acid|Progesterone|Resveratrol|Rosiglitazone|Testosterone|Troglitazone|Valproic Acid|Zinc	37.87	12
CCND1	595	Polycystic Ovary Syndrome	MESH:D011085		Ascorbic Acid|Clomiphene|Dehydroepiandrosterone|Diethylhexyl Phthalate|Dihydrotestosterone|Estradiol|Ethinyl Estradiol|Folic Acid|Glutathione|glyphosate|Letrozole|Lutein|Metformin|Orlistat|Progesterone|Resveratrol|Rosiglitazone|Selenium|Simvastatin|Testosterone|Troglitazone|Valproic Acid|Vitamin E|Zinc	37.78	28
ITGA3	3675	Polycystic Ovary Syndrome	MESH:D011085		Diethylhexyl Phthalate|Estradiol|Flutamide|Folic Acid|Progesterone|Resveratrol|Selenium|Testosterone|Troglitazone|Valproic Acid|Vitamin E|Zinc	37.77	12
ACTA2	59	Polycystic Ovary Syndrome	MESH:D011085		Ascorbic Acid|Bezafibrate|Diethylhexyl Phthalate|Estradiol|Ethinyl Estradiol|Flutamide|Folic Acid|Malondialdehyde|Metformin|Progesterone|Resveratrol|Rosiglitazone|Simvastatin|Spironolactone|Testosterone|Troglitazone|Valproic Acid|Vitamin E|Zinc	37.74	23
G6PC	2538	Polycystic Ovary Syndrome	MESH:D011085		Dehydroepiandrosterone|Diethylhexyl Phthalate|Estradiol|Ethinyl Estradiol|Flutamide|Folic Acid|Metformin|Niacinamide|Progesterone|Resveratrol|Rosiglitazone|Simvastatin|Testosterone|Troglitazone|Valproic Acid	37.56	22
ATF3	467	Polycystic Ovary Syndrome	MESH:D011085		Ascorbic Acid|Diethylhexyl Phthalate|Dihydrotestosterone|Estradiol|Ethinyl Estradiol|Flutamide|Folic Acid|glyphosate|Metformin|Progesterone|Resveratrol|Rosiglitazone|Simvastatin|Testosterone|Troglitazone|Valproic Acid|Vitamin E|Zinc	37.54	23
MIR93	407050	Polycystic Ovary Syndrome	MESH:D011085		Ascorbic Acid|Diethylhexyl Phthalate|Dihydrotestosterone|Estradiol|Flutamide|Progesterone|Resveratrol|Testosterone|Valproic Acid|Zinc	37.42	12
RHOBTB1	9886	Polycystic Ovary Syndrome	MESH:D011085		Estradiol|Ethinyl Estradiol|Flutamide|Folic Acid|Metformin|Progesterone|Resveratrol|Selenium|Valproic Acid|Vitamin E|Zinc	37.23	14
CREBBP	1387	Polycystic Ovary Syndrome	MESH:D011085		Androgens|Bezafibrate|Cyproterone Acetate|Dihydrotestosterone|Estradiol|Folic Acid|Resveratrol|Rosiglitazone|Selenium|Testosterone|Troglitazone|Valproic Acid|Vitamin E|Zinc	37.17	16
PHLDA1	22822	Polycystic Ovary Syndrome	MESH:D011085		Ascorbic Acid|Diethylhexyl Phthalate|Dihydrotestosterone|Estradiol|Ethinyl Estradiol|Flutamide|Folic Acid|Progesterone|Rosiglitazone|Selenium|Testosterone|Valproic Acid|Vitamin E|Zinc	37.1	14
ALDH1A1	216	Polycystic Ovary Syndrome	MESH:D011085		Dehydroepiandrosterone|Diethylhexyl Phthalate|Estradiol|Ethinyl Estradiol|Flutamide|Folic Acid|Glutathione|Malondialdehyde|Metformin|Progesterone|Resveratrol|Rosiglitazone|Spironolactone|Testosterone|Troglitazone|Valproic Acid|Zinc	37.08	23
CCNE1	898	Polycystic Ovary Syndrome	MESH:D011085		Diethylhexyl Phthalate|Dihydrotestosterone|Estradiol|Ethinyl Estradiol|Folic Acid|glyphosate|Metformin|Orlistat|Progesterone|Resveratrol|Rosiglitazone|Simvastatin|Testosterone|Troglitazone|Valproic Acid|Vitamin E|Zinc	37.08	24
CDH13	1012	Polycystic Ovary Syndrome	MESH:D011085		Androgens|Ascorbic Acid|Diethylhexyl Phthalate|Dihydrotestosterone|Estradiol|Ethinyl Estradiol|Flutamide|Folic Acid|glyphosate|Rosiglitazone|Testosterone|Valproic Acid	37.07	16
MT1A	4489	Polycystic Ovary Syndrome	MESH:D011085		Ascorbic Acid|Estradiol|Ethinyl Estradiol|Folic Acid|Glutathione|Metformin|Progesterone|Rosiglitazone|Simvastatin|Spironolactone|Testosterone|Troglitazone|Valproic Acid|Vitamin E|Zinc	37.07	19
ADIPOQ	9370	Polycystic Ovary Syndrome	MESH:D011085		Bezafibrate|Cyproterone Acetate|Diethylhexyl Phthalate|Estradiol|Ethinyl Estradiol|Metformin|Niacinamide|Orlistat|Progesterone|Resveratrol|Rosiglitazone|Simvastatin|Spironolactone|Testosterone|Troglitazone|Valproic Acid|Vitamin E	36.86	23
ANGPTL4	51129	Polycystic Ovary Syndrome	MESH:D011085		Bezafibrate|Diethylhexyl Phthalate|Dihydrotestosterone|Estradiol|Ethinyl Estradiol|Flutamide|Metformin|Progesterone|Resveratrol|Rosiglitazone|Simvastatin|Testosterone|Triglycerides|Troglitazone|Valproic Acid	36.71	22
FADS1	3992	Polycystic Ovary Syndrome	MESH:D011085		Bezafibrate|Dihydrotestosterone|Estradiol|Ethinyl Estradiol|Flutamide|Folic Acid|Progesterone|Resveratrol|Rosiglitazone|Testosterone|Troglitazone|Valproic Acid|Zinc	36.7	16
GAPDH	2597	Polycystic Ovary Syndrome	MESH:D011085		Ascorbic Acid|Dihydrotestosterone|Estradiol|Ethinyl Estradiol|Flutamide|Folic Acid|Glutathione|Progesterone|Resveratrol|Rosiglitazone|Selenium|Simvastatin|Testosterone|Valproic Acid|Vitamin E|Zinc	36.68	14
IGF1	3479	Polycystic Ovary Syndrome	MESH:D011085		Ascorbic Acid|Bezafibrate|Cyproterone Acetate|Diethylhexyl Phthalate|Dihydrotestosterone|Estradiol|Ethinyl Estradiol|Flutamide|Folic Acid|Glutathione|Metformin|Progesterone|Resveratrol|Rosiglitazone|Simvastatin|Testosterone|Troglitazone|Valproic Acid|Zinc	36.66	23
PRKAA2	5563	Polycystic Ovary Syndrome	MESH:D011085		Dihydrotestosterone|Estradiol|Ethinyl Estradiol|Flutamide|Folic Acid|Metformin|Niacinamide|Progesterone|Resveratrol|Rosiglitazone|Triglycerides|Valproic Acid	36.52	16
SOX9	6662	Polycystic Ovary Syndrome	MESH:D011085		Ascorbic Acid|Diethylhexyl Phthalate|Dihydrotestosterone|Estradiol|Ethinyl Estradiol|Folic Acid|Niacinamide|Progesterone|Resveratrol|Selenium|Testosterone|Troglitazone|Valproic Acid|Vitamin E	36.46	15
FOXA2	3170	Polycystic Ovary Syndrome	MESH:D011085		Ascorbic Acid|Diethylhexyl Phthalate|Dihydrotestosterone|Estradiol|Folic Acid|Metformin|Progesterone|Resveratrol|Rosiglitazone|Valproic Acid|Vitamin E|Zinc	36.41	15
HES1	3280	Polycystic Ovary Syndrome	MESH:D011085		Ascorbic Acid|Diethylhexyl Phthalate|Dihydrotestosterone|Estradiol|Ethinyl Estradiol|Flutamide|Folic Acid|Progesterone|Resveratrol|Selenium|Testosterone|Troglitazone|Valproic Acid|Vitamin E	36.39	15
INSR	3643	Polycystic Ovary Syndrome	MESH:D011085		Ascorbic Acid|Diethylhexyl Phthalate|Estradiol|Ethinyl Estradiol|Metformin|Progesterone|Resveratrol|Rosiglitazone|Testosterone|Testosterone Propionate|Troglitazone|Valproic Acid|Vitamin E|Zinc	36.32	20
AKR1D1	6718	Polycystic Ovary Syndrome	MESH:D011085		Androgens|Dihydrotestosterone|Estradiol|Ethinyl Estradiol|Flutamide|Glutathione|Progesterone|Rosiglitazone|Simvastatin|Testosterone|Troglitazone|Valproic Acid	36.3	18
C3	718	Polycystic Ovary Syndrome	MESH:D011085		Androgens|Ascorbic Acid|Diethylhexyl Phthalate|Estradiol|Ethinyl Estradiol|Flutamide|Folic Acid|glyphosate|Progesterone|Resveratrol|Testosterone|Triglycerides|Troglitazone|Valproic Acid|Zinc	36.3	16
CDKN1B	1027	Polycystic Ovary Syndrome	MESH:D011085		Ascorbic Acid|Dihydrotestosterone|Estradiol|Ethinyl Estradiol|Flutamide|Folic Acid|glyphosate|Metformin|Niacinamide|Orlistat|Progesterone|Resveratrol|Rosiglitazone|Simvastatin|Testosterone|Troglitazone|Valproic Acid|Vitamin E	36.3	23
METAP2	10988	Polycystic Ovary Syndrome	MESH:D011085		Diethylhexyl Phthalate|Estradiol|Ethinyl Estradiol|Flutamide|Folic Acid|Progesterone|Resveratrol|Selenium|Troglitazone|Valproic Acid|Vitamin E	36.21	11
HIPK2	28996	Polycystic Ovary Syndrome	MESH:D011085		Dihydrotestosterone|Estradiol|Ethinyl Estradiol|Folic Acid|Progesterone|Resveratrol|Rosiglitazone|Selenium|Testosterone|Troglitazone|Valproic Acid|Vitamin E	36.19	14
TMPRSS2	7113	Polycystic Ovary Syndrome	MESH:D011085		Androgens|Diethylhexyl Phthalate|Dihydrotestosterone|Estradiol|Ethinyl Estradiol|Flutamide|Folic Acid|Progesterone|Resveratrol|Selenium|Testosterone|Valproic Acid	36.19	15
INSIG1	3638	Polycystic Ovary Syndrome	MESH:D011085		Bezafibrate|Diethylhexyl Phthalate|Dihydrotestosterone|Estradiol|Ethinyl Estradiol|Flutamide|Folic Acid|Metformin|Progesterone|Resveratrol|Rosiglitazone|Testosterone|Troglitazone|Valproic Acid|Zinc	36.13	22
ECH1	1891	Polycystic Ovary Syndrome	MESH:D011085		Bezafibrate|Diethylhexyl Phthalate|Estradiol|Ethinyl Estradiol|Flutamide|Folic Acid|Metformin|Progesterone|Resveratrol|Rosiglitazone|Troglitazone|Valproic Acid|Zinc	36.02	18
RLIM	51132	Polycystic Ovary Syndrome	MESH:D011085		Diethylhexyl Phthalate|Estradiol|Ethinyl Estradiol|Flutamide|Folic Acid|Progesterone|Troglitazone|Valproic Acid|Vitamin E|Zinc	36	10
PCNA	5111	Polycystic Ovary Syndrome	MESH:D011085		Ascorbic Acid|Bezafibrate|Diethylhexyl Phthalate|Dihydrotestosterone|Estradiol|Ethinyl Estradiol|Flutamide|Folic Acid|glyphosate|Progesterone|Resveratrol|Rosiglitazone|Selenium|Simvastatin|Testosterone|Troglitazone|Valproic Acid|Vitamin E|Zinc	35.96	19
SELENBP1	8991	Polycystic Ovary Syndrome	MESH:D011085		Androgens|Diethylhexyl Phthalate|Dihydrotestosterone|Estradiol|Ethinyl Estradiol|Flutamide|Folic Acid|Progesterone|Resveratrol|Selenium|Troglitazone|Valproic Acid|Zinc	35.94	16
CHUK	1147	Polycystic Ovary Syndrome	MESH:D011085		Dehydroepiandrosterone|Estradiol|Ethinyl Estradiol|Flutamide|Folic Acid|Glutathione|Metformin|Niacinamide|Progesterone|Resveratrol|Simvastatin|Testosterone|Valproic Acid|Zinc	35.92	19
GPX1	2876	Polycystic Ovary Syndrome	MESH:D011085		Ascorbic Acid|Diethylhexyl Phthalate|Estradiol|Ethinyl Estradiol|Flutamide|Folic Acid|Glutathione|glyphosate|Lutein|Orlistat|Resveratrol|Rosiglitazone|Selenium|Simvastatin|Troglitazone|Valproic Acid|Vitamin E|Zinc	35.9	15
DCLK1	9201	Polycystic Ovary Syndrome	MESH:D011085		Ascorbic Acid|Diethylhexyl Phthalate|Estradiol|Ethinyl Estradiol|Folic Acid|Progesterone|Resveratrol|Rosiglitazone|Testosterone|Troglitazone|Valproic Acid|Zinc	35.88	13
SDC2	6383	Polycystic Ovary Syndrome	MESH:D011085		Ascorbic Acid|Diethylhexyl Phthalate|Estradiol|Ethinyl Estradiol|Flutamide|Folic Acid|Progesterone|Resveratrol|Rosiglitazone|Testosterone|Valproic Acid|Vitamin E	35.78	12
RUNX2	860	Polycystic Ovary Syndrome	MESH:D011085		Ascorbic Acid|Bezafibrate|Diethylhexyl Phthalate|Estradiol|Ethinyl Estradiol|Folic Acid|Metformin|Niacinamide|Progesterone|Resveratrol|Rosiglitazone|Simvastatin|Troglitazone|Valproic Acid|Zinc	35.68	19
LPIN1	23175	Polycystic Ovary Syndrome	MESH:D011085		Diethylhexyl Phthalate|Dihydrotestosterone|Estradiol|Ethinyl Estradiol|Flutamide|Progesterone|Resveratrol|Rosiglitazone|Selenium|Testosterone|Troglitazone|Valproic Acid|Vitamin E	35.62	16
SLCO1A1	28248	Polycystic Ovary Syndrome	MESH:D011085		Androgens|Diethylhexyl Phthalate|Estradiol|Ethinyl Estradiol|Flutamide|Folic Acid|Glutathione|Resveratrol|Simvastatin|Spironolactone|Testosterone|Troglitazone|Valproic Acid	35.62	15
NOS3	4846	Polycystic Ovary Syndrome	MESH:D011085		Ascorbic Acid|Bezafibrate|Dehydroepiandrosterone|Diethylhexyl Phthalate|Estradiol|Ethinyl Estradiol|Flutamide|Folic Acid|Metformin|Progesterone|Resveratrol|Rosiglitazone|Selenium|Simvastatin|Testosterone|Triglycerides|Troglitazone|Vitamin E|Zinc	35.54	22
ESRRA	2101	Polycystic Ovary Syndrome	MESH:D011085		Diethylhexyl Phthalate|Dihydrotestosterone|Estradiol|Ethinyl Estradiol|Metformin|Progesterone|Resveratrol|Rosiglitazone|Testosterone|Troglitazone|Valproic Acid|Zinc	35.48	21
SDF2L1	23753	Polycystic Ovary Syndrome	MESH:D011085		Dihydrotestosterone|Estradiol|Folic Acid|Glutathione|Metformin|Progesterone|Resveratrol|Rosiglitazone|Troglitazone|Valproic Acid|Vitamin E|Zinc	35.48	16
S100A6	6277	Polycystic Ovary Syndrome	MESH:D011085		Ascorbic Acid|Diethylhexyl Phthalate|Estradiol|Ethinyl Estradiol|Folic Acid|glyphosate|Resveratrol|Rosiglitazone|Selenium|Simvastatin|Valproic Acid|Vitamin E|Zinc	35.46	10
IDH3G	3421	Polycystic Ovary Syndrome	MESH:D011085		Estradiol|Ethinyl Estradiol|Flutamide|Folic Acid|glyphosate|Rosiglitazone|Selenium|Troglitazone|Valproic Acid|Vitamin E	35.45	10
RXRA	6256	Polycystic Ovary Syndrome	MESH:D011085		Bezafibrate|Diethylhexyl Phthalate|Estradiol|Ethinyl Estradiol|Flutamide|Folic Acid|Glutathione|Metformin|Progesterone|Resveratrol|Rosiglitazone|Selenium|Testosterone|Troglitazone|Valproic Acid	35.36	20
TRIB3	57761	Polycystic Ovary Syndrome	MESH:D011085		Ascorbic Acid|Bezafibrate|Diethylhexyl Phthalate|Estradiol|Ethinyl Estradiol|Flutamide|Folic Acid|Glutathione|Progesterone|Rosiglitazone|Selenium|Troglitazone|Valproic Acid|Vitamin E|Zinc	35.36	12
TIMP3	7078	Polycystic Ovary Syndrome	MESH:D011085		Diethylhexyl Phthalate|Estradiol|Ethinyl Estradiol|Folic Acid|glyphosate|Metformin|Progesterone|Resveratrol|Rosiglitazone|Selenium|Testosterone|Valproic Acid|Vitamin E|Zinc	35.33	18
LEPR	3953	Polycystic Ovary Syndrome	MESH:D011085		Estradiol|Ethinyl Estradiol|Flutamide|Folic Acid|Glutathione|N(1)-methylnicotinamide|Progesterone|Resveratrol|Rosiglitazone|Simvastatin|Testosterone|Triglycerides|Troglitazone|Valproic Acid|Zinc	35.31	15
ORM1	5004	Polycystic Ovary Syndrome	MESH:D011085		Dehydroepiandrosterone|Diethylhexyl Phthalate|Dihydrotestosterone|Estradiol|Ethinyl Estradiol|Progesterone|Resveratrol|Rosiglitazone|Selenium|Testosterone|Troglitazone|Valproic Acid|Vitamin E	35.3	17
STAT5B	6777	Polycystic Ovary Syndrome	MESH:D011085		Bezafibrate|Diethylhexyl Phthalate|Dihydrotestosterone|Estradiol|Ethinyl Estradiol|Folic Acid|Progesterone|Resveratrol|Rosiglitazone|Testosterone|Troglitazone|Valproic Acid|Vitamin E	35.23	16
PDGFRB	5159	Polycystic Ovary Syndrome	MESH:D011085		Ascorbic Acid|Estradiol|Ethinyl Estradiol|Flutamide|Folic Acid|Glutathione|Progesterone|Resveratrol|Rosiglitazone|Simvastatin|Troglitazone|Valproic Acid|Vitamin E|Zinc	35.2	12
MAPT	4137	Polycystic Ovary Syndrome	MESH:D011085		Ascorbic Acid|Diethylhexyl Phthalate|Estradiol|Ethinyl Estradiol|Folic Acid|Malondialdehyde|Progesterone|Resveratrol|Rosiglitazone|Selenium|Simvastatin|Troglitazone|Valproic Acid|Vitamin E|Zinc	35.15	13
ABCG5	64240	Polycystic Ovary Syndrome	MESH:D011085		Bezafibrate|Dehydroepiandrosterone|Diethylhexyl Phthalate|Estradiol|Ethinyl Estradiol|Metformin|Progesterone|Rosiglitazone|Simvastatin|Spironolactone|Troglitazone|Valproic Acid|Zinc	35.07	21
CYP7A1	1581	Polycystic Ovary Syndrome	MESH:D011085		Ascorbic Acid|Bezafibrate|Diethylhexyl Phthalate|Estradiol|Ethinyl Estradiol|Flutamide|Metformin|Resveratrol|Rosiglitazone|Selenium|Spironolactone|Testosterone|Troglitazone|Valproic Acid|Zinc	35.04	20
IFNG	3458	Polycystic Ovary Syndrome	MESH:D011085		Ascorbic Acid|Bezafibrate|Diethylhexyl Phthalate|Estradiol|Ethinyl Estradiol|Flutamide|Folic Acid|Glutathione|glyphosate|Malondialdehyde|Metformin|Niacinamide|Progesterone|Resveratrol|Rosiglitazone|Selenium|Simvastatin|Spironolactone|Testosterone|Troglitazone|Valproic Acid|Vitamin E|Zinc	35.03	24
GPX2	2877	Polycystic Ovary Syndrome	MESH:D011085		Ascorbic Acid|Estradiol|Ethinyl Estradiol|Flutamide|Folic Acid|Lutein|Progesterone|Resveratrol|Selenium|Simvastatin|Testosterone|Troglitazone|Valproic Acid|Vitamin E	35.02	13
NCOA1	8648	Polycystic Ovary Syndrome	MESH:D011085		Bezafibrate|Cyproterone Acetate|Diethylhexyl Phthalate|Dihydrotestosterone|Estradiol|Ethinyl Estradiol|Folic Acid|Metformin|Progesterone|Resveratrol|Rosiglitazone|Troglitazone|Valproic Acid	34.92	20
CYP4B1	1580	Polycystic Ovary Syndrome	MESH:D011085		Bezafibrate|Estradiol|Ethinyl Estradiol|Flutamide|Folic Acid|Progesterone|Rosiglitazone|Selenium|Testosterone|Troglitazone|Valproic Acid|Zinc	34.9	13
MRC1	4360	Polycystic Ovary Syndrome	MESH:D011085		Estradiol|Ethinyl Estradiol|Flutamide|Folic Acid|glyphosate|Metformin|Progesterone|Resveratrol|Rosiglitazone|Selenium|Troglitazone|Valproic Acid	34.9	17
COL1A2	1278	Polycystic Ovary Syndrome	MESH:D011085		Ascorbic Acid|Estradiol|Ethinyl Estradiol|Flutamide|Folic Acid|glyphosate|Malondialdehyde|Niacinamide|Progesterone|Resveratrol|Rosiglitazone|Troglitazone|Valproic Acid|Vitamin E|Zinc	34.89	14
ARG1	383	Polycystic Ovary Syndrome	MESH:D011085		Dihydrotestosterone|Estradiol|Ethinyl Estradiol|Flutamide|Folic Acid|Metformin|Progesterone|Resveratrol|Rosiglitazone|Selenium|Simvastatin|Testosterone|Troglitazone|Valproic Acid	34.71	21
VCAM1	7412	Polycystic Ovary Syndrome	MESH:D011085		Ascorbic Acid|Bezafibrate|Desogestrel|Dihydrotestosterone|Estradiol|Ethinyl Estradiol|ethinyl estradiol-desogestrel combination|Folic Acid|Glutathione|glyphosate|Progesterone|Resveratrol|Rosiglitazone|Simvastatin|Troglitazone|Valproic Acid|Vitamin E|Zinc	34.71	15
FOXO3	2309	Polycystic Ovary Syndrome	MESH:D011085		Diethylhexyl Phthalate|Dihydrotestosterone|Estradiol|Ethinyl Estradiol|Flutamide|Malondialdehyde|Metformin|Niacinamide|Resveratrol|Selenium|Simvastatin|Testosterone|Troglitazone|Valproic Acid	34.65	22
G0S2	50486	Polycystic Ovary Syndrome	MESH:D011085		Ascorbic Acid|Diethylhexyl Phthalate|Estradiol|Ethinyl Estradiol|Metformin|Progesterone|Resveratrol|Rosiglitazone|Selenium|Troglitazone|Valproic Acid|Vitamin E|Zinc	34.55	17
LXN	56925	Polycystic Ovary Syndrome	MESH:D011085		Ascorbic Acid|Estradiol|Ethinyl Estradiol|Flutamide|Folic Acid|Progesterone|Resveratrol|Rosiglitazone|Testosterone|Troglitazone|Valproic Acid	34.54	13
CEBPA	1050	Polycystic Ovary Syndrome	MESH:D011085		Ascorbic Acid|Diethylhexyl Phthalate|Dihydrotestosterone|Estradiol|Ethinyl Estradiol|Folic Acid|Metformin|Resveratrol|Rosiglitazone|Selenium|Testosterone|Troglitazone|Valproic Acid|Vitamin E|Zinc	34.53	20
TNFRSF11B	4982	Polycystic Ovary Syndrome	MESH:D011085		Ascorbic Acid|Diethylhexyl Phthalate|Dihydrotestosterone|Estradiol|Ethinyl Estradiol|Flutamide|Folic Acid|Niacinamide|Progesterone|Resveratrol|Rosiglitazone|Simvastatin|Troglitazone|Valproic Acid	34.53	16
HRAS	3265	Polycystic Ovary Syndrome	MESH:D011085		Diethylhexyl Phthalate|Estradiol|Ethinyl Estradiol|Flutamide|Folic Acid|Glutathione|Metformin|Progesterone|Resveratrol|Selenium|Simvastatin|Testosterone|Troglitazone|Valproic Acid|Vitamin E	34.48	20
PPARGC1A	10891	Polycystic Ovary Syndrome	MESH:D011085		Ascorbic Acid|Bezafibrate|Dehydroepiandrosterone|Diethylhexyl Phthalate|Estradiol|Ethinyl Estradiol|Folic Acid|Glutathione|Metformin|Niacinamide|Progesterone|Resveratrol|Rosiglitazone|Selenium|Testosterone|Troglitazone|Valproic Acid	34.47	22
LPL	4023	Polycystic Ovary Syndrome	MESH:D011085		Bezafibrate|Diethylhexyl Phthalate|Dihydrotestosterone|Estradiol|Ethinyl Estradiol|Folic Acid|Niacinamide|Orlistat|Progesterone|Resveratrol|Rosiglitazone|Simvastatin|Triglycerides|Troglitazone|Valproic Acid|Zinc	34.45	18
RPS6	6194	Polycystic Ovary Syndrome	MESH:D011085		Diethylhexyl Phthalate|Estradiol|Ethinyl Estradiol|Flutamide|Folic Acid|Glutathione|glyphosate|Letrozole|Metformin|Niacinamide|Resveratrol|Rosiglitazone|Simvastatin|Testosterone	34.41	18
PDK4	5166	Polycystic Ovary Syndrome	MESH:D011085		Bezafibrate|Diethylhexyl Phthalate|Estradiol|Ethinyl Estradiol|Flutamide|Folic Acid|Metformin|Niacinamide|Resveratrol|Rosiglitazone|Simvastatin|Troglitazone|Valproic Acid|Zinc	34.35	18
SLC25A37	51312	Polycystic Ovary Syndrome	MESH:D011085		Dihydrotestosterone|Estradiol|Ethinyl Estradiol|Flutamide|Folic Acid|Metformin|Resveratrol|Selenium|Testosterone|Valproic Acid|Zinc	34.3	17
PRPF6	24148	Polycystic Ovary Syndrome	MESH:D011085		Estradiol|Ethinyl Estradiol|Folic Acid|Resveratrol|Selenium|Testosterone|Troglitazone|Valproic Acid|Vitamin E	34.25	10
SIRT1	23411	Polycystic Ovary Syndrome	MESH:D011085		Dehydroepiandrosterone|Diethylhexyl Phthalate|Estradiol|Ethinyl Estradiol|Folic Acid|Glutathione|Malondialdehyde|Metformin|Niacinamide|Resveratrol|Rosiglitazone|Selenium|Triglycerides|Valproic Acid|Vitamin E|Zinc	34.24	17
ABCC2	1244	Polycystic Ovary Syndrome	MESH:D011085		Ascorbic Acid|Bezafibrate|Diethylhexyl Phthalate|Estradiol|Ethinyl Estradiol|Flutamide|Glutathione|Metformin|Progesterone|Resveratrol|Rosiglitazone|Selenium|Simvastatin|Spironolactone|Testosterone|Troglitazone|Valproic Acid|Vitamin E	34.18	22
SLC25A20	788	Polycystic Ovary Syndrome	MESH:D011085		Diethylhexyl Phthalate|Dihydrotestosterone|Estradiol|Flutamide|Folic Acid|Glutathione|Metformin|Progesterone|Rosiglitazone|Testosterone|Troglitazone|Valproic Acid	34.17	20
ARAF	369	Polycystic Ovary Syndrome	MESH:D011085		Estradiol|Ethinyl Estradiol|Flutamide|Folic Acid|Progesterone|Resveratrol|Selenium|Troglitazone|Valproic Acid|Vitamin E	34.12	10
ME1	4199	Polycystic Ovary Syndrome	MESH:D011085		Diethylhexyl Phthalate|Dihydrotestosterone|Estradiol|Ethinyl Estradiol|Flutamide|Folic Acid|Glutathione|Metformin|Resveratrol|Rosiglitazone|Selenium|Testosterone|Troglitazone|Valproic Acid	34.12	20
NCOR1	9611	Polycystic Ovary Syndrome	MESH:D011085		Cyproterone Acetate|Dihydrotestosterone|Estradiol|Ethinyl Estradiol|Flutamide|Folic Acid|Niacinamide|Progesterone|Resveratrol|Troglitazone|Valproic Acid|Vitamin E	34.08	13
STEAP4	79689	Polycystic Ovary Syndrome	MESH:D011085		Diethylhexyl Phthalate|Dihydrotestosterone|Estradiol|Ethinyl Estradiol|Flutamide|glyphosate|Progesterone|Resveratrol|Rosiglitazone|Testosterone|Troglitazone	34.08	15
ANXA3	306	Polycystic Ovary Syndrome	MESH:D011085		Diethylhexyl Phthalate|Estradiol|Ethinyl Estradiol|Flutamide|Folic Acid|Progesterone|Resveratrol|Rosiglitazone|Simvastatin|Testosterone|Troglitazone|Valproic Acid|Zinc	34.05	15
CDKN1C	1028	Polycystic Ovary Syndrome	MESH:D011085		Diethylhexyl Phthalate|Estradiol|Ethinyl Estradiol|Folic Acid|Progesterone|Resveratrol|Rosiglitazone|Selenium|Simvastatin|Testosterone|Troglitazone|Valproic Acid|Zinc	34.05	14
SELENOP	6414	Polycystic Ovary Syndrome	MESH:D011085		Androgens|Diethylhexyl Phthalate|Dihydrotestosterone|Estradiol|Ethinyl Estradiol|Flutamide|Metformin|Progesterone|Resveratrol|Rosiglitazone|Selenium|Valproic Acid|Zinc	34.05	20
MYC	4609	Polycystic Ovary Syndrome	MESH:D011085		Ascorbic Acid|Cyproterone Acetate|Diethylhexyl Phthalate|Dihydrotestosterone|Estradiol|Ethinyl Estradiol|Flutamide|Folic Acid|Glutathione|Letrozole|Metformin|Niacinamide|Progesterone|Resveratrol|Rosiglitazone|Selenium|Testosterone|Troglitazone|Valproic Acid|Zinc	34.02	22
TP53	7157	Polycystic Ovary Syndrome	MESH:D011085		Androgens|Ascorbic Acid|Dehydroepiandrosterone|Diethylhexyl Phthalate|Dihydrotestosterone|Estradiol|Ethinyl Estradiol|Flutamide|Folic Acid|Glutathione|glyphosate|Malondialdehyde|Metformin|Niacinamide|Orlistat|Progesterone|Resveratrol|Rosiglitazone|Selenium|Simvastatin|Testosterone|Troglitazone|Valproic Acid|Vitamin E|Zinc	34.01	29
SULF2	55959	Polycystic Ovary Syndrome	MESH:D011085		Estradiol|Ethinyl Estradiol|Flutamide|Folic Acid|glyphosate|Metformin|Progesterone|Resveratrol|Rosiglitazone|Testosterone|Troglitazone|Valproic Acid	34	19
NASP	4678	Polycystic Ovary Syndrome	MESH:D011085		Diethylhexyl Phthalate|Ethinyl Estradiol|Flutamide|Folic Acid|glyphosate|Resveratrol|Selenium|Testosterone|Troglitazone|Valproic Acid|Zinc	33.96	12
AK4	205	Polycystic Ovary Syndrome	MESH:D011085		Ascorbic Acid|Diethylhexyl Phthalate|Dihydrotestosterone|Estradiol|Ethinyl Estradiol|Flutamide|Folic Acid|Metformin|Progesterone|Rosiglitazone|Troglitazone|Valproic Acid	33.91	19
EGLN3	112399	Polycystic Ovary Syndrome	MESH:D011085		Ascorbic Acid|Diethylhexyl Phthalate|Dihydrotestosterone|Estradiol|Ethinyl Estradiol|Flutamide|Folic Acid|Progesterone|Rosiglitazone|Troglitazone|Valproic Acid|Zinc	33.91	14
GPD1	2819	Polycystic Ovary Syndrome	MESH:D011085		Ascorbic Acid|Bezafibrate|Dehydroepiandrosterone|Estradiol|Ethinyl Estradiol|Flutamide|Progesterone|Resveratrol|Rosiglitazone|Troglitazone|Valproic Acid|Zinc	33.91	14
SP1	6667	Polycystic Ovary Syndrome	MESH:D011085		Ascorbic Acid|Diethylhexyl Phthalate|Estradiol|Ethinyl Estradiol|Flutamide|Folic Acid|Glutathione|Metformin|Resveratrol|Rosiglitazone|Simvastatin|Troglitazone|Valproic Acid|Zinc	33.89	17
DNAJB9	4189	Polycystic Ovary Syndrome	MESH:D011085		Diethylhexyl Phthalate|Dihydrotestosterone|Estradiol|Ethinyl Estradiol|Flutamide|Folic Acid|Metformin|Progesterone|Resveratrol|Rosiglitazone|Troglitazone|Valproic Acid|Zinc	33.77	19
HYOU1	10525	Polycystic Ovary Syndrome	MESH:D011085		Diethylhexyl Phthalate|Dihydrotestosterone|Estradiol|Ethinyl Estradiol|Folic Acid|glyphosate|Metformin|Progesterone|Resveratrol|Valproic Acid|Zinc	33.74	18
IGFBP4	3487	Polycystic Ovary Syndrome	MESH:D011085		Diethylhexyl Phthalate|Estradiol|Ethinyl Estradiol|Flutamide|Progesterone|Resveratrol|Rosiglitazone|Selenium|Troglitazone|Valproic Acid|Vitamin E|Zinc	33.74	12
PARVA	55742	Polycystic Ovary Syndrome	MESH:D011085		Diethylhexyl Phthalate|Dihydrotestosterone|Estradiol|Flutamide|Folic Acid|Progesterone|Testosterone|Troglitazone|Valproic Acid|Vitamin E	33.67	14
GPT	2875	Polycystic Ovary Syndrome	MESH:D011085		Ascorbic Acid|Bezafibrate|Diethylhexyl Phthalate|Estradiol|Ethinyl Estradiol|Flutamide|Folic Acid|glyphosate|Metformin|Orlistat|Progesterone|Resveratrol|Rosiglitazone|Selenium|Troglitazone|Valproic Acid|Vitamin E|Zinc	33.66	20
GPAM	57678	Polycystic Ovary Syndrome	MESH:D011085		Bezafibrate|Estradiol|Ethinyl Estradiol|Flutamide|Folic Acid|Metformin|Resveratrol|Rosiglitazone|Triglycerides|Troglitazone|Valproic Acid|Zinc	33.65	16
DEPTOR	64798	Polycystic Ovary Syndrome	MESH:D011085		Dihydrotestosterone|Estradiol|Ethinyl Estradiol|Flutamide|Folic Acid|Metformin|Progesterone|Resveratrol|Troglitazone|Valproic Acid|Zinc	33.63	18
CXCL1	2919	Polycystic Ovary Syndrome	MESH:D011085		Ascorbic Acid|Diethylhexyl Phthalate|Dihydrotestosterone|Estradiol|Ethinyl Estradiol|Folic Acid|Glutathione|Metformin|Progesterone|Resveratrol|Rosiglitazone|Selenium|Simvastatin|Spironolactone|Troglitazone|Valproic Acid|Zinc	33.62	21
MKI67	4288	Polycystic Ovary Syndrome	MESH:D011085		Ascorbic Acid|Diethylhexyl Phthalate|Estradiol|Ethinyl Estradiol|Flutamide|Folic Acid|glyphosate|Letrozole|Progesterone|Resveratrol|Rosiglitazone|Simvastatin|Testosterone|Troglitazone|Valproic Acid|Zinc	33.53	18
DDX17	10521	Polycystic Ovary Syndrome	MESH:D011085		Estradiol|Flutamide|Folic Acid|Metformin|Progesterone|Resveratrol|Selenium|Troglitazone|Valproic Acid|Vitamin E|Zinc	33.52	14
ENO1	2023	Polycystic Ovary Syndrome	MESH:D011085		Diethylhexyl Phthalate|Estradiol|Ethinyl Estradiol|Flutamide|Folic Acid|glyphosate|Progesterone|Resveratrol|Rosiglitazone|Simvastatin|Troglitazone|Valproic Acid|Vitamin E|Zinc	33.44	14
SESN2	83667	Polycystic Ovary Syndrome	MESH:D011085		Ascorbic Acid|Estradiol|Ethinyl Estradiol|Flutamide|Folic Acid|Glutathione|Metformin|Progesterone|Resveratrol|Simvastatin|Troglitazone|Valproic Acid|Zinc	33.44	17
THRSP	7069	Polycystic Ovary Syndrome	MESH:D011085		Bezafibrate|Diethylhexyl Phthalate|Estradiol|Flutamide|Folic Acid|Metformin|Progesterone|Resveratrol|Rosiglitazone|Testosterone|Troglitazone|Valproic Acid|Zinc	33.44	19
CTTN	2017	Polycystic Ovary Syndrome	MESH:D011085		Estradiol|Ethinyl Estradiol|Flutamide|Folic Acid|Metformin|Resveratrol|Rosiglitazone|Simvastatin|Valproic Acid|Vitamin E|Zinc	33.41	14
KL	9365	Polycystic Ovary Syndrome	MESH:D011085		Dehydroepiandrosterone|Dihydrotestosterone|Ethinyl Estradiol|Malondialdehyde|Resveratrol|Rosiglitazone|Selenium|Troglitazone|Valproic Acid|Vitamin E|Zinc	33.41	13
SKP2	6502	Polycystic Ovary Syndrome	MESH:D011085		Dihydrotestosterone|Estradiol|Ethinyl Estradiol|Folic Acid|Metformin|Orlistat|Progesterone|Resveratrol|Rosiglitazone|Testosterone|Troglitazone|Valproic Acid	33.4	21
DHCR7	1717	Polycystic Ovary Syndrome	MESH:D011085		Bezafibrate|Diethylhexyl Phthalate|Dihydrotestosterone|Estradiol|Ethinyl Estradiol|Flutamide|Folic Acid|Progesterone|Resveratrol|Selenium|Simvastatin|Valproic Acid|Vitamin E	33.37	13
ALDOA	226	Polycystic Ovary Syndrome	MESH:D011085		Diethylhexyl Phthalate|Estradiol|Ethinyl Estradiol|Flutamide|glyphosate|Metformin|Resveratrol|Rosiglitazone|Selenium|Troglitazone|Valproic Acid|Vitamin E|Zinc	33.3	17
HMGCS2	3158	Polycystic Ovary Syndrome	MESH:D011085		Bezafibrate|Desogestrel|Diethylhexyl Phthalate|Estradiol|Ethinyl Estradiol|Flutamide|Folic Acid|Progesterone|Resveratrol|Rosiglitazone|Troglitazone|Valproic Acid|Zinc	33.3	13
NELL2	4753	Polycystic Ovary Syndrome	MESH:D011085		Diethylhexyl Phthalate|Estradiol|Ethinyl Estradiol|Folic Acid|Progesterone|Resveratrol|Rosiglitazone|Testosterone|Troglitazone|Valproic Acid	33.23	13
TGFB2	7042	Polycystic Ovary Syndrome	MESH:D011085		Ascorbic Acid|Diethylhexyl Phthalate|Dihydrotestosterone|Estradiol|Ethinyl Estradiol|Folic Acid|Niacinamide|Progesterone|Resveratrol|Rosiglitazone|Testosterone|Troglitazone|Valproic Acid|Zinc	33.22	16
CYCS	54205	Polycystic Ovary Syndrome	MESH:D011085		Ascorbic Acid|Bezafibrate|Diethylhexyl Phthalate|Estradiol|Ethinyl Estradiol|Folic Acid|Glutathione|glyphosate|Letrozole|Malondialdehyde|Progesterone|Resveratrol|Rosiglitazone|Selenium|Troglitazone|Valproic Acid|Vitamin E	33.2	16
SQSTM1	8878	Polycystic Ovary Syndrome	MESH:D011085		Ascorbic Acid|Estradiol|Ethinyl Estradiol|Flutamide|Folic Acid|Glutathione|glyphosate|Metformin|Niacinamide|Progesterone|Resveratrol|Rosiglitazone|Selenium|Simvastatin|Troglitazone|Valproic Acid|Zinc	33.2	18
IGFBP5	3488	Polycystic Ovary Syndrome	MESH:D011085		Androgens|Ascorbic Acid|Diethylhexyl Phthalate|Estradiol|Ethinyl Estradiol|Folic Acid|Progesterone|Resveratrol|Rosiglitazone|Testosterone|Troglitazone|Valproic Acid|Zinc	33.17	15
CPT1B	1375	Polycystic Ovary Syndrome	MESH:D011085		Bezafibrate|Diethylhexyl Phthalate|Dihydrotestosterone|Estradiol|Ethinyl Estradiol|Flutamide|Folic Acid|Progesterone|Resveratrol|Rosiglitazone|Troglitazone|Valproic Acid	33.16	15
ACADS	35	Polycystic Ovary Syndrome	MESH:D011085		Estradiol|Ethinyl Estradiol|Flutamide|Folic Acid|Resveratrol|Rosiglitazone|Selenium|Testosterone|Troglitazone|Vitamin E|Zinc	33.1	11
CMBL	134147	Polycystic Ovary Syndrome	MESH:D011085		Estradiol|Ethinyl Estradiol|Flutamide|Folic Acid|Metformin|Progesterone|Resveratrol|Rosiglitazone|Testosterone|Troglitazone|Valproic Acid	33.1	18
PPFIBP2	8495	Polycystic Ovary Syndrome	MESH:D011085		Diethylhexyl Phthalate|Dihydrotestosterone|Estradiol|Ethinyl Estradiol|Flutamide|Folic Acid|Progesterone|Testosterone|Troglitazone|Valproic Acid	33.09	15
ACLY	47	Polycystic Ovary Syndrome	MESH:D011085		Diethylhexyl Phthalate|Estradiol|Ethinyl Estradiol|Flutamide|Folic Acid|Metformin|Progesterone|Resveratrol|Rosiglitazone|Testosterone|Troglitazone|Valproic Acid|Zinc	33.04	19
COL18A1	80781	Polycystic Ovary Syndrome	MESH:D011085		Diethylhexyl Phthalate|Estradiol|Ethinyl Estradiol|Flutamide|Folic Acid|Resveratrol|Selenium|Testosterone|Troglitazone|Valproic Acid|Vitamin E|Zinc	33	12
TAGLN	6876	Polycystic Ovary Syndrome	MESH:D011085		Ascorbic Acid|Diethylhexyl Phthalate|Dihydrotestosterone|Estradiol|Ethinyl Estradiol|Folic Acid|Progesterone|Resveratrol|Rosiglitazone|Testosterone|Troglitazone|Valproic Acid|Vitamin E	32.98	15
AMOTL1	154810	Polycystic Ovary Syndrome	MESH:D011085		Diethylhexyl Phthalate|Estradiol|Ethinyl Estradiol|Folic Acid|glyphosate|Resveratrol|Testosterone Propionate|Troglitazone|Valproic Acid	32.97	11
CYP11A1	1583	Polycystic Ovary Syndrome	MESH:D011085		Ascorbic Acid|Desogestrel|Diethylhexyl Phthalate|Dihydrotestosterone|Estradiol|Ethinyl Estradiol|Flutamide|glyphosate|Metformin|Progesterone|Resveratrol|Simvastatin|Testosterone|Valproic Acid|Vitamin E	32.96	21
HADH	3033	Polycystic Ovary Syndrome	MESH:D011085		Diethylhexyl Phthalate|Estradiol|Ethinyl Estradiol|Flutamide|Folic Acid|glyphosate|Progesterone|Resveratrol|Rosiglitazone|Troglitazone|Valproic Acid|Zinc	32.92	13
ARHGDIA	396	Polycystic Ovary Syndrome	MESH:D011085		Ascorbic Acid|Diethylhexyl Phthalate|Estradiol|Ethinyl Estradiol|Flutamide|Folic Acid|Progesterone|Resveratrol|Selenium|Valproic Acid|Vitamin E	32.89	9
GPD2	2820	Polycystic Ovary Syndrome	MESH:D011085		Diethylhexyl Phthalate|Estradiol|Ethinyl Estradiol|Folic Acid|Progesterone|Resveratrol|Rosiglitazone|Testosterone|Troglitazone|Valproic Acid|Zinc	32.89	13
FASN	2194	Polycystic Ovary Syndrome	MESH:D011085		Bezafibrate|Diethylhexyl Phthalate|Dihydrotestosterone|Estradiol|Ethinyl Estradiol|Folic Acid|Glutathione|Metformin|Orlistat|Resveratrol|Rosiglitazone|Selenium|Simvastatin|Triglycerides|Troglitazone|Valproic Acid|Zinc	32.86	21
CXCR4	7852	Polycystic Ovary Syndrome	MESH:D011085		Dihydrotestosterone|Estradiol|Ethinyl Estradiol|Folic Acid|glyphosate|Progesterone|Resveratrol|Rosiglitazone|Selenium|Simvastatin|Testosterone|Troglitazone|Valproic Acid|Zinc	32.85	16
DKK1	22943	Polycystic Ovary Syndrome	MESH:D011085		Ascorbic Acid|Clomiphene|Dihydrotestosterone|Estradiol|Ethinyl Estradiol|Folic Acid|glyphosate|Letrozole|Progesterone|Resveratrol|Simvastatin|Valproic Acid	32.84	14
GAS6	2621	Polycystic Ovary Syndrome	MESH:D011085		Diethylhexyl Phthalate|Dihydrotestosterone|Estradiol|Ethinyl Estradiol|Flutamide|Folic Acid|Progesterone|Resveratrol|Rosiglitazone|Spironolactone|Testosterone|Valproic Acid	32.84	15
FABP4	2167	Polycystic Ovary Syndrome	MESH:D011085		Ascorbic Acid|Bezafibrate|Cyproterone Acetate|Diethylhexyl Phthalate|Dihydrotestosterone|Estradiol|Ethinyl Estradiol|Folic Acid|Progesterone|Resveratrol|Rosiglitazone|Spironolactone|Troglitazone|Valproic Acid|Zinc	32.82	15
SF1	7536	Polycystic Ovary Syndrome	MESH:D011085		Diethylhexyl Phthalate|Dihydrotestosterone|Estradiol|Ethinyl Estradiol|Flutamide|Resveratrol|Selenium|Troglitazone|Valproic Acid|Vitamin E	32.82	12
COL1A1	1277	Polycystic Ovary Syndrome	MESH:D011085		Ascorbic Acid|Bezafibrate|Dihydrotestosterone|Estradiol|Ethinyl Estradiol|Folic Acid|Malondialdehyde|Niacinamide|Progesterone|Resveratrol|Rosiglitazone|Selenium|Simvastatin|Testosterone|Troglitazone|Valproic Acid|Vitamin E|Zinc	32.74	18
MMP9	4318	Polycystic Ovary Syndrome	MESH:D011085		Androgens|Ascorbic Acid|Diethylhexyl Phthalate|Estradiol|Ethinyl Estradiol|Flutamide|Folic Acid|Glutathione|glyphosate|Letrozole|Metformin|Niacinamide|Progesterone|Resveratrol|Rosiglitazone|Selenium|Simvastatin|Spironolactone|Troglitazone|Valproic Acid|Zinc	32.72	22
BAD	572	Polycystic Ovary Syndrome	MESH:D011085		Ascorbic Acid|Dehydroepiandrosterone|Diethylhexyl Phthalate|Estradiol|Ethinyl Estradiol|Flutamide|Folic Acid|Metformin|Progesterone|Resveratrol|Rosiglitazone|Simvastatin|Spironolactone|Testosterone|Valproic Acid	32.69	21
TALDO1	6888	Polycystic Ovary Syndrome	MESH:D011085		Estradiol|Ethinyl Estradiol|Flutamide|Folic Acid|Glutathione|Metformin|Resveratrol|Rosiglitazone|Selenium|Troglitazone|Valproic Acid	32.69	15
PGM3	5238	Polycystic Ovary Syndrome	MESH:D011085		Diethylhexyl Phthalate|Dihydrotestosterone|Estradiol|Flutamide|Folic Acid|Progesterone|Selenium|Testosterone|Valproic Acid|Vitamin E	32.68	12
AR	367	Polycystic Ovary Syndrome	MESH:D011085		Androgens|Clomiphene|Cyproterone Acetate|Dehydroepiandrosterone|Diethylhexyl Phthalate|Dihydrotestosterone|Estradiol|Ethinyl Estradiol|Flutamide|Folic Acid|glyphosate|Letrozole|Progesterone|Resveratrol|Selenium|Spironolactone|Testosterone|Testosterone Propionate|Troglitazone|Valproic Acid|Zinc	32.67	23
FGF2	2247	Polycystic Ovary Syndrome	MESH:D011085		Ascorbic Acid|Dihydrotestosterone|Estradiol|Ethinyl Estradiol|Flutamide|Folic Acid|Progesterone|Resveratrol|Simvastatin|Spironolactone|Testosterone|Troglitazone|Valproic Acid|Vitamin E|Zinc	32.65	16
PER1	5187	Polycystic Ovary Syndrome	MESH:D011085		Diethylhexyl Phthalate|Dihydrotestosterone|Estradiol|Ethinyl Estradiol|Folic Acid|Metformin|Progesterone|Rosiglitazone|Testosterone|Triglycerides|Valproic Acid|Zinc	32.61	19
HSPB1	3315	Polycystic Ovary Syndrome	MESH:D011085		Ascorbic Acid|Diethylhexyl Phthalate|Estradiol|Ethinyl Estradiol|Flutamide|Glutathione|Progesterone|Resveratrol|Rosiglitazone|Selenium|Testosterone|Troglitazone|Valproic Acid|Vitamin E|Zinc	32.6	14
CDK2	1017	Polycystic Ovary Syndrome	MESH:D011085		Ascorbic Acid|Diethylhexyl Phthalate|Dihydrotestosterone|Estradiol|Folic Acid|glyphosate|Metformin|Orlistat|Progesterone|Resveratrol|Rosiglitazone|Selenium|Simvastatin|Testosterone|Troglitazone|Valproic Acid	32.59	23
RAF1	5894	Polycystic Ovary Syndrome	MESH:D011085		Estradiol|Ethinyl Estradiol|Flutamide|Folic Acid|Letrozole|Metformin|Progesterone|Resveratrol|Simvastatin|Testosterone|Troglitazone|Valproic Acid|Vitamin E|Zinc	32.59	20
RAB43	339122	Polycystic Ovary Syndrome	MESH:D011085		Diethylhexyl Phthalate|Estradiol|Ethinyl Estradiol|Folic Acid|glyphosate|Progesterone|Resveratrol|Troglitazone|Valproic Acid	32.58	11
MGST1	4257	Polycystic Ovary Syndrome	MESH:D011085		Ascorbic Acid|Estradiol|Ethinyl Estradiol|Flutamide|Folic Acid|Glutathione|Lutein|Progesterone|Rosiglitazone|Spironolactone|Troglitazone|Valproic Acid|Zinc	32.54	11
TIMP2	7077	Polycystic Ovary Syndrome	MESH:D011085		Bezafibrate|Diethylhexyl Phthalate|Estradiol|Ethinyl Estradiol|Folic Acid|Progesterone|Resveratrol|Rosiglitazone|Selenium|Simvastatin|Testosterone|Troglitazone|Valproic Acid|Zinc	32.54	15
HSD17B4	3295	Polycystic Ovary Syndrome	MESH:D011085		Bezafibrate|Dehydroepiandrosterone|Diethylhexyl Phthalate|Estradiol|Ethinyl Estradiol|Flutamide|Folic Acid|Progesterone|Resveratrol|Rosiglitazone|Troglitazone|Valproic Acid	32.38	15
MCM4	4173	Polycystic Ovary Syndrome	MESH:D011085		Ascorbic Acid|Diethylhexyl Phthalate|Estradiol|Ethinyl Estradiol|Folic Acid|Progesterone|Resveratrol|Simvastatin|Testosterone|Troglitazone|Valproic Acid|Zinc	32.38	13
HMGB1	3146	Polycystic Ovary Syndrome	MESH:D011085		Ascorbic Acid|Estradiol|Ethinyl Estradiol|Flutamide|Folic Acid|Metformin|Progesterone|Resveratrol|Selenium|Simvastatin|Testosterone|Troglitazone|Valproic Acid|Vitamin E	32.33	19
CDC14B	8555	Polycystic Ovary Syndrome	MESH:D011085		Dihydrotestosterone|Estradiol|Ethinyl Estradiol|Folic Acid|Progesterone|Selenium|Troglitazone|Valproic Acid|Vitamin E|Zinc	32.29	11
FAM107A	11170	Polycystic Ovary Syndrome	MESH:D011085		Diethylhexyl Phthalate|Dihydrotestosterone|Estradiol|Ethinyl Estradiol|Folic Acid|Progesterone|Resveratrol|Selenium|Valproic Acid|Vitamin E	32.29	10
MMP2	4313	Polycystic Ovary Syndrome	MESH:D011085		Androgens|Ascorbic Acid|Diethylhexyl Phthalate|Estradiol|Ethinyl Estradiol|Flutamide|Folic Acid|Glutathione|Letrozole|Metformin|Progesterone|Resveratrol|Rosiglitazone|Selenium|Simvastatin|Troglitazone|Valproic Acid|Vitamin E|Zinc	32.25	21
NPM1	4869	Polycystic Ovary Syndrome	MESH:D011085		Ascorbic Acid|Diethylhexyl Phthalate|Estradiol|Ethinyl Estradiol|Flutamide|Folic Acid|Selenium|Testosterone|Troglitazone|Valproic Acid|Vitamin E|Zinc	32.23	11
GREB1	9687	Polycystic Ovary Syndrome	MESH:D011085		Cyproterone Acetate|Diethylhexyl Phthalate|Dihydrotestosterone|Estradiol|Ethinyl Estradiol|Flutamide|glyphosate|Progesterone|Resveratrol|Testosterone|Valproic Acid	32.21	13
MRPL49	740	Polycystic Ovary Syndrome	MESH:D011085		Estradiol|Ethinyl Estradiol|Flutamide|Progesterone|Resveratrol|Rosiglitazone|Selenium|Valproic Acid|Vitamin E	32.21	9
DDIT4	54541	Polycystic Ovary Syndrome	MESH:D011085		Diethylhexyl Phthalate|Estradiol|Ethinyl Estradiol|Folic Acid|glyphosate|Metformin|Orlistat|Progesterone|Resveratrol|Rosiglitazone|Testosterone|Troglitazone|Valproic Acid|Zinc	32.18	21
PDIA5	10954	Polycystic Ovary Syndrome	MESH:D011085		Diethylhexyl Phthalate|Dihydrotestosterone|Estradiol|Flutamide|Folic Acid|Metformin|Rosiglitazone|Troglitazone|Valproic Acid|Zinc	32.16	16
SLC39A2	29986	Polycystic Ovary Syndrome	MESH:D011085		Estradiol|Ethinyl Estradiol|Folic Acid|Glutathione|Progesterone|Valproic Acid|Vitamin E|Zinc	32.15	6
TIPARP	25976	Polycystic Ovary Syndrome	MESH:D011085		Dihydrotestosterone|Estradiol|Ethinyl Estradiol|Flutamide|Folic Acid|Metformin|Niacinamide|Progesterone|Rosiglitazone|Testosterone|Valproic Acid|Zinc	32.15	18
CYP3A4	1576	Polycystic Ovary Syndrome	MESH:D011085		Clomiphene|Cyproterone Acetate|Dehydroepiandrosterone|Diethylhexyl Phthalate|Dihydrotestosterone|Estradiol|Ethinyl Estradiol|Flutamide|Glutathione|Letrozole|Metformin|Orlistat|Progesterone|Resveratrol|Rosiglitazone|Selenium|Simvastatin|Spironolactone|Testosterone|Troglitazone|Valproic Acid|Vitamin E	32.04	27
TOR1B	27348	Polycystic Ovary Syndrome	MESH:D011085		Diethylhexyl Phthalate|Ethinyl Estradiol|Flutamide|Folic Acid|Progesterone|Resveratrol|Testosterone|Valproic Acid|Zinc	32.03	10
KDR	3791	Polycystic Ovary Syndrome	MESH:D011085		Ascorbic Acid|Estradiol|Ethinyl Estradiol|Flutamide|Folic Acid|glyphosate|Orlistat|Progesterone|Resveratrol|Simvastatin|Testosterone|Troglitazone|Valproic Acid|Zinc	31.98	16
OGDH	4967	Polycystic Ovary Syndrome	MESH:D011085		Ascorbic Acid|Flutamide|Folic Acid|Glutathione|Niacinamide|Progesterone|Resveratrol|Rosiglitazone|Troglitazone|Valproic Acid|Zinc	31.92	9
ALDH3B1	221	Polycystic Ovary Syndrome	MESH:D011085		Estradiol|Ethinyl Estradiol|Folic Acid|glyphosate|Malondialdehyde|Progesterone|Rosiglitazone|Troglitazone|Valproic Acid|Zinc	31.91	11
HIBCH	26275	Polycystic Ovary Syndrome	MESH:D011085		Diethylhexyl Phthalate|Estradiol|Ethinyl Estradiol|Flutamide|Folic Acid|Progesterone|Rosiglitazone|Testosterone|Troglitazone|Valproic Acid	31.91	13
QSOX1	5768	Polycystic Ovary Syndrome	MESH:D011085		Diethylhexyl Phthalate|Estradiol|Flutamide|Folic Acid|Progesterone|Testosterone|Troglitazone|Valproic Acid|Vitamin E|Zinc	31.91	11
HSPA9	3313	Polycystic Ovary Syndrome	MESH:D011085		Ascorbic Acid|Diethylhexyl Phthalate|Estradiol|Ethinyl Estradiol|Flutamide|Folic Acid|Resveratrol|Rosiglitazone|Selenium|Testosterone|Troglitazone|Valproic Acid|Vitamin E	31.88	13
GSK3B	2932	Polycystic Ovary Syndrome	MESH:D011085		Ascorbic Acid|Diethylhexyl Phthalate|Estradiol|Ethinyl Estradiol|Folic Acid|Glutathione|Metformin|Progesterone|Resveratrol|Rosiglitazone|Selenium|Simvastatin|Testosterone|Troglitazone|Valproic Acid|Vitamin E|Zinc	31.85	20
WNT4	54361	Polycystic Ovary Syndrome	MESH:D011085		Androgens|Diethylhexyl Phthalate|Dihydrotestosterone|Estradiol|Ethinyl Estradiol|Folic Acid|Progesterone|Simvastatin|Testosterone|Valproic Acid|Zinc	31.83	15
PLIN2	123	Polycystic Ovary Syndrome	MESH:D011085		Bezafibrate|Diethylhexyl Phthalate|Estradiol|Ethinyl Estradiol|Folic Acid|Glutathione|Metformin|Progesterone|Resveratrol|Rosiglitazone|Triglycerides|Troglitazone|Valproic Acid	31.82	18
GLRX	2745	Polycystic Ovary Syndrome	MESH:D011085		Ascorbic Acid|Diethylhexyl Phthalate|Dihydrotestosterone|Estradiol|Ethinyl Estradiol|Folic Acid|Glutathione|Rosiglitazone|Selenium|Testosterone|Troglitazone|Valproic Acid	31.79	14
RAB27B	5874	Polycystic Ovary Syndrome	MESH:D011085		Diethylhexyl Phthalate|Estradiol|Ethinyl Estradiol|Folic Acid|Progesterone|Resveratrol|Testosterone|Troglitazone|Valproic Acid|Zinc	31.79	12
RETN	56729	Polycystic Ovary Syndrome	MESH:D011085		Estradiol|Folic Acid|Letrozole|Metformin|N(1)-methylnicotinamide|Progesterone|Resveratrol|Rosiglitazone|Simvastatin|Testosterone|Troglitazone	31.74	18
MTF1	4520	Polycystic Ovary Syndrome	MESH:D011085		Estradiol|Ethinyl Estradiol|Flutamide|Glutathione|Resveratrol|Selenium|Spironolactone|Valproic Acid|Vitamin E|Zinc	31.67	8
PTEN	5728	Polycystic Ovary Syndrome	MESH:D011085		Diethylhexyl Phthalate|Dihydrotestosterone|Estradiol|Ethinyl Estradiol|Flutamide|Folic Acid|Malondialdehyde|Metformin|Progesterone|Resveratrol|Rosiglitazone|Simvastatin|Testosterone|Valproic Acid|Zinc	31.67	21
TBC1D4	9882	Polycystic Ovary Syndrome	MESH:D011085		Ascorbic Acid|Diethylhexyl Phthalate|Dihydrotestosterone|Folic Acid|Metformin|Rosiglitazone|Testosterone|Troglitazone|Valproic Acid|Vitamin E	31.67	18
ACSL5	51703	Polycystic Ovary Syndrome	MESH:D011085		Bezafibrate|Diethylhexyl Phthalate|Estradiol|Ethinyl Estradiol|Flutamide|Folic Acid|Resveratrol|Rosiglitazone|Troglitazone|Valproic Acid|Zinc	31.65	12
CKAP2	26586	Polycystic Ovary Syndrome	MESH:D011085		Estradiol|Ethinyl Estradiol|Flutamide|Folic Acid|Metformin|Progesterone|Resveratrol|Selenium|Testosterone|Valproic Acid|Vitamin E	31.65	16
ECI1	1632	Polycystic Ovary Syndrome	MESH:D011085		Diethylhexyl Phthalate|Estradiol|Ethinyl Estradiol|Flutamide|Folic Acid|Metformin|Resveratrol|Rosiglitazone|Troglitazone|Valproic Acid|Zinc	31.65	16
HP	3240	Polycystic Ovary Syndrome	MESH:D011085		Ascorbic Acid|Diethylhexyl Phthalate|Estradiol|Ethinyl Estradiol|Flutamide|Progesterone|Resveratrol|Rosiglitazone|Testosterone|Troglitazone|Valproic Acid|Zinc	31.65	14
TES	26136	Polycystic Ovary Syndrome	MESH:D011085		Diethylhexyl Phthalate|Dihydrotestosterone|Estradiol|Ethinyl Estradiol|Flutamide|Folic Acid|Glutathione|Progesterone|Resveratrol|Valproic Acid|Zinc	31.65	11
FN1	2335	Polycystic Ovary Syndrome	MESH:D011085		Ascorbic Acid|Bezafibrate|Diethylhexyl Phthalate|Estradiol|Ethinyl Estradiol|Flutamide|Folic Acid|Glutathione|Metformin|Progesterone|Resveratrol|Rosiglitazone|Simvastatin|Troglitazone|Valproic Acid|Zinc	31.57	19
ID4	3400	Polycystic Ovary Syndrome	MESH:D011085		Dihydrotestosterone|Estradiol|Ethinyl Estradiol|Flutamide|Progesterone|Resveratrol|Rosiglitazone|Testosterone|Troglitazone|Valproic Acid|Zinc	31.56	15
APOA5	116519	Polycystic Ovary Syndrome	MESH:D011085		Diethylhexyl Phthalate|Estradiol|Ethinyl Estradiol|Flutamide|Folic Acid|Metformin|Rosiglitazone|Triglycerides|Troglitazone|Valproic Acid	31.55	15
BIRC3	330	Polycystic Ovary Syndrome	MESH:D011085		Ascorbic Acid|Estradiol|Ethinyl Estradiol|Flutamide|Folic Acid|Glutathione|Progesterone|Resveratrol|Simvastatin|Testosterone|Troglitazone|Valproic Acid|Vitamin E|Zinc	31.55	13
TAX1BP3	30851	Polycystic Ovary Syndrome	MESH:D011085		Diethylhexyl Phthalate|Estradiol|Ethinyl Estradiol|Flutamide|Folic Acid|Progesterone|Resveratrol|Selenium|Valproic Acid|Vitamin E	31.55	9
TPR	7175	Polycystic Ovary Syndrome	MESH:D011085		Estradiol|Ethinyl Estradiol|Flutamide|Folic Acid|Resveratrol|Rosiglitazone|Selenium|Troglitazone|Valproic Acid|Vitamin E	31.55	10
CCN2	1490	Polycystic Ovary Syndrome	MESH:D011085		Bezafibrate|Diethylhexyl Phthalate|Estradiol|Ethinyl Estradiol|Folic Acid|Metformin|Progesterone|Resveratrol|Rosiglitazone|Simvastatin|Spironolactone|Testosterone|Troglitazone|Valproic Acid|Zinc	31.51	22
APP	351	Polycystic Ovary Syndrome	MESH:D011085		Ascorbic Acid|Dihydrotestosterone|Estradiol|Ethinyl Estradiol|Flutamide|Folic Acid|Glutathione|Malondialdehyde|Progesterone|Resveratrol|Rosiglitazone|Selenium|Simvastatin|Troglitazone|Valproic Acid|Vitamin E|Zinc	31.45	15
OCLN	100506658	Polycystic Ovary Syndrome	MESH:D011085		Ascorbic Acid|Estradiol|Ethinyl Estradiol|Flutamide|Folic Acid|glyphosate|Progesterone|Resveratrol|Selenium|Simvastatin|Troglitazone|Valproic Acid|Vitamin E	31.42	12
IRS2	8660	Polycystic Ovary Syndrome	MESH:D011085		Diethylhexyl Phthalate|Dihydrotestosterone|Estradiol|Flutamide|Metformin|Progesterone|Resveratrol|Rosiglitazone|Testosterone|Troglitazone|Valproic Acid|Zinc	31.37	20
IGFBP1	3484	Polycystic Ovary Syndrome	MESH:D011085		Diethylhexyl Phthalate|Dihydrotestosterone|Estradiol|Ethinyl Estradiol|Folic Acid|Metformin|Niacinamide|Progesterone|Resveratrol|Testosterone|Troglitazone|Valproic Acid|Zinc	31.36	21
ZC2HC1A	51101	Polycystic Ovary Syndrome	MESH:D011085		Ethinyl Estradiol|Flutamide|Folic Acid|Progesterone|Resveratrol|Selenium|Troglitazone|Valproic Acid|Vitamin E	31.35	9
PKM	5315	Polycystic Ovary Syndrome	MESH:D011085		Ascorbic Acid|Diethylhexyl Phthalate|Estradiol|Ethinyl Estradiol|Folic Acid|glyphosate|Progesterone|Resveratrol|Rosiglitazone|Selenium|Valproic Acid|Vitamin E|Zinc	31.31	10
SLC25A33	84275	Polycystic Ovary Syndrome	MESH:D011085		Diethylhexyl Phthalate|Dihydrotestosterone|Estradiol|Ethinyl Estradiol|Folic Acid|Glutathione|Progesterone|Rosiglitazone|Valproic Acid|Zinc	31.31	11
SERPING1	710	Polycystic Ovary Syndrome	MESH:D011085		Diethylhexyl Phthalate|Dihydrotestosterone|Estradiol|Ethinyl Estradiol|Flutamide|Folic Acid|Progesterone|Rosiglitazone|Troglitazone|Valproic Acid|Vitamin E	31.3	14
EGR1	1958	Polycystic Ovary Syndrome	MESH:D011085		Diethylhexyl Phthalate|Dihydrotestosterone|Estradiol|Ethinyl Estradiol|Folic Acid|glyphosate|Metformin|Progesterone|Resveratrol|Rosiglitazone|Selenium|Simvastatin|Testosterone|Troglitazone|Valproic Acid|Vitamin E|Zinc	31.29	23
CXCL12	6387	Polycystic Ovary Syndrome	MESH:D011085		Clomiphene|Dihydrotestosterone|Estradiol|Ethinyl Estradiol|Flutamide|Folic Acid|glyphosate|Progesterone|Resveratrol|Rosiglitazone|Simvastatin|Troglitazone|Valproic Acid|Zinc	31.22	16
AXIN2	8313	Polycystic Ovary Syndrome	MESH:D011085		Androgens|Dihydrotestosterone|Estradiol|Folic Acid|glyphosate|Progesterone|Resveratrol|Rosiglitazone|Simvastatin|Troglitazone|Valproic Acid	31.21	15
PLTP	5360	Polycystic Ovary Syndrome	MESH:D011085		Bezafibrate|Diethylhexyl Phthalate|Dihydrotestosterone|Estradiol|Ethinyl Estradiol|Flutamide|Metformin|Progesterone|Rosiglitazone|Troglitazone|Valproic Acid	31.21	19
CRYAB	1410	Polycystic Ovary Syndrome	MESH:D011085		Ascorbic Acid|Estradiol|Ethinyl Estradiol|Flutamide|Folic Acid|Glutathione|Progesterone|Resveratrol|Rosiglitazone|Testosterone|Troglitazone|Valproic Acid|Zinc	31.2	13
EPHX2	2053	Polycystic Ovary Syndrome	MESH:D011085		Ascorbic Acid|Bezafibrate|Diethylhexyl Phthalate|Ethinyl Estradiol|Flutamide|Folic Acid|glyphosate|Progesterone|Resveratrol|Rosiglitazone|Selenium|Troglitazone|Valproic Acid	31.2	13
SCAF11	9169	Polycystic Ovary Syndrome	MESH:D011085		Estradiol|Flutamide|Folic Acid|Progesterone|Resveratrol|Selenium|Troglitazone|Valproic Acid|Vitamin E	31.18	8
RELA	5970	Polycystic Ovary Syndrome	MESH:D011085		Ascorbic Acid|Bezafibrate|Dehydroepiandrosterone|Diethylhexyl Phthalate|Estradiol|Folic Acid|Glutathione|glyphosate|Letrozole|Lutein|Metformin|Niacinamide|Orlistat|Progesterone|Resveratrol|Rosiglitazone|Selenium|Simvastatin|Testosterone|Triglycerides|Troglitazone|Valproic Acid|Vitamin E|Zinc	31.17	25
EGFR	1956	Polycystic Ovary Syndrome	MESH:D011085		Ascorbic Acid|Dehydroepiandrosterone|Diethylhexyl Phthalate|Dihydrotestosterone|Estradiol|Ethinyl Estradiol|Flutamide|Folic Acid|Glutathione|Progesterone|Resveratrol|Rosiglitazone|Selenium|Simvastatin|Testosterone|Valproic Acid|Vitamin E|Zinc	31.13	17
PPARA	5465	Polycystic Ovary Syndrome	MESH:D011085		Bezafibrate|Dehydroepiandrosterone|Diethylhexyl Phthalate|Estradiol|Ethinyl Estradiol|Folic Acid|Glutathione|Metformin|Resveratrol|Rosiglitazone|Selenium|Simvastatin|Spironolactone|Testosterone|Triglycerides|Troglitazone|Valproic Acid|Zinc	31.13	23
CD36	948	Polycystic Ovary Syndrome	MESH:D011085		Bezafibrate|Diethylhexyl Phthalate|Estradiol|Ethinyl Estradiol|Flutamide|Folic Acid|Glutathione|Malondialdehyde|Progesterone|Resveratrol|Rosiglitazone|Testosterone|Troglitazone|Valproic Acid|Zinc	31.11	16
NCF1	653361	Polycystic Ovary Syndrome	MESH:D011085		Bezafibrate|Estradiol|Ethinyl Estradiol|Folic Acid|Metformin|Progesterone|Resveratrol|Rosiglitazone|Simvastatin|Testosterone|Troglitazone|Valproic Acid|Zinc	31.09	20
TF	7018	Polycystic Ovary Syndrome	MESH:D011085		Ascorbic Acid|Diethylhexyl Phthalate|Estradiol|Ethinyl Estradiol|Flutamide|Folic Acid|glyphosate|Progesterone|Resveratrol|Rosiglitazone|Simvastatin|Valproic Acid|Zinc	31.09	12
DLAT	1737	Polycystic Ovary Syndrome	MESH:D011085		Dehydroepiandrosterone|Diethylhexyl Phthalate|Estradiol|Ethinyl Estradiol|Flutamide|Folic Acid|Metformin|Resveratrol|Rosiglitazone|Valproic Acid	31.08	16
PCSK6	5046	Polycystic Ovary Syndrome	MESH:D011085		Estradiol|Ethinyl Estradiol|Flutamide|Folic Acid|Progesterone|Resveratrol|Rosiglitazone|Testosterone|Troglitazone|Valproic Acid	31.08	13
MDM2	4193	Polycystic Ovary Syndrome	MESH:D011085		Ascorbic Acid|Diethylhexyl Phthalate|Estradiol|Ethinyl Estradiol|Flutamide|Folic Acid|Metformin|Niacinamide|Progesterone|Resveratrol|Rosiglitazone|Simvastatin|Testosterone|Valproic Acid|Zinc	31.04	18
VASP	7408	Polycystic Ovary Syndrome	MESH:D011085		Diethylhexyl Phthalate|Dihydrotestosterone|Estradiol|Ethinyl Estradiol|Flutamide|Folic Acid|Progesterone|Resveratrol|Simvastatin|Testosterone|Valproic Acid	31.04	14
CDK6	1021	Polycystic Ovary Syndrome	MESH:D011085		Ascorbic Acid|Diethylhexyl Phthalate|Dihydrotestosterone|Estradiol|Ethinyl Estradiol|Folic Acid|glyphosate|Metformin|Resveratrol|Rosiglitazone|Testosterone|Troglitazone|Valproic Acid	31.03	21
IL6	3569	Polycystic Ovary Syndrome	MESH:D011085		Androgens|Antioxidants|Ascorbic Acid|Bezafibrate|Dehydroepiandrosterone|Diethylhexyl Phthalate|Dihydrotestosterone|Estradiol|Ethinyl Estradiol|Flutamide|Folic Acid|Glutathione|Metformin|Niacinamide|Orlistat|Progesterone|Resveratrol|Rosiglitazone|Selenium|Simvastatin|Spironolactone|Testosterone|Testosterone Propionate|Triglycerides|Troglitazone|Valproic Acid|Vitamin E|Zinc	31	30
CSRP3	8048	Polycystic Ovary Syndrome	MESH:D011085		Diethylhexyl Phthalate|Estradiol|Ethinyl Estradiol|Progesterone|Resveratrol|Rosiglitazone|Testosterone|Troglitazone|Valproic Acid|Zinc	30.97	13
CYB5A	1528	Polycystic Ovary Syndrome	MESH:D011085		Androgens|Ascorbic Acid|Dihydrotestosterone|Estradiol|Ethinyl Estradiol|Flutamide|Progesterone|Resveratrol|Rosiglitazone|Testosterone|Valproic Acid|Zinc	30.96	15
PHGDH	26227	Polycystic Ovary Syndrome	MESH:D011085		Ascorbic Acid|Diethylhexyl Phthalate|Dihydrotestosterone|Estradiol|Ethinyl Estradiol|Flutamide|Folic Acid|Metformin|Progesterone|Troglitazone|Valproic Acid|Zinc	30.96	19
PTGES	9536	Polycystic Ovary Syndrome	MESH:D011085		Clomiphene|Diethylhexyl Phthalate|Estradiol|Ethinyl Estradiol|Folic Acid|Progesterone|Resveratrol|Selenium|Simvastatin|Valproic Acid|Vitamin E|Zinc	30.96	10
TPX2	22974	Polycystic Ovary Syndrome	MESH:D011085		Diethylhexyl Phthalate|Estradiol|Ethinyl Estradiol|Flutamide|Folic Acid|Progesterone|Resveratrol|Testosterone|Troglitazone|Valproic Acid|Zinc	30.95	13
GFAP	2670	Polycystic Ovary Syndrome	MESH:D011085		Ascorbic Acid|Diethylhexyl Phthalate|Dihydrotestosterone|Estradiol|Ethinyl Estradiol|Folic Acid|Metformin|Progesterone|Resveratrol|Rosiglitazone|Testosterone|Troglitazone|Valproic Acid|Vitamin E	30.9	21
MAP1LC3B	81631	Polycystic Ovary Syndrome	MESH:D011085		Ethinyl Estradiol|Flutamide|Folic Acid|Glutathione|Metformin|Niacinamide|Progesterone|Resveratrol|Rosiglitazone|Simvastatin|Spironolactone|Testosterone|Valproic Acid|Zinc	30.9	17
ELOVL6	79071	Polycystic Ovary Syndrome	MESH:D011085		Bezafibrate|Estradiol|Ethinyl Estradiol|Flutamide|Folic Acid|Metformin|Progesterone|Resveratrol|Rosiglitazone|Testosterone|Troglitazone|Valproic Acid	30.89	19
EPAS1	2034	Polycystic Ovary Syndrome	MESH:D011085		Ascorbic Acid|Diethylhexyl Phthalate|Estradiol|Ethinyl Estradiol|Flutamide|Folic Acid|Glutathione|Letrozole|Progesterone|Troglitazone|Valproic Acid|Vitamin E	30.89	12
FMO1	2326	Polycystic Ovary Syndrome	MESH:D011085		Ascorbic Acid|Estradiol|Ethinyl Estradiol|Flutamide|Folic Acid|glyphosate|Progesterone|Resveratrol|Rosiglitazone|Testosterone|Troglitazone|Valproic Acid	30.89	14
DLGAP5	9787	Polycystic Ovary Syndrome	MESH:D011085		Ascorbic Acid|Estradiol|Ethinyl Estradiol|Folic Acid|Metformin|Progesterone|Resveratrol|Testosterone|Troglitazone|Valproic Acid|Zinc	30.87	18
CITED1	4435	Polycystic Ovary Syndrome	MESH:D011085		Ascorbic Acid|Diethylhexyl Phthalate|Dihydrotestosterone|Flutamide|Folic Acid|Progesterone|Rosiglitazone|Troglitazone|Valproic Acid	30.86	11
PLAAT3	11145	Polycystic Ovary Syndrome	MESH:D011085		Ascorbic Acid|Estradiol|Flutamide|Progesterone|Resveratrol|Rosiglitazone|Selenium|Troglitazone|Valproic Acid|Vitamin E	30.86	9
RBBP8	5932	Polycystic Ovary Syndrome	MESH:D011085		Clomiphene|Estradiol|Ethinyl Estradiol|Flutamide|Folic Acid|Progesterone|Resveratrol|Testosterone|Troglitazone|Valproic Acid	30.86	13
ID1	3397	Polycystic Ovary Syndrome	MESH:D011085		Diethylhexyl Phthalate|Dihydrotestosterone|Estradiol|Ethinyl Estradiol|Folic Acid|Progesterone|Resveratrol|Rosiglitazone|Selenium|Simvastatin|Testosterone|Troglitazone|Valproic Acid	30.82	16
NOX4	50507	Polycystic Ovary Syndrome	MESH:D011085		Ascorbic Acid|Bezafibrate|Estradiol|Folic Acid|Lutein|Niacinamide|Resveratrol|Rosiglitazone|Selenium|Testosterone|Troglitazone|Valproic Acid|Zinc	30.82	12
ATF4	468	Polycystic Ovary Syndrome	MESH:D011085		Diethylhexyl Phthalate|Dihydrotestosterone|Estradiol|Ethinyl Estradiol|Flutamide|Glutathione|Metformin|Orlistat|Progesterone|Resveratrol|Selenium|Troglitazone|Valproic Acid|Zinc	30.77	20
AQP3	360	Polycystic Ovary Syndrome	MESH:D011085		Ascorbic Acid|Estradiol|Ethinyl Estradiol|Folic Acid|Progesterone|Resveratrol|Selenium|Testosterone|Troglitazone|Valproic Acid|Vitamin E|Zinc	30.76	11
CXCL9	4283	Polycystic Ovary Syndrome	MESH:D011085		Ascorbic Acid|Estradiol|Ethinyl Estradiol|Flutamide|Metformin|Progesterone|Resveratrol|Rosiglitazone|Selenium|Testosterone|Valproic Acid|Zinc	30.76	16
NID2	22795	Polycystic Ovary Syndrome	MESH:D011085		Estradiol|Ethinyl Estradiol|Folic Acid|Progesterone|Resveratrol|Rosiglitazone|Selenium|Testosterone|Troglitazone|Valproic Acid	30.75	12
SERPINA3N	20716	Polycystic Ovary Syndrome	MESH:D011085		Estradiol|Flutamide|Folic Acid|Progesterone|Rosiglitazone|Selenium|Testosterone|Troglitazone|Valproic Acid|Vitamin E	30.75	11
RB1	5925	Polycystic Ovary Syndrome	MESH:D011085		Dehydroepiandrosterone|Dihydrotestosterone|Estradiol|Ethinyl Estradiol|Flutamide|Folic Acid|Glutathione|Letrozole|Orlistat|Progesterone|Resveratrol|Rosiglitazone|Simvastatin|Troglitazone|Valproic Acid|Zinc	30.72	20
RICTOR	253260	Polycystic Ovary Syndrome	MESH:D011085		Estradiol|Ethinyl Estradiol|Folic Acid|Metformin|Progesterone|Rosiglitazone|Testosterone|Troglitazone|Valproic Acid	30.71	17
ALAS1	211	Polycystic Ovary Syndrome	MESH:D011085		Ascorbic Acid|Diethylhexyl Phthalate|Estradiol|Ethinyl Estradiol|Flutamide|Folic Acid|Progesterone|Rosiglitazone|Selenium|Testosterone|Valproic Acid|Zinc	30.7	11
ABCC3	8714	Polycystic Ovary Syndrome	MESH:D011085		Diethylhexyl Phthalate|Dihydrotestosterone|Estradiol|Ethinyl Estradiol|Flutamide|Folic Acid|Glutathione|Metformin|Progesterone|Resveratrol|Simvastatin|Spironolactone|Testosterone|Troglitazone|Valproic Acid	30.69	23
PLAT	5327	Polycystic Ovary Syndrome	MESH:D011085		Ascorbic Acid|Estradiol|Ethinyl Estradiol|ethinyl estradiol-desogestrel combination|Folic Acid|Metformin|Progesterone|Resveratrol|Rosiglitazone|Simvastatin|Spironolactone|Valproic Acid|Vitamin E|Zinc	30.68	16
CDKN1A	1026	Polycystic Ovary Syndrome	MESH:D011085		Ascorbic Acid|Dehydroepiandrosterone|Diethylhexyl Phthalate|Dihydrotestosterone|Estradiol|Ethinyl Estradiol|Folic Acid|Glutathione|glyphosate|Letrozole|Metformin|Niacinamide|Orlistat|Progesterone|Resveratrol|Rosiglitazone|Simvastatin|Testosterone|Troglitazone|Valproic Acid|Vitamin E|Zinc	30.67	27
CYP2E1	1571	Polycystic Ovary Syndrome	MESH:D011085		Androgens|Ascorbic Acid|Dehydroepiandrosterone|Diethylhexyl Phthalate|Estradiol|Folic Acid|Glutathione|glyphosate|Metformin|Niacinamide|Progesterone|Resveratrol|Rosiglitazone|Selenium|Testosterone|Troglitazone|Valproic Acid|Vitamin E|Zinc	30.67	23
PHYH	5264	Polycystic Ovary Syndrome	MESH:D011085		Estradiol|Ethinyl Estradiol|Flutamide|Folic Acid|Progesterone|Resveratrol|Testosterone|Troglitazone|Valproic Acid|Zinc	30.64	12
RARRES2	5919	Polycystic Ovary Syndrome	MESH:D011085		Diethylhexyl Phthalate|Dihydrotestosterone|Estradiol|Ethinyl Estradiol|Flutamide|Progesterone|Rosiglitazone|Troglitazone|Valproic Acid|Vitamin E	30.64	14
SIAH2	6478	Polycystic Ovary Syndrome	MESH:D011085		Clomiphene|Diethylhexyl Phthalate|Estradiol|Ethinyl Estradiol|Folic Acid|Metformin|Resveratrol|Troglitazone|Valproic Acid|Zinc	30.64	17
HMOX1	3162	Polycystic Ovary Syndrome	MESH:D011085		Antioxidants|Ascorbic Acid|Diethylhexyl Phthalate|Estradiol|Ethinyl Estradiol|Flutamide|Folic Acid|Glutathione|Letrozole|Lutein|Malondialdehyde|Metformin|Niacinamide|Progesterone|Resveratrol|Rosiglitazone|Selenium|Simvastatin|Spironolactone|Testosterone|Troglitazone|Valproic Acid|Vitamin E|Zinc	30.63	22
ALG9	79796	Polycystic Ovary Syndrome	MESH:D011085		Ethinyl Estradiol|Flutamide|Folic Acid|glyphosate|Resveratrol|Selenium|Valproic Acid|Vitamin E	30.62	7
ACACA	31	Polycystic Ovary Syndrome	MESH:D011085		Bezafibrate|Diethylhexyl Phthalate|Dihydrotestosterone|Estradiol|Ethinyl Estradiol|Folic Acid|Metformin|Niacinamide|Resveratrol|Rosiglitazone|Testosterone|Troglitazone|Valproic Acid|Zinc	30.59	21
TOB2	10766	Polycystic Ovary Syndrome	MESH:D011085		Diethylhexyl Phthalate|Estradiol|Progesterone|Resveratrol|Selenium|Troglitazone|Valproic Acid|Vitamin E|Zinc	30.56	8
APOM	55937	Polycystic Ovary Syndrome	MESH:D011085		Ascorbic Acid|Diethylhexyl Phthalate|Estradiol|Ethinyl Estradiol|Flutamide|Progesterone|Resveratrol|Simvastatin|Valproic Acid|Vitamin E	30.53	10
CYP2B9	13094	Polycystic Ovary Syndrome	MESH:D011085		Ascorbic Acid|Diethylhexyl Phthalate|Folic Acid|Metformin|Progesterone|Resveratrol|Selenium|Testosterone|Testosterone Propionate|Valproic Acid	30.53	16
ACSL4	2182	Polycystic Ovary Syndrome	MESH:D011085		Ascorbic Acid|Bezafibrate|Estradiol|Ethinyl Estradiol|Folic Acid|Glutathione|Resveratrol|Rosiglitazone|Testosterone|Troglitazone|Valproic Acid	30.46	12
SCD	6319	Polycystic Ovary Syndrome	MESH:D011085		Bezafibrate|Diethylhexyl Phthalate|Dihydrotestosterone|Estradiol|Ethinyl Estradiol|Folic Acid|Progesterone|Resveratrol|Rosiglitazone|Testosterone|Troglitazone|Valproic Acid|Zinc	30.45	16
NR1I3	9970	Polycystic Ovary Syndrome	MESH:D011085		Bezafibrate|Cyproterone Acetate|Dehydroepiandrosterone|Diethylhexyl Phthalate|Dihydrotestosterone|Estradiol|Ethinyl Estradiol|Glutathione|Metformin|Orlistat|Progesterone|Resveratrol|Rosiglitazone|Simvastatin|Testosterone|Troglitazone|Valproic Acid	30.44	26
DEK	7913	Polycystic Ovary Syndrome	MESH:D011085		Estradiol|Ethinyl Estradiol|Folic Acid|Glutathione|Inositol|N(1)-methylnicotinamide|Progesterone|Resveratrol|Testosterone|Valproic Acid	30.42	10
FOS	2353	Polycystic Ovary Syndrome	MESH:D011085		Ascorbic Acid|Bezafibrate|Dehydroepiandrosterone|Diethylhexyl Phthalate|Dihydrotestosterone|Estradiol|Ethinyl Estradiol|Folic Acid|Glutathione|Metformin|Niacinamide|Progesterone|Resveratrol|Rosiglitazone|Selenium|Simvastatin|Testosterone|Troglitazone|Valproic Acid|Vitamin E|Zinc	30.42	25
USP3	9960	Polycystic Ovary Syndrome	MESH:D011085		Estradiol|Ethinyl Estradiol|Flutamide|Folic Acid|Metformin|Rosiglitazone|Selenium|Valproic Acid|Vitamin E	30.41	12
E2F6	1876	Polycystic Ovary Syndrome	MESH:D011085		Estradiol|Ethinyl Estradiol|Folic Acid|Progesterone|Selenium|Valproic Acid|Vitamin E|Zinc	30.4	6
HBA2	3040	Polycystic Ovary Syndrome	MESH:D011085		Diethylhexyl Phthalate|Estradiol|Folic Acid|Progesterone|Selenium|Valproic Acid|Vitamin E|Zinc	30.4	5
MIR134	406924	Polycystic Ovary Syndrome	MESH:D011085		Diethylhexyl Phthalate|Estradiol|Folic Acid|Progesterone|Resveratrol|Testosterone|Valproic Acid|Zinc	30.4	9
ALDH6A1	4329	Polycystic Ovary Syndrome	MESH:D011085		Diethylhexyl Phthalate|Estradiol|Ethinyl Estradiol|Flutamide|Folic Acid|Progesterone|Rosiglitazone|Testosterone|Valproic Acid|Vitamin E|Zinc	30.38	11
CDC42	998	Polycystic Ovary Syndrome	MESH:D011085		Estradiol|Ethinyl Estradiol|Folic Acid|glyphosate|Metformin|Progesterone|Resveratrol|Rosiglitazone|Simvastatin|Testosterone|Valproic Acid	30.38	18
AASS	10157	Polycystic Ovary Syndrome	MESH:D011085		Diethylhexyl Phthalate|Dihydrotestosterone|Estradiol|Ethinyl Estradiol|Flutamide|Rosiglitazone|Selenium|Valproic Acid|Vitamin E|Zinc	30.32	11
HSD17B2	3294	Polycystic Ovary Syndrome	MESH:D011085		Ascorbic Acid|Dehydroepiandrosterone|Diethylhexyl Phthalate|Estradiol|Ethinyl Estradiol|Progesterone|Resveratrol|Testosterone|Troglitazone|Valproic Acid|Zinc	30.3	14
IL10	3586	Polycystic Ovary Syndrome	MESH:D011085		Ascorbic Acid|Diethylhexyl Phthalate|Estradiol|Ethinyl Estradiol|Flutamide|Folic Acid|Glutathione|glyphosate|Letrozole|Orlistat|Progesterone|Resveratrol|Rosiglitazone|Selenium|Simvastatin|Spironolactone|Valproic Acid|Vitamin E|Zinc	30.3	16
RCAN1	1827	Polycystic Ovary Syndrome	MESH:D011085		Ascorbic Acid|Diethylhexyl Phthalate|Estradiol|Ethinyl Estradiol|Folic Acid|Progesterone|Resveratrol|Testosterone|Troglitazone|Valproic Acid|Zinc	30.3	12
ABCA1	19	Polycystic Ovary Syndrome	MESH:D011085		Ascorbic Acid|Bezafibrate|Diethylhexyl Phthalate|Estradiol|Folic Acid|Glutathione|Malondialdehyde|Resveratrol|Rosiglitazone|Simvastatin|Testosterone|Troglitazone|Valproic Acid|Zinc	30.24	14
ANPEP	290	Polycystic Ovary Syndrome	MESH:D011085		Ascorbic Acid|Estradiol|Ethinyl Estradiol|Flutamide|Folic Acid|Progesterone|Selenium|Simvastatin|Troglitazone|Valproic Acid|Zinc	30.22	10
VNN1	8876	Polycystic Ovary Syndrome	MESH:D011085		Diethylhexyl Phthalate|Estradiol|Flutamide|Glutathione|Metformin|Progesterone|Resveratrol|Rosiglitazone|Troglitazone|Valproic Acid|Zinc	30.22	15
FADS2	9415	Polycystic Ovary Syndrome	MESH:D011085		Bezafibrate|Diethylhexyl Phthalate|Dihydrotestosterone|Estradiol|Ethinyl Estradiol|Flutamide|Folic Acid|Progesterone|Testosterone|Triglycerides|Troglitazone|Valproic Acid	30.19	16
NOS2	4843	Polycystic Ovary Syndrome	MESH:D011085		Ascorbic Acid|Cyproterone Acetate|Diethylhexyl Phthalate|Dihydrotestosterone|Estradiol|Ethinyl Estradiol|Folic Acid|Glutathione|Malondialdehyde|Metformin|Niacinamide|Orlistat|Progesterone|Resveratrol|Rosiglitazone|Selenium|Simvastatin|Testosterone|Triglycerides|Troglitazone|Valproic Acid|Vitamin E|Zinc	30.15	24
ACO2	50	Polycystic Ovary Syndrome	MESH:D011085		Estradiol|Ethinyl Estradiol|Flutamide|Folic Acid|Rosiglitazone|Selenium|Testosterone|Troglitazone|Valproic Acid|Vitamin E|Zinc	30.14	11
F5	2153	Polycystic Ovary Syndrome	MESH:D011085		Clomiphene|Dihydrotestosterone|Ethinyl Estradiol|ethinyl estradiol-desogestrel combination|Flutamide|Folic Acid|Progesterone|Rosiglitazone|Testosterone|Valproic Acid|Zinc	30.14	14
H2AX	3014	Polycystic Ovary Syndrome	MESH:D011085		Ascorbic Acid|Diethylhexyl Phthalate|Estradiol|Ethinyl Estradiol|Flutamide|Folic Acid|Glutathione|Metformin|Resveratrol|Selenium|Simvastatin|Testosterone|Troglitazone|Valproic Acid|Zinc	30.13	19
ABCB9	23457	Polycystic Ovary Syndrome	MESH:D011085		Ethinyl Estradiol|Folic Acid|Metformin|Progesterone|Resveratrol|Rosiglitazone|Troglitazone|Valproic Acid|Zinc	30.12	15
NDUFS3	4722	Polycystic Ovary Syndrome	MESH:D011085		Estradiol|Ethinyl Estradiol|Flutamide|Progesterone|Resveratrol|Rosiglitazone|Selenium|Valproic Acid|Vitamin E	30.12	9
PCP4	5121	Polycystic Ovary Syndrome	MESH:D011085		Ascorbic Acid|Diethylhexyl Phthalate|Estradiol|Ethinyl Estradiol|Resveratrol|Selenium|Testosterone|Valproic Acid|Zinc	30.12	9
ODC1	4953	Polycystic Ovary Syndrome	MESH:D011085		Diethylhexyl Phthalate|Dihydrotestosterone|Estradiol|Ethinyl Estradiol|Flutamide|Folic Acid|Glutathione|Progesterone|Resveratrol|Testosterone|Testosterone Propionate|Troglitazone|Valproic Acid|Vitamin E	30.11	16
FDPS	2224	Polycystic Ovary Syndrome	MESH:D011085		Androgens|Diethylhexyl Phthalate|Dihydrotestosterone|Estradiol|Ethinyl Estradiol|Flutamide|Folic Acid|Progesterone|Resveratrol|Rosiglitazone|Simvastatin|Valproic Acid	30.07	16
RPS6KB1	6198	Polycystic Ovary Syndrome	MESH:D011085		Diethylhexyl Phthalate|Dihydrotestosterone|Estradiol|Flutamide|Glutathione|Metformin|Niacinamide|Progesterone|Resveratrol|Rosiglitazone|Simvastatin|Testosterone|Troglitazone|Valproic Acid	30.07	21
PMP22	5376	Polycystic Ovary Syndrome	MESH:D011085		Ascorbic Acid|Diethylhexyl Phthalate|Estradiol|Ethinyl Estradiol|Flutamide|Folic Acid|glyphosate|Niacinamide|Progesterone|Resveratrol|Valproic Acid	30.06	11
AGRN	375790	Polycystic Ovary Syndrome	MESH:D011085		Estradiol|Flutamide|Folic Acid|Metformin|Progesterone|Rosiglitazone|Selenium|Troglitazone|Valproic Acid|Vitamin E	30.01	13
NR1H3	10062	Polycystic Ovary Syndrome	MESH:D011085		Ascorbic Acid|Bezafibrate|Diethylhexyl Phthalate|Ethinyl Estradiol|Resveratrol|Rosiglitazone|Selenium|Simvastatin|Testosterone|Troglitazone|Valproic Acid|Zinc	30.01	13
STK11	6794	Polycystic Ovary Syndrome	MESH:D011085		Estradiol|Ethinyl Estradiol|Flutamide|Folic Acid|Metformin|Resveratrol|Rosiglitazone|Selenium|Simvastatin|Valproic Acid	30.01	14
SULF1	23213	Polycystic Ovary Syndrome	MESH:D011085		Diethylhexyl Phthalate|Estradiol|Folic Acid|Resveratrol|Rosiglitazone|Selenium|Testosterone|Troglitazone|Valproic Acid|Zinc	30.01	11
CD14	929	Polycystic Ovary Syndrome	MESH:D011085		Ascorbic Acid|Estradiol|Ethinyl Estradiol|Folic Acid|Glutathione|Metformin|Progesterone|Resveratrol|Selenium|Simvastatin|Testosterone|Troglitazone|Zinc	29.99	18
GJA1	2697	Polycystic Ovary Syndrome	MESH:D011085		Ascorbic Acid|Diethylhexyl Phthalate|Estradiol|Ethinyl Estradiol|Flutamide|Folic Acid|Letrozole|Progesterone|Resveratrol|Simvastatin|Testosterone|Valproic Acid|Vitamin E|Zinc	29.99	14
PRL	5617	Polycystic Ovary Syndrome	MESH:D011085		Ascorbic Acid|Clomiphene|Cyproterone Acetate|Dehydroepiandrosterone|Diethylhexyl Phthalate|Dihydrotestosterone|Estradiol|Ethinyl Estradiol|Metformin|Progesterone|Resveratrol|Testosterone|Vitamin E|Zinc	29.99	21
SLC22A7	10864	Polycystic Ovary Syndrome	MESH:D011085		Ascorbic Acid|Diethylhexyl Phthalate|Estradiol|Ethinyl Estradiol|Flutamide|Folic Acid|Resveratrol|Rosiglitazone|Testosterone|Troglitazone|Valproic Acid	29.99	13
KHDRBS1	10657	Polycystic Ovary Syndrome	MESH:D011085		Estradiol|Ethinyl Estradiol|Flutamide|Folic Acid|Progesterone|Resveratrol|Troglitazone|Valproic Acid|Vitamin E	29.98	10
NDUFA3	4696	Polycystic Ovary Syndrome	MESH:D011085		Diethylhexyl Phthalate|Estradiol|Flutamide|Folic Acid|Resveratrol|Rosiglitazone|Testosterone|Valproic Acid|Vitamin E	29.98	10
ACOX1	51	Polycystic Ovary Syndrome	MESH:D011085		Bezafibrate|Dehydroepiandrosterone|Diethylhexyl Phthalate|Estradiol|Ethinyl Estradiol|Flutamide|Folic Acid|Glutathione|Resveratrol|Rosiglitazone|Troglitazone|Valproic Acid|Zinc	29.94	14
HSD11B2	3291	Polycystic Ovary Syndrome	MESH:D011085		Diethylhexyl Phthalate|Estradiol|Ethinyl Estradiol|Flutamide|Progesterone|Rosiglitazone|Selenium|Spironolactone|Testosterone|Valproic Acid|Vitamin E|Zinc	29.94	12
KRT19	3880	Polycystic Ovary Syndrome	MESH:D011085		Diethylhexyl Phthalate|Dihydrotestosterone|Estradiol|Ethinyl Estradiol|Folic Acid|Metformin|Progesterone|Resveratrol|Selenium|Testosterone|Valproic Acid|Zinc	29.94	19
CXCL8	3576	Polycystic Ovary Syndrome	MESH:D011085		Ascorbic Acid|Bezafibrate|Dehydroepiandrosterone|Diethylhexyl Phthalate|Dihydrotestosterone|Estradiol|Flutamide|Folic Acid|Glutathione|Metformin|Niacinamide|Orlistat|Progesterone|Resveratrol|Rosiglitazone|Selenium|Simvastatin|Testosterone|Troglitazone|Valproic Acid|Vitamin E|Zinc	29.92	25
C1S	716	Polycystic Ovary Syndrome	MESH:D011085		Diethylhexyl Phthalate|Estradiol|Ethinyl Estradiol|Flutamide|Folic Acid|Resveratrol|Rosiglitazone|Troglitazone|Valproic Acid|Vitamin E|Zinc	29.91	11
PGRMC1	10857	Polycystic Ovary Syndrome	MESH:D011085		Desogestrel|Estradiol|Ethinyl Estradiol|Flutamide|Folic Acid|Progesterone|Resveratrol|Testosterone|Valproic Acid|Zinc	29.91	10
CASP7	840	Polycystic Ovary Syndrome	MESH:D011085		Ascorbic Acid|Diethylhexyl Phthalate|Dihydrotestosterone|Estradiol|Ethinyl Estradiol|Flutamide|Folic Acid|Glutathione|glyphosate|Metformin|Resveratrol|Simvastatin|Spironolactone|Troglitazone|Valproic Acid|Zinc	29.88	21
EWSR1	2130	Polycystic Ovary Syndrome	MESH:D011085		Estradiol|Ethinyl Estradiol|Flutamide|Folic Acid|Resveratrol|Selenium|Troglitazone|Valproic Acid|Vitamin E	29.84	9
GMPPB	29925	Polycystic Ovary Syndrome	MESH:D011085		Dihydrotestosterone|Ethinyl Estradiol|Folic Acid|glyphosate|Metformin|Resveratrol|Testosterone Propionate|Valproic Acid|Zinc	29.84	16
GNG2	54331	Polycystic Ovary Syndrome	MESH:D011085		Diethylhexyl Phthalate|Estradiol|Ethinyl Estradiol|Folic Acid|Progesterone|Simvastatin|Troglitazone|Valproic Acid|Zinc	29.84	10
UBE3A	7337	Polycystic Ovary Syndrome	MESH:D011085		Cyproterone Acetate|Estradiol|Ethinyl Estradiol|Flutamide|Folic Acid|Resveratrol|Troglitazone|Valproic Acid|Vitamin E	29.84	9
CGB3	1082	Polycystic Ovary Syndrome	MESH:D011085		Androgens|Bezafibrate|Dihydrotestosterone|Estradiol|Progesterone|Resveratrol|Rosiglitazone|Testosterone|Troglitazone|Valproic Acid	29.81	15
PPARG	5468	Polycystic Ovary Syndrome	MESH:D011085		Ascorbic Acid|Bezafibrate|Diethylhexyl Phthalate|Dihydrotestosterone|Estradiol|Ethinyl Estradiol|Folic Acid|Metformin|Niacinamide|Progesterone|Resveratrol|Rosiglitazone|Selenium|Simvastatin|Testosterone|Triglycerides|Troglitazone|Valproic Acid|Vitamin E|Zinc	29.81	23
GCLC	2729	Polycystic Ovary Syndrome	MESH:D011085		Ascorbic Acid|Estradiol|Ethinyl Estradiol|Flutamide|Folic Acid|Glutathione|Metformin|Niacinamide|Progesterone|Resveratrol|Rosiglitazone|Selenium|Spironolactone|Troglitazone|Valproic Acid|Vitamin E|Zinc	29.79	17
HSD17B7	51478	Polycystic Ovary Syndrome	MESH:D011085		Androgens|Diethylhexyl Phthalate|Dihydrotestosterone|Estradiol|Flutamide|Folic Acid|Resveratrol|Rosiglitazone|Testosterone|Valproic Acid|Zinc	29.76	14
IL1R2	7850	Polycystic Ovary Syndrome	MESH:D011085		Estradiol|Ethinyl Estradiol|Folic Acid|Progesterone|Rosiglitazone|Selenium|Simvastatin|Testosterone|Troglitazone|Valproic Acid|Zinc	29.76	12
PLPP3	8613	Polycystic Ovary Syndrome	MESH:D011085		Estradiol|Ethinyl Estradiol|Flutamide|Folic Acid|Progesterone|Rosiglitazone|Selenium|Troglitazone|Valproic Acid|Vitamin E|Zinc	29.76	10
COX6A1	1337	Polycystic Ovary Syndrome	MESH:D011085		Dehydroepiandrosterone|Estradiol|Ethinyl Estradiol|Folic Acid|Resveratrol|Rosiglitazone|Selenium|Valproic Acid|Vitamin E	29.7	9
ACTB	60	Polycystic Ovary Syndrome	MESH:D011085		Diethylhexyl Phthalate|Estradiol|Ethinyl Estradiol|Flutamide|glyphosate|Progesterone|Resveratrol|Rosiglitazone|Selenium|Simvastatin|Valproic Acid|Vitamin E|Zinc	29.69	12
BCL3	602	Polycystic Ovary Syndrome	MESH:D011085		Diethylhexyl Phthalate|Estradiol|Ethinyl Estradiol|Folic Acid|Glutathione|Progesterone|Resveratrol|Selenium|Testosterone|Valproic Acid|Zinc	29.68	10
FBP1	2203	Polycystic Ovary Syndrome	MESH:D011085		Ascorbic Acid|Estradiol|Ethinyl Estradiol|Folic Acid|Metformin|Resveratrol|Rosiglitazone|Selenium|Troglitazone|Valproic Acid|Zinc	29.68	15
SDC4	6385	Polycystic Ovary Syndrome	MESH:D011085		Diethylhexyl Phthalate|Estradiol|Ethinyl Estradiol|Folic Acid|glyphosate|Progesterone|Simvastatin|Testosterone|Troglitazone|Valproic Acid|Zinc	29.68	13
KEAP1	9817	Polycystic Ovary Syndrome	MESH:D011085		Ascorbic Acid|Ethinyl Estradiol|Flutamide|Folic Acid|Glutathione|Metformin|Niacinamide|Resveratrol|Rosiglitazone|Selenium|Troglitazone|Valproic Acid|Zinc	29.6	14
MIR15B	406949	Polycystic Ovary Syndrome	MESH:D011085		Diethylhexyl Phthalate|Dihydrotestosterone|Estradiol|Folic Acid|Metformin|Progesterone|Testosterone|Zinc	29.55	17
HSPA4	3308	Polycystic Ovary Syndrome	MESH:D011085		Estradiol|Ethinyl Estradiol|Flutamide|Folic Acid|Progesterone|Selenium|Simvastatin|Troglitazone|Valproic Acid|Vitamin E|Zinc	29.54	10
CAV1	857	Polycystic Ovary Syndrome	MESH:D011085		Diethylhexyl Phthalate|Estradiol|Ethinyl Estradiol|Folic Acid|Progesterone|Resveratrol|Rosiglitazone|Simvastatin|Spironolactone|Testosterone|Troglitazone|Valproic Acid|Vitamin E	29.45	15
DUSP1	1843	Polycystic Ovary Syndrome	MESH:D011085		Androgens|Estradiol|Ethinyl Estradiol|Folic Acid|Glutathione|glyphosate|Metformin|Progesterone|Resveratrol|Rosiglitazone|Simvastatin|Testosterone|Valproic Acid|Zinc	29.45	20
GSTT1	2952	Polycystic Ovary Syndrome	MESH:D011085		Antioxidants|Ascorbic Acid|Dehydroepiandrosterone|Estradiol|Ethinyl Estradiol|Folic Acid|Glutathione|Malondialdehyde|Progesterone|Rosiglitazone|Selenium|Troglitazone|Valproic Acid	29.45	12
THRB	7068	Polycystic Ovary Syndrome	MESH:D011085		Bezafibrate|Diethylhexyl Phthalate|Estradiol|Ethinyl Estradiol|Flutamide|Folic Acid|glyphosate|Progesterone|Resveratrol|Rosiglitazone|Selenium|Valproic Acid|Zinc	29.45	12
RGS2	5997	Polycystic Ovary Syndrome	MESH:D011085		Dihydrotestosterone|Estradiol|Ethinyl Estradiol|Folic Acid|Metformin|Progesterone|Rosiglitazone|Simvastatin|Troglitazone|Valproic Acid|Vitamin E|Zinc	29.41	19
SLC22A1	6580	Polycystic Ovary Syndrome	MESH:D011085		Estradiol|Ethinyl Estradiol|Flutamide|Folic Acid|Metformin|N(1)-methylnicotinamide|Progesterone|Resveratrol|Rosiglitazone|Spironolactone|Troglitazone|Valproic Acid	29.41	17
SLC2A3	6515	Polycystic Ovary Syndrome	MESH:D011085		Diethylhexyl Phthalate|Dihydrotestosterone|Estradiol|Ethinyl Estradiol|Flutamide|Folic Acid|Progesterone|Rosiglitazone|Testosterone|Troglitazone|Valproic Acid|Zinc	29.41	16
SMAD3	4088	Polycystic Ovary Syndrome	MESH:D011085		Dihydrotestosterone|Estradiol|Ethinyl Estradiol|Folic Acid|Progesterone|Resveratrol|Rosiglitazone|Simvastatin|Testosterone|Troglitazone|Valproic Acid|Vitamin E|Zinc	29.4	15
COL6A2	1292	Polycystic Ovary Syndrome	MESH:D011085		Estradiol|Ethinyl Estradiol|Folic Acid|Resveratrol|Rosiglitazone|Selenium|Simvastatin|Valproic Acid|Vitamin E|Zinc	29.32	8
LYZ	4069	Polycystic Ovary Syndrome	MESH:D011085		Estradiol|Ethinyl Estradiol|Folic Acid|glyphosate|Progesterone|Resveratrol|Rosiglitazone|Troglitazone|Valproic Acid|Zinc	29.32	11
MMP16	4325	Polycystic Ovary Syndrome	MESH:D011085		Diethylhexyl Phthalate|Estradiol|Ethinyl Estradiol|Progesterone|Resveratrol|Rosiglitazone|Selenium|Testosterone|Valproic Acid	29.3	11
ABCC5	10057	Polycystic Ovary Syndrome	MESH:D011085		Dihydrotestosterone|Estradiol|Ethinyl Estradiol|Flutamide|Folic Acid|Glutathione|glyphosate|Metformin|Resveratrol|Testosterone|Valproic Acid	29.25	18
FBXO32	114907	Polycystic Ovary Syndrome	MESH:D011085		Estradiol|Folic Acid|Metformin|Progesterone|Resveratrol|Rosiglitazone|Simvastatin|Testosterone|Troglitazone|Valproic Acid|Zinc	29.25	18
TUBB3	10381	Polycystic Ovary Syndrome	MESH:D011085		Diethylhexyl Phthalate|Estradiol|Ethinyl Estradiol|Folic Acid|Glutathione|Progesterone|Rosiglitazone|Selenium|Valproic Acid|Vitamin E|Zinc	29.25	8
CNN1	1264	Polycystic Ovary Syndrome	MESH:D011085		Ascorbic Acid|Diethylhexyl Phthalate|Estradiol|Ethinyl Estradiol|Progesterone|Rosiglitazone|Troglitazone|Valproic Acid|Vitamin E|Zinc	29.23	10
GRB10	2887	Polycystic Ovary Syndrome	MESH:D011085		Estradiol|Ethinyl Estradiol|Flutamide|Folic Acid|Progesterone|Resveratrol|Testosterone|Troglitazone|Valproic Acid|Zinc	29.23	12
SHMT1	6470	Polycystic Ovary Syndrome	MESH:D011085		Ethinyl Estradiol|Flutamide|Folic Acid|Progesterone|Resveratrol|Selenium|Testosterone|Troglitazone|Valproic Acid|Zinc	29.23	11
FLT1	2321	Polycystic Ovary Syndrome	MESH:D011085		Ascorbic Acid|Diethylhexyl Phthalate|Estradiol|Ethinyl Estradiol|Folic Acid|Progesterone|Resveratrol|Selenium|Simvastatin|Troglitazone|Valproic Acid|Zinc	29.18	11
TLR4	7099	Polycystic Ovary Syndrome	MESH:D011085		Ascorbic Acid|Dehydroepiandrosterone|Diethylhexyl Phthalate|Dihydrotestosterone|Estradiol|Folic Acid|Glutathione|Metformin|Progesterone|Resveratrol|Rosiglitazone|Simvastatin|Testosterone|Valproic Acid|Zinc	29.18	21
BCAT2	587	Polycystic Ovary Syndrome	MESH:D011085		Diethylhexyl Phthalate|Estradiol|Folic Acid|Metformin|Progesterone|Resveratrol|Testosterone|Troglitazone|Valproic Acid	29.17	18
FAM149A	25854	Polycystic Ovary Syndrome	MESH:D011085		Dihydrotestosterone|Estradiol|Folic Acid|Metformin|Rosiglitazone|Selenium|Troglitazone|Valproic Acid|Vitamin E	29.17	15
GSTM2	2946	Polycystic Ovary Syndrome	MESH:D011085		Ascorbic Acid|Diethylhexyl Phthalate|Estradiol|Ethinyl Estradiol|Flutamide|Folic Acid|Glutathione|Metformin|Progesterone|Spironolactone|Testosterone|Valproic Acid|Zinc	29.17	17
NDUFA1	4694	Polycystic Ovary Syndrome	MESH:D011085		Estradiol|Ethinyl Estradiol|Folic Acid|Niacinamide|Resveratrol|Rosiglitazone|Selenium|Testosterone|Valproic Acid	29.17	10
NUSAP1	51203	Polycystic Ovary Syndrome	MESH:D011085		Estradiol|Ethinyl Estradiol|Flutamide|Folic Acid|glyphosate|Progesterone|Resveratrol|Testosterone|Troglitazone|Valproic Acid|Zinc	29.17	13
STC2	8614	Polycystic Ovary Syndrome	MESH:D011085		Diethylhexyl Phthalate|Estradiol|Ethinyl Estradiol|Flutamide|Folic Acid|Progesterone|Rosiglitazone|Testosterone|Troglitazone|Valproic Acid|Zinc	29.17	13
TPBG	7162	Polycystic Ovary Syndrome	MESH:D011085		Diethylhexyl Phthalate|Dihydrotestosterone|Estradiol|Flutamide|Folic Acid|Progesterone|Testosterone|Troglitazone|Valproic Acid	29.17	14
LMCD1	29995	Polycystic Ovary Syndrome	MESH:D011085		Diethylhexyl Phthalate|Estradiol|Ethinyl Estradiol|Folic Acid|Metformin|Progesterone|Resveratrol|Rosiglitazone|Troglitazone|Valproic Acid	29.14	17
TNS1	7145	Polycystic Ovary Syndrome	MESH:D011085		Diethylhexyl Phthalate|Estradiol|Ethinyl Estradiol|Folic Acid|glyphosate|Progesterone|Resveratrol|Rosiglitazone|Valproic Acid|Vitamin E	29.14	10
SLC27A2	11001	Polycystic Ovary Syndrome	MESH:D011085		Bezafibrate|Diethylhexyl Phthalate|Estradiol|Flutamide|Folic Acid|Progesterone|Resveratrol|Rosiglitazone|Testosterone|Troglitazone|Valproic Acid	29.1	14
ECI2	10455	Polycystic Ovary Syndrome	MESH:D011085		Bezafibrate|Diethylhexyl Phthalate|Dihydrotestosterone|Estradiol|Ethinyl Estradiol|Flutamide|Folic Acid|Resveratrol|Valproic Acid	29.04	11
NT5E	4907	Polycystic Ovary Syndrome	MESH:D011085		Diethylhexyl Phthalate|Estradiol|Ethinyl Estradiol|Flutamide|Folic Acid|Glutathione|Progesterone|Rosiglitazone|Testosterone|Troglitazone|Valproic Acid	29.03	13
PRKAA1	5562	Polycystic Ovary Syndrome	MESH:D011085		Dihydrotestosterone|Estradiol|Ethinyl Estradiol|Metformin|Niacinamide|Orlistat|Progesterone|Resveratrol|Rosiglitazone|Simvastatin|Testosterone	29.03	18
ESR2	2100	Polycystic Ovary Syndrome	MESH:D011085		Ascorbic Acid|Clomiphene|Dehydroepiandrosterone|Diethylhexyl Phthalate|Dihydrotestosterone|Estradiol|Ethinyl Estradiol|Flutamide|glyphosate|Letrozole|Metformin|Progesterone|Resveratrol|Rosiglitazone|Testosterone|Valproic Acid	29.01	24
IDI1	3422	Polycystic Ovary Syndrome	MESH:D011085		Diethylhexyl Phthalate|Dihydrotestosterone|Estradiol|Ethinyl Estradiol|Flutamide|Folic Acid|Metformin|Progesterone|Resveratrol|Simvastatin|Valproic Acid|Zinc	29.01	18
TNF	7124	Polycystic Ovary Syndrome	MESH:D011085		Androgens|Antioxidants|Ascorbic Acid|Bezafibrate|Dehydroepiandrosterone|Diethylhexyl Phthalate|Dihydrotestosterone|Estradiol|Ethinyl Estradiol|Flutamide|Folic Acid|Glutathione|glyphosate|Letrozole|Malondialdehyde|Metformin|Niacinamide|Orlistat|Progesterone|Resveratrol|Rosiglitazone|Selenium|Simvastatin|Spironolactone|Testosterone|Testosterone Propionate|Triglycerides|Troglitazone|Valproic Acid|Vi…	29.01	31
CTNNB1	1499	Polycystic Ovary Syndrome	MESH:D011085		Ascorbic Acid|Diethylhexyl Phthalate|Estradiol|Ethinyl Estradiol|Flutamide|Folic Acid|glyphosate|Progesterone|Resveratrol|Rosiglitazone|Simvastatin|Testosterone|Troglitazone|Valproic Acid|Vitamin E|Zinc	28.98	16
IL1B	3553	Polycystic Ovary Syndrome	MESH:D011085		Androgens|Ascorbic Acid|Bezafibrate|Dehydroepiandrosterone|Diethylhexyl Phthalate|Estradiol|Ethinyl Estradiol|Flutamide|Folic Acid|Glutathione|Metformin|Niacinamide|Orlistat|Progesterone|Resveratrol|Rosiglitazone|Selenium|Simvastatin|Spironolactone|Testosterone|Testosterone Propionate|Triglycerides|Troglitazone|Valproic Acid|Vitamin E|Zinc	28.98	27
EFNA1	1942	Polycystic Ovary Syndrome	MESH:D011085		Clomiphene|Diethylhexyl Phthalate|Estradiol|Flutamide|Folic Acid|glyphosate|Metformin|Progesterone|Resveratrol|Troglitazone|Valproic Acid	28.96	17
LOX	4015	Polycystic Ovary Syndrome	MESH:D011085		Diethylhexyl Phthalate|Dihydrotestosterone|Estradiol|Ethinyl Estradiol|Flutamide|Folic Acid|Metformin|Progesterone|Simvastatin|Testosterone|Troglitazone|Valproic Acid	28.96	22
NFKB2	4791	Polycystic Ovary Syndrome	MESH:D011085		Estradiol|Ethinyl Estradiol|Flutamide|Folic Acid|Metformin|Progesterone|Resveratrol|Selenium|Troglitazone|Valproic Acid|Zinc	28.96	16
UGT2B1	71773	Polycystic Ovary Syndrome	MESH:D011085		Bezafibrate|Diethylhexyl Phthalate|Estradiol|Ethinyl Estradiol|Glutathione|Rosiglitazone|Selenium|Testosterone|Testosterone Propionate|Valproic Acid|Zinc	28.96	11
EFNB2	1948	Polycystic Ovary Syndrome	MESH:D011085		Estradiol|Ethinyl Estradiol|Flutamide|Folic Acid|Progesterone|Resveratrol|Testosterone|Troglitazone|Valproic Acid|Zinc	28.95	12
FGD4	121512	Polycystic Ovary Syndrome	MESH:D011085		Diethylhexyl Phthalate|Dihydrotestosterone|Estradiol|Ethinyl Estradiol|Folic Acid|Progesterone|Resveratrol|Testosterone|Valproic Acid	28.92	12
FXR1	8087	Polycystic Ovary Syndrome	MESH:D011085		Ethinyl Estradiol|Flutamide|Folic Acid|Progesterone|Selenium|Troglitazone|Valproic Acid|Vitamin E|Zinc	28.92	8
ADM	133	Polycystic Ovary Syndrome	MESH:D011085		Diethylhexyl Phthalate|Dihydrotestosterone|Estradiol|Ethinyl Estradiol|Flutamide|Folic Acid|Progesterone|Resveratrol|Rosiglitazone|Troglitazone|Valproic Acid|Zinc	28.9	14
CCND3	896	Polycystic Ovary Syndrome	MESH:D011085		Ascorbic Acid|Diethylhexyl Phthalate|Estradiol|Ethinyl Estradiol|Flutamide|Folic Acid|Progesterone|Resveratrol|Rosiglitazone|Troglitazone|Valproic Acid|Vitamin E	28.9	12
CCNG1	900	Polycystic Ovary Syndrome	MESH:D011085		Ascorbic Acid|Estradiol|Ethinyl Estradiol|Flutamide|Folic Acid|glyphosate|Metformin|Progesterone|Resveratrol|Testosterone|Troglitazone|Valproic Acid	28.9	19
NR4A1	3164	Polycystic Ovary Syndrome	MESH:D011085		Diethylhexyl Phthalate|Dihydrotestosterone|Estradiol|Ethinyl Estradiol|Folic Acid|Glutathione|Metformin|Niacinamide|Progesterone|Rosiglitazone|Testosterone|Troglitazone|Zinc	28.89	20
ADIPOR2	79602	Polycystic Ovary Syndrome	MESH:D011085		Bezafibrate|Estradiol|Ethinyl Estradiol|Folic Acid|Progesterone|Resveratrol|Rosiglitazone|Testosterone|Valproic Acid|Zinc	28.86	11
HADHB	3032	Polycystic Ovary Syndrome	MESH:D011085		Bezafibrate|Dehydroepiandrosterone|Diethylhexyl Phthalate|Estradiol|Flutamide|Folic Acid|Resveratrol|Rosiglitazone|Troglitazone|Valproic Acid	28.86	12
NUCB2	4925	Polycystic Ovary Syndrome	MESH:D011085		Diethylhexyl Phthalate|Estradiol|Ethinyl Estradiol|Flutamide|Folic Acid|Progesterone|Resveratrol|Testosterone|Troglitazone|Valproic Acid	28.86	13
STAT1	6772	Polycystic Ovary Syndrome	MESH:D011085		Ascorbic Acid|Diethylhexyl Phthalate|Estradiol|Ethinyl Estradiol|Flutamide|Folic Acid|Glutathione|Progesterone|Resveratrol|Rosiglitazone|Simvastatin|Troglitazone|Vitamin E|Zinc	28.86	12
MRPL44	65080	Polycystic Ovary Syndrome	MESH:D011085		Flutamide|Folic Acid|Resveratrol|Rosiglitazone|Selenium|Valproic Acid|Vitamin E	28.85	5
EDN1	1906	Polycystic Ovary Syndrome	MESH:D011085		Ascorbic Acid|Bezafibrate|Dehydroepiandrosterone|Diethylhexyl Phthalate|Estradiol|Ethinyl Estradiol|Folic Acid|Metformin|Progesterone|Resveratrol|Rosiglitazone|Simvastatin|Testosterone|Troglitazone|Valproic Acid|Zinc	28.83	23
CDKN2C	1031	Polycystic Ovary Syndrome	MESH:D011085		Diethylhexyl Phthalate|Estradiol|Ethinyl Estradiol|Flutamide|Folic Acid|Progesterone|Resveratrol|Testosterone|Troglitazone|Valproic Acid|Zinc	28.82	13
EHBP1	23301	Polycystic Ovary Syndrome	MESH:D011085		Dihydrotestosterone|Estradiol|Folic Acid|glyphosate|Progesterone|Selenium|Troglitazone|Valproic Acid|Vitamin E	28.79	10
MRPL12	6182	Polycystic Ovary Syndrome	MESH:D011085		Estradiol|Ethinyl Estradiol|Flutamide|Folic Acid|Resveratrol|Rosiglitazone|Selenium|Valproic Acid|Vitamin E	28.79	8
MSMO1	6307	Polycystic Ovary Syndrome	MESH:D011085		Diethylhexyl Phthalate|Dihydrotestosterone|Estradiol|Ethinyl Estradiol|Flutamide|Folic Acid|Metformin|Progesterone|Resveratrol|Rosiglitazone|Testosterone|Valproic Acid	28.79	19
TNPO1	3842	Polycystic Ovary Syndrome	MESH:D011085		Estradiol|Ethinyl Estradiol|Flutamide|Folic Acid|Resveratrol|Selenium|Troglitazone|Valproic Acid|Vitamin E	28.79	9
ELOA	6924	Polycystic Ovary Syndrome	MESH:D011085		Ethinyl Estradiol|Flutamide|Progesterone|Resveratrol|Selenium|Valproic Acid|Vitamin E|Zinc	28.78	7
ERO1A	30001	Polycystic Ovary Syndrome	MESH:D011085		Diethylhexyl Phthalate|Dihydrotestosterone|Ethinyl Estradiol|Folic Acid|Progesterone|Resveratrol|Rosiglitazone|Testosterone|Troglitazone|Valproic Acid	28.77	14
GLB1	2720	Polycystic Ovary Syndrome	MESH:D011085		Estradiol|Ethinyl Estradiol|Flutamide|Folic Acid|Niacinamide|Progesterone|Resveratrol|Simvastatin|Testosterone|Valproic Acid	28.77	12
PDLIM1	9124	Polycystic Ovary Syndrome	MESH:D011085		Diethylhexyl Phthalate|Estradiol|Ethinyl Estradiol|Metformin|Progesterone|Resveratrol|Rosiglitazone|Troglitazone|Valproic Acid|Zinc	28.77	17
CTSK	1513	Polycystic Ovary Syndrome	MESH:D011085		Ascorbic Acid|Estradiol|Ethinyl Estradiol|Flutamide|Folic Acid|Progesterone|Resveratrol|Testosterone|Troglitazone|Valproic Acid|Zinc	28.76	12
ESR1	2099	Polycystic Ovary Syndrome	MESH:D011085		Ascorbic Acid|Clomiphene|Dehydroepiandrosterone|Desogestrel|Diethylhexyl Phthalate|Dihydrotestosterone|Estradiol|Ethinyl Estradiol|Flutamide|Folic Acid|glyphosate|Letrozole|Metformin|Progesterone|Resveratrol|Selenium|Testosterone|Testosterone Propionate|Valproic Acid|Zinc	28.75	25
ANGPT1	284	Polycystic Ovary Syndrome	MESH:D011085		Estradiol|glyphosate|Metformin|Progesterone|Selenium|Simvastatin|Testosterone|Valproic Acid|Vitamin E|Zinc	28.69	16
SHBG	6462	Polycystic Ovary Syndrome	MESH:D011085		Androgens|Clomiphene|Diethylhexyl Phthalate|Dihydrotestosterone|Estradiol|Ethinyl Estradiol|ethinyl estradiol-desogestrel combination|glyphosate|Progesterone|Testosterone|Zinc	28.69	16
YWHAE	7531	Polycystic Ovary Syndrome	MESH:D011085		Ascorbic Acid|Estradiol|Ethinyl Estradiol|Flutamide|Folic Acid|Resveratrol|Selenium|Valproic Acid|Vitamin E|Zinc	28.69	7
FKBP5	2289	Polycystic Ovary Syndrome	MESH:D011085		Diethylhexyl Phthalate|Dihydrotestosterone|Estradiol|Ethinyl Estradiol|Folic Acid|glyphosate|Progesterone|Resveratrol|Rosiglitazone|Testosterone|Valproic Acid|Zinc	28.68	14
HTRA2	27429	Polycystic Ovary Syndrome	MESH:D011085		Diethylhexyl Phthalate|Estradiol|Flutamide|Folic Acid|Resveratrol|Simvastatin|Testosterone|Valproic Acid|Vitamin E	28.67	10
RAI14	26064	Polycystic Ovary Syndrome	MESH:D011085		Estradiol|Ethinyl Estradiol|Flutamide|Folic Acid|Progesterone|Testosterone|Troglitazone|Valproic Acid|Vitamin E	28.67	11
TOR3A	64222	Polycystic Ovary Syndrome	MESH:D011085		Diethylhexyl Phthalate|Estradiol|Ethinyl Estradiol|Folic Acid|Rosiglitazone|Selenium|Troglitazone|Valproic Acid|Vitamin E	28.67	9
CCL2	6347	Polycystic Ovary Syndrome	MESH:D011085		Ascorbic Acid|Bezafibrate|Diethylhexyl Phthalate|Dihydrotestosterone|Estradiol|Ethinyl Estradiol|Flutamide|Folic Acid|Glutathione|Metformin|Niacinamide|Progesterone|Resveratrol|Rosiglitazone|Selenium|Simvastatin|Testosterone|Troglitazone|Valproic Acid|Vitamin E|Zinc	28.65	23
PTGS1	5742	Polycystic Ovary Syndrome	MESH:D011085		Ascorbic Acid|Diethylhexyl Phthalate|Estradiol|Ethinyl Estradiol|Flutamide|Folic Acid|glyphosate|Lutein|Progesterone|Resveratrol|Testosterone|Troglitazone|Valproic Acid|Zinc	28.64	14
ID3	3399	Polycystic Ovary Syndrome	MESH:D011085		Clomiphene|Diethylhexyl Phthalate|Dihydrotestosterone|Estradiol|Ethinyl Estradiol|Flutamide|Folic Acid|Progesterone|Resveratrol|Troglitazone|Valproic Acid|Zinc	28.63	14
BDNF	627	Polycystic Ovary Syndrome	MESH:D011085		Androgens|Ascorbic Acid|Diethylhexyl Phthalate|Estradiol|Ethinyl Estradiol|Folic Acid|glyphosate|Metformin|Progesterone|Resveratrol|Selenium|Simvastatin|Testosterone Propionate|Valproic Acid|Zinc	28.62	21
MME	4311	Polycystic Ovary Syndrome	MESH:D011085		Diethylhexyl Phthalate|Estradiol|Ethinyl Estradiol|Folic Acid|Metformin|Progesterone|Resveratrol|Selenium|Testosterone|Troglitazone|Valproic Acid	28.62	19
SOCS2	8835	Polycystic Ovary Syndrome	MESH:D011085		Diethylhexyl Phthalate|Dihydrotestosterone|Estradiol|Ethinyl Estradiol|Flutamide|Folic Acid|Progesterone|Resveratrol|Testosterone|Valproic Acid|Zinc	28.62	13
NR2F2	7026	Polycystic Ovary Syndrome	MESH:D011085		Diethylhexyl Phthalate|Estradiol|Ethinyl Estradiol|Folic Acid|glyphosate|Resveratrol|Testosterone|Troglitazone|Valproic Acid|Vitamin E	28.6	12
PMEPA1	56937	Polycystic Ovary Syndrome	MESH:D011085		Diethylhexyl Phthalate|Dihydrotestosterone|Estradiol|Metformin|Progesterone|Resveratrol|Rosiglitazone|Troglitazone|Valproic Acid|Zinc	28.6	17
PUF60	22827	Polycystic Ovary Syndrome	MESH:D011085		Estradiol|Ethinyl Estradiol|Flutamide|Folic Acid|Resveratrol|Selenium|Valproic Acid|Vitamin E	28.6	7
SORT1	6272	Polycystic Ovary Syndrome	MESH:D011085		Ascorbic Acid|Estradiol|Ethinyl Estradiol|Progesterone|Testosterone|Triglycerides|Troglitazone|Valproic Acid|Vitamin E|Zinc	28.6	10
XPO6	23214	Polycystic Ovary Syndrome	MESH:D011085		Estradiol|Ethinyl Estradiol|Flutamide|Folic Acid|Selenium|Troglitazone|Valproic Acid|Vitamin E	28.6	8
NPY	4852	Polycystic Ovary Syndrome	MESH:D011085		Bezafibrate|Diethylhexyl Phthalate|Estradiol|Ethinyl Estradiol|Folic Acid|Metformin|Orlistat|Progesterone|Rosiglitazone|Troglitazone|Valproic Acid|Zinc	28.58	18
S100A9	6280	Polycystic Ovary Syndrome	MESH:D011085		Diethylhexyl Phthalate|Estradiol|Ethinyl Estradiol|Flutamide|Folic Acid|glyphosate|Progesterone|Resveratrol|Simvastatin|Testosterone|Valproic Acid|Zinc	28.58	13
SPP1	6696	Polycystic Ovary Syndrome	MESH:D011085		Ascorbic Acid|Bezafibrate|Diethylhexyl Phthalate|Dihydrotestosterone|Estradiol|Ethinyl Estradiol|Folic Acid|Progesterone|Resveratrol|Rosiglitazone|Selenium|Simvastatin|Troglitazone|Valproic Acid|Zinc	28.56	15
CIT	11113	Polycystic Ovary Syndrome	MESH:D011085		Ascorbic Acid|Estradiol|Ethinyl Estradiol|Folic Acid|glyphosate|Resveratrol|Testosterone|Troglitazone|Valproic Acid	28.55	11
HSD17B12	51144	Polycystic Ovary Syndrome	MESH:D011085		Dehydroepiandrosterone|Diethylhexyl Phthalate|Estradiol|Ethinyl Estradiol|Flutamide|Resveratrol|Rosiglitazone|Testosterone|Valproic Acid	28.55	12
CD44	960	Polycystic Ovary Syndrome	MESH:D011085		Ascorbic Acid|Diethylhexyl Phthalate|Estradiol|Ethinyl Estradiol|Folic Acid|glyphosate|Progesterone|Resveratrol|Rosiglitazone|Selenium|Simvastatin|Valproic Acid|Vitamin E	28.53	11
CROT	54677	Polycystic Ovary Syndrome	MESH:D011085		Bezafibrate|Diethylhexyl Phthalate|Dihydrotestosterone|Estradiol|Flutamide|Metformin|Resveratrol|Rosiglitazone|Troglitazone|Valproic Acid	28.51	16
EIF5A	1984	Polycystic Ovary Syndrome	MESH:D011085		Estradiol|Ethinyl Estradiol|Flutamide|Folic Acid|Resveratrol|Rosiglitazone|Selenium|Valproic Acid|Vitamin E|Zinc	28.51	8
CPT2	1376	Polycystic Ovary Syndrome	MESH:D011085		Bezafibrate|Diethylhexyl Phthalate|Estradiol|Ethinyl Estradiol|Flutamide|Folic Acid|Orlistat|Rosiglitazone|Troglitazone|Valproic Acid|Zinc	28.49	13
PRKCB	5579	Polycystic Ovary Syndrome	MESH:D011085		Ascorbic Acid|Estradiol|Ethinyl Estradiol|Folic Acid|Metformin|Progesterone|Resveratrol|Rosiglitazone|Selenium|Troglitazone|Valproic Acid|Zinc	28.47	16
CREB3L4	148327	Polycystic Ovary Syndrome	MESH:D011085		Dihydrotestosterone|Estradiol|Ethinyl Estradiol|Folic Acid|Progesterone|Resveratrol|Testosterone|Valproic Acid	28.43	11
PEMT	10400	Polycystic Ovary Syndrome	MESH:D011085		Estradiol|Ethinyl Estradiol|Folic Acid|Progesterone|Triglycerides|Troglitazone|Valproic Acid|Vitamin E|Zinc	28.43	8
RAPH1	65059	Polycystic Ovary Syndrome	MESH:D011085		Diethylhexyl Phthalate|Ethinyl Estradiol|Flutamide|Folic Acid|glyphosate|Progesterone|Resveratrol|Testosterone|Valproic Acid	28.43	11
TNFRSF11A	8792	Polycystic Ovary Syndrome	MESH:D011085		Ascorbic Acid|Estradiol|Ethinyl Estradiol|Folic Acid|Progesterone|Resveratrol|Rosiglitazone|Valproic Acid|Zinc	28.43	8
GSTM5	2949	Polycystic Ovary Syndrome	MESH:D011085		Diethylhexyl Phthalate|Estradiol|Ethinyl Estradiol|Folic Acid|Glutathione|Progesterone|Spironolactone|Testosterone|Valproic Acid|Vitamin E	28.42	10
HSP90B1	7184	Polycystic Ovary Syndrome	MESH:D011085		Diethylhexyl Phthalate|Dihydrotestosterone|Estradiol|Ethinyl Estradiol|Folic Acid|Progesterone|Resveratrol|Rosiglitazone|Selenium|Valproic Acid|Vitamin E|Zinc	28.42	11
MYBL2	4605	Polycystic Ovary Syndrome	MESH:D011085		Ascorbic Acid|Dihydrotestosterone|Estradiol|Ethinyl Estradiol|Folic Acid|Progesterone|Resveratrol|Testosterone|Troglitazone|Valproic Acid	28.42	13
CREB1	1385	Polycystic Ovary Syndrome	MESH:D011085		Dihydrotestosterone|Estradiol|Ethinyl Estradiol|Folic Acid|Metformin|Progesterone|Resveratrol|Rosiglitazone|Selenium|Simvastatin|Testosterone|Troglitazone|Valproic Acid|Vitamin E|Zinc	28.36	21
S100A8	6279	Polycystic Ovary Syndrome	MESH:D011085		Diethylhexyl Phthalate|Estradiol|Ethinyl Estradiol|Flutamide|Folic Acid|Progesterone|Resveratrol|Simvastatin|Testosterone|Troglitazone|Valproic Acid|Zinc	28.36	14
ASS1	445	Polycystic Ovary Syndrome	MESH:D011085		Diethylhexyl Phthalate|Estradiol|Ethinyl Estradiol|Folic Acid|Resveratrol|Selenium|Simvastatin|Testosterone|Troglitazone|Valproic Acid|Zinc	28.35	12
MAP2K6	5608	Polycystic Ovary Syndrome	MESH:D011085		Ascorbic Acid|Diethylhexyl Phthalate|Estradiol|Ethinyl Estradiol|Flutamide|Folic Acid|Progesterone|Resveratrol|Testosterone|Troglitazone|Valproic Acid	28.35	13
CEBPB	1051	Polycystic Ovary Syndrome	MESH:D011085		Ascorbic Acid|Diethylhexyl Phthalate|Estradiol|Ethinyl Estradiol|Folic Acid|Glutathione|Progesterone|Resveratrol|Rosiglitazone|Testosterone|Troglitazone|Valproic Acid|Vitamin E|Zinc	28.34	13
PPL	5493	Polycystic Ovary Syndrome	MESH:D011085		Diethylhexyl Phthalate|Estradiol|Ethinyl Estradiol|Folic Acid|Progesterone|Resveratrol|Testosterone|Troglitazone|Valproic Acid|Vitamin E	28.34	12
CNN2	1265	Polycystic Ovary Syndrome	MESH:D011085		Diethylhexyl Phthalate|Ethinyl Estradiol|Flutamide|Folic Acid|Progesterone|Rosiglitazone|Selenium|Testosterone|Valproic Acid	28.32	10
PCK1	5105	Polycystic Ovary Syndrome	MESH:D011085		Bezafibrate|Diethylhexyl Phthalate|Estradiol|Ethinyl Estradiol|Flutamide|Folic Acid|Metformin|Progesterone|Resveratrol|Rosiglitazone|Troglitazone|Valproic Acid|Zinc	28.32	18
PIM3	415116	Polycystic Ovary Syndrome	MESH:D011085		Diethylhexyl Phthalate|Estradiol|Ethinyl Estradiol|Folic Acid|Progesterone|Resveratrol|Testosterone|Valproic Acid|Zinc	28.32	10
IER3	8870	Polycystic Ovary Syndrome	MESH:D011085		Ascorbic Acid|Diethylhexyl Phthalate|Estradiol|Ethinyl Estradiol|Flutamide|Folic Acid|Progesterone|Resveratrol|Selenium|Troglitazone|Valproic Acid|Zinc	28.31	11
ABCC4	10257	Polycystic Ovary Syndrome	MESH:D011085		Bezafibrate|Diethylhexyl Phthalate|Dihydrotestosterone|Estradiol|Ethinyl Estradiol|Flutamide|Folic Acid|Glutathione|Progesterone|Resveratrol|Testosterone|Troglitazone|Valproic Acid	28.27	16
CREB3	10488	Polycystic Ovary Syndrome	MESH:D011085		Diethylhexyl Phthalate|Ethinyl Estradiol|Flutamide|Folic Acid|Selenium|Testosterone|Valproic Acid|Vitamin E	28.26	8
SCAP	22937	Polycystic Ovary Syndrome	MESH:D011085		Bezafibrate|Diethylhexyl Phthalate|Dihydrotestosterone|Folic Acid|glyphosate|Resveratrol|Simvastatin|Valproic Acid	28.26	9
CALD1	800	Polycystic Ovary Syndrome	MESH:D011085		Diethylhexyl Phthalate|Estradiol|Ethinyl Estradiol|Flutamide|Resveratrol|Selenium|Simvastatin|Valproic Acid|Vitamin E|Zinc	28.25	9
CTSH	1512	Polycystic Ovary Syndrome	MESH:D011085		Diethylhexyl Phthalate|Estradiol|Ethinyl Estradiol|Flutamide|glyphosate|Progesterone|Resveratrol|Troglitazone|Valproic Acid|Zinc	28.25	12
ACSL1	2180	Polycystic Ovary Syndrome	MESH:D011085		Bezafibrate|Dehydroepiandrosterone|Diethylhexyl Phthalate|Estradiol|Ethinyl Estradiol|Flutamide|Metformin|Progesterone|Rosiglitazone|Troglitazone|Valproic Acid|Zinc	28.21	19
OSBPL1A	114876	Polycystic Ovary Syndrome	MESH:D011085		Ethinyl Estradiol|Folic Acid|Progesterone|Selenium|Simvastatin|Testosterone|Valproic Acid|Vitamin E|Zinc	28.2	8
PEA15	8682	Polycystic Ovary Syndrome	MESH:D011085		Dihydrotestosterone|Estradiol|Ethinyl Estradiol|Folic Acid|Selenium|Troglitazone|Valproic Acid|Vitamin E|Zinc	28.2	10
B2M	567	Polycystic Ovary Syndrome	MESH:D011085		Androgens|Ascorbic Acid|Diethylhexyl Phthalate|Dihydrotestosterone|Estradiol|Ethinyl Estradiol|Flutamide|Folic Acid|Resveratrol|Testosterone|Valproic Acid	28.16	14
MGP	4256	Polycystic Ovary Syndrome	MESH:D011085		Estradiol|Ethinyl Estradiol|Flutamide|Folic Acid|Progesterone|Resveratrol|Testosterone|Troglitazone|Valproic Acid|Vitamin E|Zinc	28.16	12
TFAM	7019	Polycystic Ovary Syndrome	MESH:D011085		Estradiol|Ethinyl Estradiol|Flutamide|Folic Acid|Metformin|Progesterone|Resveratrol|Rosiglitazone|Selenium|Troglitazone|Valproic Acid	28.16	16
AOX1	316	Polycystic Ovary Syndrome	MESH:D011085		Diethylhexyl Phthalate|Estradiol|Ethinyl Estradiol|Flutamide|N(1)-methylnicotinamide|Progesterone|Resveratrol|Selenium|Testosterone|Valproic Acid|Zinc	28.1	12
CEACAM1	634	Polycystic Ovary Syndrome	MESH:D011085		Estradiol|Ethinyl Estradiol|Flutamide|Folic Acid|Progesterone|Resveratrol|Testosterone|Troglitazone|Valproic Acid|Zinc	28.09	12
LARP4B	23185	Polycystic Ovary Syndrome	MESH:D011085		Estradiol|Ethinyl Estradiol|Folic Acid|Selenium|Troglitazone|Valproic Acid|Vitamin E|Zinc	28.09	7
NUCB1	4924	Polycystic Ovary Syndrome	MESH:D011085		Diethylhexyl Phthalate|Dihydrotestosterone|Estradiol|Ethinyl Estradiol|Folic Acid|Resveratrol|Selenium|Valproic Acid	28.09	9
PPAT	5471	Polycystic Ovary Syndrome	MESH:D011085		Estradiol|Ethinyl Estradiol|Flutamide|Folic Acid|Glutathione|Resveratrol|Selenium|Valproic Acid|Vitamin E	28.09	7
RUNX1T1	862	Polycystic Ovary Syndrome	MESH:D011085		Diethylhexyl Phthalate|Estradiol|Ethinyl Estradiol|Folic Acid|glyphosate|Selenium|Valproic Acid|Vitamin E|Zinc	28.09	7
SMOX	54498	Polycystic Ovary Syndrome	MESH:D011085		Clomiphene|Estradiol|Ethinyl Estradiol|Flutamide|Folic Acid|Selenium|Testosterone|Valproic Acid|Vitamin E|Zinc	28.09	9
TRAF4	9618	Polycystic Ovary Syndrome	MESH:D011085		Estradiol|Ethinyl Estradiol|Folic Acid|glyphosate|Metformin|Selenium|Valproic Acid|Vitamin E|Zinc	28.09	13
PGR	5241	Polycystic Ovary Syndrome	MESH:D011085		Clomiphene|Cyproterone Acetate|Desogestrel|Diethylhexyl Phthalate|Estradiol|Ethinyl Estradiol|Flutamide|Glutathione|glyphosate|Letrozole|Progesterone|Resveratrol|Testosterone|Testosterone Propionate|Valproic Acid	28.08	16
JUN	3725	Polycystic Ovary Syndrome	MESH:D011085		Bezafibrate|Dehydroepiandrosterone|Diethylhexyl Phthalate|Estradiol|Ethinyl Estradiol|Flutamide|Folic Acid|Glutathione|Metformin|Niacinamide|Progesterone|Resveratrol|Rosiglitazone|Selenium|Simvastatin|Troglitazone|Valproic Acid|Vitamin E|Zinc	28.06	21
ANXA1	301	Polycystic Ovary Syndrome	MESH:D011085		Ascorbic Acid|Diethylhexyl Phthalate|Estradiol|Ethinyl Estradiol|Folic Acid|Progesterone|Resveratrol|Rosiglitazone|Simvastatin|Troglitazone|Valproic Acid|Zinc	28.05	12
CYP3A5	1577	Polycystic Ovary Syndrome	MESH:D011085		Dehydroepiandrosterone|Diethylhexyl Phthalate|Ethinyl Estradiol|Glutathione|Progesterone|Selenium|Simvastatin|Testosterone|Troglitazone|Valproic Acid|Vitamin E|Zinc	28.05	13
ERBB3	2065	Polycystic Ovary Syndrome	MESH:D011085		Androgens|Diethylhexyl Phthalate|Estradiol|Ethinyl Estradiol|Flutamide|Folic Acid|Metformin|Progesterone|Resveratrol|Troglitazone|Valproic Acid	28.03	20
MCM5	4174	Polycystic Ovary Syndrome	MESH:D011085		Diethylhexyl Phthalate|Dihydrotestosterone|Estradiol|Ethinyl Estradiol|Folic Acid|Progesterone|Resveratrol|Selenium|Testosterone|Troglitazone|Valproic Acid	28.03	14
SLC22A5	6584	Polycystic Ovary Syndrome	MESH:D011085		Estradiol|Ethinyl Estradiol|Flutamide|Folic Acid|glyphosate|Metformin|Progesterone|Rosiglitazone|Spironolactone|Troglitazone|Valproic Acid	28.03	17
TGFB3	7043	Polycystic Ovary Syndrome	MESH:D011085		Ascorbic Acid|Diethylhexyl Phthalate|Estradiol|Ethinyl Estradiol|Folic Acid|Progesterone|Resveratrol|Rosiglitazone|Testosterone|Troglitazone|Valproic Acid	28.03	13
CDT1	81620	Polycystic Ovary Syndrome	MESH:D011085		Estradiol|Ethinyl Estradiol|Folic Acid|Progesterone|Resveratrol|Simvastatin|Testosterone|Troglitazone|Valproic Acid|Zinc	28	12
GMNN	51053	Polycystic Ovary Syndrome	MESH:D011085		Estradiol|Ethinyl Estradiol|Folic Acid|Progesterone|Resveratrol|Selenium|Testosterone|Troglitazone|Valproic Acid|Zinc	28	11
HSP90AB1	3326	Polycystic Ovary Syndrome	MESH:D011085		Ascorbic Acid|Diethylhexyl Phthalate|Dihydrotestosterone|Estradiol|Ethinyl Estradiol|Flutamide|Folic Acid|Resveratrol|Selenium|Troglitazone|Valproic Acid|Vitamin E	28	12
FAM3A	60343	Polycystic Ovary Syndrome	MESH:D011085		Ethinyl Estradiol|Flutamide|Folic Acid|Progesterone|Selenium|Valproic Acid|Vitamin E	27.99	6
AGR2	10551	Polycystic Ovary Syndrome	MESH:D011085		Dehydroepiandrosterone|Dihydrotestosterone|Estradiol|Ethinyl Estradiol|Folic Acid|Progesterone|Resveratrol|Testosterone|Zinc	27.97	12
PIM1	5292	Polycystic Ovary Syndrome	MESH:D011085		Dihydrotestosterone|Estradiol|Ethinyl Estradiol|Folic Acid|glyphosate|Progesterone|Resveratrol|Testosterone|Troglitazone|Valproic Acid|Vitamin E	27.97	14
RBMS1	5937	Polycystic Ovary Syndrome	MESH:D011085		Estradiol|Flutamide|Folic Acid|Resveratrol|Selenium|Troglitazone|Valproic Acid|Vitamin E|Zinc	27.97	7
CYBB	1536	Polycystic Ovary Syndrome	MESH:D011085		Bezafibrate|Estradiol|Ethinyl Estradiol|Flutamide|Folic Acid|Malondialdehyde|Resveratrol|Rosiglitazone|Simvastatin|Spironolactone|Valproic Acid|Zinc	27.95	12
MET	4233	Polycystic Ovary Syndrome	MESH:D011085		Ascorbic Acid|Diethylhexyl Phthalate|Estradiol|Ethinyl Estradiol|Folic Acid|Glutathione|Progesterone|Resveratrol|Testosterone|Triglycerides|Troglitazone|Valproic Acid	27.95	12
CTNNA2	1496	Polycystic Ovary Syndrome	MESH:D011085		Diethylhexyl Phthalate|Dihydrotestosterone|Estradiol|Ethinyl Estradiol|Folic Acid|Progesterone|Testosterone|Valproic Acid	27.92	12
MAP2K3	5606	Polycystic Ovary Syndrome	MESH:D011085		Ascorbic Acid|Estradiol|Flutamide|Folic Acid|Metformin|Resveratrol|Selenium|Troglitazone|Valproic Acid|Zinc	27.92	13
POLE4	56655	Polycystic Ovary Syndrome	MESH:D011085		Diethylhexyl Phthalate|Estradiol|Ethinyl Estradiol|Flutamide|Folic Acid|Progesterone|Troglitazone|Valproic Acid	27.92	10
SPP2	6694	Polycystic Ovary Syndrome	MESH:D011085		Dehydroepiandrosterone|Diethylhexyl Phthalate|Estradiol|Flutamide|Resveratrol|Rosiglitazone|Troglitazone|Valproic Acid	27.92	10
THSD7A	221981	Polycystic Ovary Syndrome	MESH:D011085		Diethylhexyl Phthalate|Estradiol|Flutamide|Folic Acid|Progesterone|Selenium|Valproic Acid|Vitamin E	27.92	6
SREBF2	6721	Polycystic Ovary Syndrome	MESH:D011085		Bezafibrate|Dihydrotestosterone|Estradiol|glyphosate|Metformin|Resveratrol|Selenium|Simvastatin|Testosterone|Troglitazone|Valproic Acid	27.91	21
APOA2	336	Polycystic Ovary Syndrome	MESH:D011085		Bezafibrate|Cyproterone Acetate|Estradiol|Ethinyl Estradiol|Flutamide|Folic Acid|Simvastatin|Troglitazone|Valproic Acid|Zinc	27.84	10
PODXL	5420	Polycystic Ovary Syndrome	MESH:D011085		Estradiol|Ethinyl Estradiol|Folic Acid|Metformin|Progesterone|Rosiglitazone|Testosterone|Troglitazone|Valproic Acid|Zinc	27.84	17
PTCH1	5727	Polycystic Ovary Syndrome	MESH:D011085		Androgens|Diethylhexyl Phthalate|Estradiol|Ethinyl Estradiol|Folic Acid|Progesterone|Resveratrol|Testosterone|Troglitazone|Valproic Acid	27.84	14
THBD	7056	Polycystic Ovary Syndrome	MESH:D011085		Estradiol|Ethinyl Estradiol|Folic Acid|Progesterone|Resveratrol|Selenium|Simvastatin|Troglitazone|Valproic Acid|Vitamin E|Zinc	27.84	10
GPX3	2878	Polycystic Ovary Syndrome	MESH:D011085		Androgens|Estradiol|Ethinyl Estradiol|Folic Acid|Lutein|Progesterone|Resveratrol|Selenium|Testosterone|Troglitazone|Valproic Acid|Vitamin E	27.8	13
NR0B2	8431	Polycystic Ovary Syndrome	MESH:D011085		Bezafibrate|Cyproterone Acetate|Diethylhexyl Phthalate|Estradiol|Ethinyl Estradiol|Flutamide|Glutathione|Metformin|Resveratrol|Testosterone|Triglycerides|Valproic Acid	27.8	17
GCH1	2643	Polycystic Ovary Syndrome	MESH:D011085		Ascorbic Acid|Estradiol|Ethinyl Estradiol|Flutamide|Folic Acid|Glutathione|Progesterone|Resveratrol|Rosiglitazone|Valproic Acid|Zinc	27.78	9
HIF1A	3091	Polycystic Ovary Syndrome	MESH:D011085		Ascorbic Acid|Estradiol|Folic Acid|Glutathione|glyphosate|Metformin|Progesterone|Resveratrol|Rosiglitazone|Simvastatin|Spironolactone|Testosterone|Troglitazone|Valproic Acid|Vitamin E|Zinc	27.78	20
MGLL	11343	Polycystic Ovary Syndrome	MESH:D011085		Bezafibrate|Diethylhexyl Phthalate|Estradiol|Ethinyl Estradiol|Flutamide|Folic Acid|Resveratrol|Rosiglitazone|Testosterone|Troglitazone|Valproic Acid	27.78	14
NCOA2	10499	Polycystic Ovary Syndrome	MESH:D011085		Bezafibrate|Cyproterone Acetate|Dihydrotestosterone|Estradiol|Ethinyl Estradiol|Progesterone|Resveratrol|Selenium|Troglitazone|Valproic Acid|Vitamin E	27.78	12
ACSS2	55902	Polycystic Ovary Syndrome	MESH:D011085		Bezafibrate|Diethylhexyl Phthalate|Estradiol|Ethinyl Estradiol|Folic Acid|Progesterone|Testosterone|Troglitazone|Valproic Acid|Zinc	27.76	12
C5	727	Polycystic Ovary Syndrome	MESH:D011085		Ascorbic Acid|Dehydroepiandrosterone|Diethylhexyl Phthalate|Ethinyl Estradiol|Flutamide|Glutathione|Progesterone|Resveratrol|Valproic Acid|Zinc	27.76	10
FBXO11	80204	Polycystic Ovary Syndrome	MESH:D011085		Estradiol|Ethinyl Estradiol|Folic Acid|Progesterone|Resveratrol|Selenium|Valproic Acid|Zinc	27.76	7
FKBP3	2287	Polycystic Ovary Syndrome	MESH:D011085		Estradiol|Ethinyl Estradiol|Flutamide|Folic Acid|Resveratrol|Selenium|Valproic Acid|Zinc	27.76	7
RANBP2	5903	Polycystic Ovary Syndrome	MESH:D011085		Flutamide|Folic Acid|Resveratrol|Rosiglitazone|Selenium|Troglitazone|Valproic Acid|Vitamin E	27.76	7
RDH16	8608	Polycystic Ovary Syndrome	MESH:D011085		Diethylhexyl Phthalate|Dihydrotestosterone|Estradiol|Flutamide|Progesterone|Testosterone|Troglitazone|Valproic Acid	27.76	13
TNFRSF21	27242	Polycystic Ovary Syndrome	MESH:D011085		Diethylhexyl Phthalate|Estradiol|Ethinyl Estradiol|Folic Acid|Metformin|Progesterone|Resveratrol|Rosiglitazone|Troglitazone|Valproic Acid	27.76	17
H6PD	9563	Polycystic Ovary Syndrome	MESH:D011085		Diethylhexyl Phthalate|Estradiol|Malondialdehyde|Rosiglitazone|Selenium|Testosterone|Troglitazone|Valproic Acid|Vitamin E	27.75	11
LRIG1	26018	Polycystic Ovary Syndrome	MESH:D011085		Diethylhexyl Phthalate|Dihydrotestosterone|Estradiol|Ethinyl Estradiol|Folic Acid|Progesterone|Resveratrol|Testosterone|Valproic Acid	27.75	12
PDIA3	2923	Polycystic Ovary Syndrome	MESH:D011085		Ascorbic Acid|Dihydrotestosterone|Ethinyl Estradiol|Folic Acid|Progesterone|Resveratrol|Rosiglitazone|Testosterone|Troglitazone|Valproic Acid|Zinc	27.72	13
TUBA1A	7846	Polycystic Ovary Syndrome	MESH:D011085		Diethylhexyl Phthalate|Estradiol|Ethinyl Estradiol|Flutamide|Folic Acid|Progesterone|Resveratrol|Rosiglitazone|Testosterone|Testosterone Propionate|Valproic Acid	27.72	13
LBP	3929	Polycystic Ovary Syndrome	MESH:D011085		Ascorbic Acid|Estradiol|Ethinyl Estradiol|Flutamide|Progesterone|Resveratrol|Rosiglitazone|Simvastatin|Valproic Acid|Zinc	27.68	10
IL17RB	55540	Polycystic Ovary Syndrome	MESH:D011085		Estradiol|Folic Acid|Metformin|Progesterone|Resveratrol|Rosiglitazone|Testosterone|Troglitazone|Valproic Acid	27.65	17
JADE1	79960	Polycystic Ovary Syndrome	MESH:D011085		Estradiol|Ethinyl Estradiol|Flutamide|Folic Acid|Progesterone|Resveratrol|Testosterone|Troglitazone|Valproic Acid	27.65	12
SOS1	6654	Polycystic Ovary Syndrome	MESH:D011085		Estradiol|Folic Acid|Progesterone|Resveratrol|Selenium|Troglitazone|Valproic Acid|Vitamin E|Zinc	27.65	7
TLN1	7094	Polycystic Ovary Syndrome	MESH:D011085		Diethylhexyl Phthalate|Ethinyl Estradiol|Flutamide|Folic Acid|Selenium|Troglitazone|Valproic Acid|Vitamin E|Zinc	27.65	8
FABP5	2171	Polycystic Ovary Syndrome	MESH:D011085		Diethylhexyl Phthalate|Estradiol|Ethinyl Estradiol|Flutamide|Folic Acid|Progesterone|Rosiglitazone|Testosterone|Troglitazone|Valproic Acid|Zinc	27.6	13
GOSR1	9527	Polycystic Ovary Syndrome	MESH:D011085		Dihydrotestosterone|Ethinyl Estradiol|Flutamide|Folic Acid|Selenium|Testosterone|Valproic Acid|Vitamin E	27.6	10
SOD3	6649	Polycystic Ovary Syndrome	MESH:D011085		Ascorbic Acid|Estradiol|Ethinyl Estradiol|Flutamide|Lutein|Progesterone|Resveratrol|Rosiglitazone|Simvastatin|Troglitazone|Valproic Acid	27.6	12
TIMP1	7076	Polycystic Ovary Syndrome	MESH:D011085		Ascorbic Acid|Bezafibrate|Diethylhexyl Phthalate|Estradiol|Ethinyl Estradiol|Folic Acid|Progesterone|Resveratrol|Rosiglitazone|Selenium|Simvastatin|Spironolactone|Troglitazone|Valproic Acid|Vitamin E	27.59	14
DHX9	1660	Polycystic Ovary Syndrome	MESH:D011085		Estradiol|Ethinyl Estradiol|Flutamide|Metformin|Resveratrol|Testosterone Propionate|Troglitazone|Valproic Acid|Vitamin E	27.54	16
FAM13A	10144	Polycystic Ovary Syndrome	MESH:D011085		Estradiol|Ethinyl Estradiol|Folic Acid|Progesterone|Resveratrol|Rosiglitazone|Testosterone|Troglitazone|Valproic Acid	27.54	12
FGL1	2267	Polycystic Ovary Syndrome	MESH:D011085		Diethylhexyl Phthalate|Estradiol|Ethinyl Estradiol|Flutamide|Folic Acid|Progesterone|Resveratrol|Testosterone|Valproic Acid	27.54	11
SET	6418	Polycystic Ovary Syndrome	MESH:D011085		Diethylhexyl Phthalate|Estradiol|Ethinyl Estradiol|Flutamide|Folic Acid|Progesterone|Selenium|Valproic Acid|Vitamin E	27.54	8
ACSL3	2181	Polycystic Ovary Syndrome	MESH:D011085		Diethylhexyl Phthalate|Dihydrotestosterone|Ethinyl Estradiol|Flutamide|Progesterone|Resveratrol|Rosiglitazone|Testosterone|Troglitazone|Valproic Acid	27.52	14
CYP4A10	13117	Polycystic Ovary Syndrome	MESH:D011085		Ascorbic Acid|Bezafibrate|Dehydroepiandrosterone|Diethylhexyl Phthalate|Ethinyl Estradiol|Folic Acid|Metformin|Resveratrol|Valproic Acid|Zinc	27.52	16
EIF5	1983	Polycystic Ovary Syndrome	MESH:D011085		Diethylhexyl Phthalate|Estradiol|Ethinyl Estradiol|Flutamide|Folic Acid|Progesterone|Resveratrol|Valproic Acid|Vitamin E|Zinc	27.52	9
NDRG2	57447	Polycystic Ovary Syndrome	MESH:D011085		Ascorbic Acid|Diethylhexyl Phthalate|Estradiol|Ethinyl Estradiol|Flutamide|Folic Acid|Progesterone|Rosiglitazone|Valproic Acid|Vitamin E	27.52	9
NEK2	4751	Polycystic Ovary Syndrome	MESH:D011085		Estradiol|glyphosate|Progesterone|Resveratrol|Selenium|Testosterone|Troglitazone|Valproic Acid|Vitamin E|Zinc	27.52	11
RNASE4	6038	Polycystic Ovary Syndrome	MESH:D011085		Dihydrotestosterone|Estradiol|Ethinyl Estradiol|Flutamide|Folic Acid|Progesterone|Rosiglitazone|Troglitazone|Valproic Acid|Zinc	27.52	13
SPINK1	6690	Polycystic Ovary Syndrome	MESH:D011085		Diethylhexyl Phthalate|Estradiol|Ethinyl Estradiol|Flutamide|Folic Acid|Progesterone|Rosiglitazone|Testosterone|Valproic Acid|Zinc	27.52	11
CYP2B10	13088	Polycystic Ovary Syndrome	MESH:D011085		Ascorbic Acid|Cyproterone Acetate|Diethylhexyl Phthalate|Estradiol|Ethinyl Estradiol|Folic Acid|Metformin|Progesterone|Resveratrol|Selenium|Testosterone|Valproic Acid	27.5	17
LIPF	8513	Polycystic Ovary Syndrome	MESH:D011085		Estradiol|Ethinyl Estradiol|Folic Acid|Orlistat|Triglycerides|Valproic Acid|Zinc	27.48	7
XBP1	7494	Polycystic Ovary Syndrome	MESH:D011085		Estradiol|Ethinyl Estradiol|Flutamide|Folic Acid|Glutathione|Metformin|Orlistat|Progesterone|Resveratrol|Rosiglitazone|Simvastatin|Troglitazone|Valproic Acid	27.48	18
COL6A1	1291	Polycystic Ovary Syndrome	MESH:D011085		Dihydrotestosterone|Estradiol|Ethinyl Estradiol|Flutamide|Folic Acid|Progesterone|Resveratrol|Rosiglitazone|Testosterone|Valproic Acid	27.45	13
MAT2A	4144	Polycystic Ovary Syndrome	MESH:D011085		Diethylhexyl Phthalate|Estradiol|Ethinyl Estradiol|Flutamide|Folic Acid|Progesterone|Resveratrol|Troglitazone|Valproic Acid|Zinc	27.45	11
NLGN3	54413	Polycystic Ovary Syndrome	MESH:D011085		Diethylhexyl Phthalate|Estradiol|Ethinyl Estradiol|Folic Acid|Glutathione|Progesterone|Simvastatin|Valproic Acid	27.45	8
TUBA4A	7277	Polycystic Ovary Syndrome	MESH:D011085		Diethylhexyl Phthalate|Estradiol|Ethinyl Estradiol|Flutamide|Folic Acid|Progesterone|Resveratrol|Selenium|Valproic Acid|Vitamin E	27.45	9
ACOT7	11332	Polycystic Ovary Syndrome	MESH:D011085		Estradiol|Ethinyl Estradiol|Folic Acid|Progesterone|Resveratrol|Rosiglitazone|Troglitazone|Valproic Acid|Zinc	27.43	10
CEL	1056	Polycystic Ovary Syndrome	MESH:D011085		Estradiol|Ethinyl Estradiol|Folic Acid|Orlistat|Resveratrol|Selenium|Testosterone|Valproic Acid|Zinc	27.43	10
HEPH	9843	Polycystic Ovary Syndrome	MESH:D011085		Ascorbic Acid|Diethylhexyl Phthalate|Estradiol|Ethinyl Estradiol|Progesterone|Selenium|Testosterone|Valproic Acid|Zinc	27.43	9
MAPK11	5600	Polycystic Ovary Syndrome	MESH:D011085		Diethylhexyl Phthalate|Estradiol|Ethinyl Estradiol|Folic Acid|Selenium|Testosterone|Troglitazone|Valproic Acid|Vitamin E	27.43	10
RANGAP1	5905	Polycystic Ovary Syndrome	MESH:D011085		Estradiol|Ethinyl Estradiol|Flutamide|Folic Acid|Resveratrol|Selenium|Valproic Acid|Vitamin E|Zinc	27.43	7
CCNA2	890	Polycystic Ovary Syndrome	MESH:D011085		Diethylhexyl Phthalate|Dihydrotestosterone|Estradiol|Ethinyl Estradiol|Folic Acid|Orlistat|Progesterone|Resveratrol|Rosiglitazone|Simvastatin|Testosterone|Troglitazone|Valproic Acid|Zinc	27.42	18
ACADM	34	Polycystic Ovary Syndrome	MESH:D011085		Bezafibrate|Diethylhexyl Phthalate|Estradiol|Ethinyl Estradiol|Flutamide|Folic Acid|Resveratrol|Rosiglitazone|Testosterone|Troglitazone|Valproic Acid	27.41	14
CSF1	1435	Polycystic Ovary Syndrome	MESH:D011085		Dihydrotestosterone|Estradiol|Ethinyl Estradiol|Flutamide|Folic Acid|Resveratrol|Rosiglitazone|Selenium|Testosterone|Troglitazone|Zinc	27.41	13
ABCG8	64241	Polycystic Ovary Syndrome	MESH:D011085		Dehydroepiandrosterone|Diethylhexyl Phthalate|Estradiol|Ethinyl Estradiol|Metformin|Progesterone|Simvastatin|Spironolactone|Troglitazone|Valproic Acid	27.37	19
IGFBP6	3489	Polycystic Ovary Syndrome	MESH:D011085		Dihydrotestosterone|Estradiol|Ethinyl Estradiol|Progesterone|Selenium|Simvastatin|Testosterone|Troglitazone|Valproic Acid|Vitamin E	27.37	14
PHLDA2	7262	Polycystic Ovary Syndrome	MESH:D011085		Ascorbic Acid|Diethylhexyl Phthalate|Estradiol|Ethinyl Estradiol|Folic Acid|Progesterone|Rosiglitazone|Troglitazone|Valproic Acid|Zinc	27.37	10
EP300	2033	Polycystic Ovary Syndrome	MESH:D011085		Cyproterone Acetate|Dihydrotestosterone|Estradiol|Ethinyl Estradiol|Folic Acid|Niacinamide|Resveratrol|Rosiglitazone|Troglitazone|Valproic Acid|Zinc	27.36	12
PSAT1	29968	Polycystic Ovary Syndrome	MESH:D011085		Estradiol|Ethinyl Estradiol|Flutamide|Folic Acid|Metformin|Progesterone|Resveratrol|Rosiglitazone|Testosterone|Valproic Acid|Zinc	27.36	16
MAPK8	5599	Polycystic Ovary Syndrome	MESH:D011085		Ascorbic Acid|Diethylhexyl Phthalate|Estradiol|Ethinyl Estradiol|Flutamide|Folic Acid|Glutathione|Malondialdehyde|Niacinamide|Progesterone|Resveratrol|Selenium|Simvastatin|Troglitazone|Valproic Acid|Vitamin E|Zinc	27.35	14
GPC1	2817	Polycystic Ovary Syndrome	MESH:D011085		Ascorbic Acid|Estradiol|Ethinyl Estradiol|Folic Acid|Resveratrol|Rosiglitazone|Testosterone|Valproic Acid|Zinc	27.33	9
PFKL	5211	Polycystic Ovary Syndrome	MESH:D011085		Flutamide|Folic Acid|Rosiglitazone|Selenium|Testosterone|Troglitazone|Valproic Acid|Vitamin E|Zinc	27.33	9
PSMC3	5702	Polycystic Ovary Syndrome	MESH:D011085		Ascorbic Acid|Diethylhexyl Phthalate|Estradiol|Ethinyl Estradiol|Flutamide|Folic Acid|Resveratrol|Valproic Acid|Zinc	27.33	8
NPPB	4879	Polycystic Ovary Syndrome	MESH:D011085		Dehydroepiandrosterone|Diethylhexyl Phthalate|Ethinyl Estradiol|Folic Acid|Progesterone|Resveratrol|Rosiglitazone|Simvastatin|Spironolactone|Troglitazone|Valproic Acid|Vitamin E	27.31	14
PDE8A	5151	Polycystic Ovary Syndrome	MESH:D011085		Ethinyl Estradiol|Folic Acid|Metformin|Rosiglitazone|Selenium|Testosterone|Valproic Acid|Vitamin E	27.3	13
RCOR2	283248	Polycystic Ovary Syndrome	MESH:D011085		Estradiol|Ethinyl Estradiol|Flutamide|Folic Acid|Rosiglitazone|Testosterone|Troglitazone|Valproic Acid	27.3	11
SYTL5	94122	Polycystic Ovary Syndrome	MESH:D011085		Diethylhexyl Phthalate|Estradiol|Ethinyl Estradiol|Progesterone|Resveratrol|Rosiglitazone|Troglitazone|Valproic Acid	27.3	10
CFH	3075	Polycystic Ovary Syndrome	MESH:D011085		Estradiol|Ethinyl Estradiol|Flutamide|Progesterone|Resveratrol|Rosiglitazone|Selenium|Troglitazone|Valproic Acid|Zinc	27.29	11
HSPA4L	22824	Polycystic Ovary Syndrome	MESH:D011085		Diethylhexyl Phthalate|Estradiol|Ethinyl Estradiol|Flutamide|Folic Acid|Progesterone|Resveratrol|Troglitazone|Valproic Acid|Zinc	27.29	11
IFITM1	8519	Polycystic Ovary Syndrome	MESH:D011085		Estradiol|Ethinyl Estradiol|Flutamide|Folic Acid|Progesterone|Resveratrol|Selenium|Troglitazone|Valproic Acid|Vitamin E	27.29	10
SORL1	6653	Polycystic Ovary Syndrome	MESH:D011085		Estradiol|Ethinyl Estradiol|Flutamide|Folic Acid|Metformin|Progesterone|Rosiglitazone|Testosterone|Valproic Acid|Zinc	27.29	15
STC1	6781	Polycystic Ovary Syndrome	MESH:D011085		Diethylhexyl Phthalate|Estradiol|Ethinyl Estradiol|Folic Acid|glyphosate|Progesterone|Rosiglitazone|Troglitazone|Valproic Acid|Vitamin E	27.29	11
TXNRD1	7296	Polycystic Ovary Syndrome	MESH:D011085		Diethylhexyl Phthalate|Estradiol|Ethinyl Estradiol|Flutamide|Folic Acid|Glutathione|Lutein|Metformin|Progesterone|Resveratrol|Selenium|Simvastatin|Valproic Acid|Zinc	27.28	16
PIK3R1	5295	Polycystic Ovary Syndrome	MESH:D011085		Ascorbic Acid|Diethylhexyl Phthalate|Estradiol|Flutamide|Folic Acid|Metformin|Resveratrol|Rosiglitazone|Selenium|Testosterone|Valproic Acid|Vitamin E	27.26	15
BMP4	652	Polycystic Ovary Syndrome	MESH:D011085		Ascorbic Acid|Diethylhexyl Phthalate|Estradiol|Ethinyl Estradiol|Folic Acid|Progesterone|Resveratrol|Rosiglitazone|Testosterone|Valproic Acid|Vitamin E	27.24	11
F2R	2149	Polycystic Ovary Syndrome	MESH:D011085		Diethylhexyl Phthalate|Dihydrotestosterone|Estradiol|Folic Acid|Progesterone|Resveratrol|Selenium|Testosterone|Troglitazone|Valproic Acid|Vitamin E	27.24	13
TSC22D1	8848	Polycystic Ovary Syndrome	MESH:D011085		Diethylhexyl Phthalate|Dihydrotestosterone|Estradiol|Ethinyl Estradiol|Flutamide|Folic Acid|Progesterone|Resveratrol|Testosterone|Troglitazone|Valproic Acid	27.24	15
ORM2	5005	Polycystic Ovary Syndrome	MESH:D011085		Diethylhexyl Phthalate|Dihydrotestosterone|Estradiol|Folic Acid|Progesterone|Rosiglitazone|Testosterone|Valproic Acid|Zinc	27.23	12
ACTN1	87	Polycystic Ovary Syndrome	MESH:D011085		Diethylhexyl Phthalate|Estradiol|Ethinyl Estradiol|Folic Acid|Metformin|Progesterone|Resveratrol|Selenium|Troglitazone|Valproic Acid	27.22	17
EGF	1950	Polycystic Ovary Syndrome	MESH:D011085		Cyproterone Acetate|Diethylhexyl Phthalate|Estradiol|Ethinyl Estradiol|Flutamide|Folic Acid|Glutathione|Progesterone|Resveratrol|Rosiglitazone|Selenium|Testosterone|Valproic Acid|Zinc	27.18	12
CASP9	842	Polycystic Ovary Syndrome	MESH:D011085		Ascorbic Acid|Diethylhexyl Phthalate|Estradiol|Ethinyl Estradiol|Flutamide|Folic Acid|Glutathione|glyphosate|Niacinamide|Orlistat|Progesterone|Resveratrol|Rosiglitazone|Selenium|Simvastatin|Spironolactone|Testosterone|Troglitazone|Valproic Acid|Vitamin E|Zinc	27.17	20
AHR	196	Polycystic Ovary Syndrome	MESH:D011085		Bezafibrate|Diethylhexyl Phthalate|Dihydrotestosterone|Estradiol|Ethinyl Estradiol|Folic Acid|Glutathione|Inositol|Metformin|Progesterone|Resveratrol|Rosiglitazone|Spironolactone|Testosterone|Triglycerides|Troglitazone|Valproic Acid|Vitamin E|Zinc	27.15	23
RO60	6738	Polycystic Ovary Syndrome	MESH:D011085		Ethinyl Estradiol|Folic Acid|Metformin|Rosiglitazone|Selenium|Valproic Acid|Vitamin E|Zinc	27.15	11
SERPINF1	5176	Polycystic Ovary Syndrome	MESH:D011085		Diethylhexyl Phthalate|Estradiol|Ethinyl Estradiol|Progesterone|Resveratrol|Rosiglitazone|Selenium|Troglitazone|Valproic Acid|Vitamin E	27.14	11
ALDH4A1	8659	Polycystic Ovary Syndrome	MESH:D011085		Diethylhexyl Phthalate|Estradiol|Ethinyl Estradiol|Folic Acid|Resveratrol|Selenium|Spironolactone|Testosterone|Valproic Acid	27.12	10
DNAJB11	51726	Polycystic Ovary Syndrome	MESH:D011085		Diethylhexyl Phthalate|Dihydrotestosterone|Estradiol|Ethinyl Estradiol|Folic Acid|glyphosate|Progesterone|Resveratrol|Valproic Acid	27.12	11
KDELR3	11015	Polycystic Ovary Syndrome	MESH:D011085		Diethylhexyl Phthalate|Dihydrotestosterone|Estradiol|Ethinyl Estradiol|Flutamide|Folic Acid|Orlistat|Testosterone|Valproic Acid	27.12	14
ST14	6768	Polycystic Ovary Syndrome	MESH:D011085		Diethylhexyl Phthalate|Estradiol|Ethinyl Estradiol|Folic Acid|Progesterone|Rosiglitazone|Selenium|Troglitazone|Valproic Acid	27.12	10
TMSB4X	7114	Polycystic Ovary Syndrome	MESH:D011085		Dihydrotestosterone|Estradiol|Ethinyl Estradiol|Flutamide|Folic Acid|Resveratrol|Rosiglitazone|Troglitazone|Valproic Acid	27.12	12
TTPA	7274	Polycystic Ovary Syndrome	MESH:D011085		Diethylhexyl Phthalate|Estradiol|Ethinyl Estradiol|Flutamide|Progesterone|Testosterone|Troglitazone|Valproic Acid|Vitamin E	27.12	12
VEGFA	7422	Polycystic Ovary Syndrome	MESH:D011085		Ascorbic Acid|Diethylhexyl Phthalate|Dihydrotestosterone|Estradiol|Ethinyl Estradiol|Folic Acid|Glutathione|Metformin|Progesterone|Resveratrol|Rosiglitazone|Selenium|Simvastatin|Spironolactone|Testosterone|Troglitazone|Valproic Acid|Vitamin E|Zinc	27.09	23
ID2	3398	Polycystic Ovary Syndrome	MESH:D011085		Diethylhexyl Phthalate|Dihydrotestosterone|Estradiol|Ethinyl Estradiol|Folic Acid|Progesterone|Rosiglitazone|Selenium|Troglitazone|Valproic Acid|Vitamin E|Zinc	27.07	13
EIF3A	8661	Polycystic Ovary Syndrome	MESH:D011085		Ascorbic Acid|Estradiol|Ethinyl Estradiol|Flutamide|Folic Acid|Selenium|Troglitazone|Valproic Acid|Vitamin E	27.02	8
SPC24	147841	Polycystic Ovary Syndrome	MESH:D011085		Estradiol|Ethinyl Estradiol|Folic Acid|Progesterone|Resveratrol|Testosterone|Troglitazone|Valproic Acid|Zinc	27.02	11
AKT1	207	Polycystic Ovary Syndrome	MESH:D011085		Ascorbic Acid|Bezafibrate|Dehydroepiandrosterone|Diethylhexyl Phthalate|Dihydrotestosterone|Estradiol|Ethinyl Estradiol|Flutamide|Folic Acid|Glutathione|Metformin|Progesterone|Resveratrol|Rosiglitazone|Selenium|Simvastatin|Testosterone|Troglitazone|Valproic Acid|Vitamin E|Zinc	27.01	25
CDK8	1024	Polycystic Ovary Syndrome	MESH:D011085		Ethinyl Estradiol|Flutamide|Folic Acid|Metformin|Progesterone|Resveratrol|Testosterone|Valproic Acid	27	15
ITM2C	81618	Polycystic Ovary Syndrome	MESH:D011085		Estradiol|Ethinyl Estradiol|Folic Acid|Progesterone|Selenium|Valproic Acid|Vitamin E|Zinc	27	6
KCNG1	3755	Polycystic Ovary Syndrome	MESH:D011085		Diethylhexyl Phthalate|Estradiol|Ethinyl Estradiol|Folic Acid|Progesterone|Rosiglitazone|Troglitazone|Valproic Acid	27	10
MBP	4155	Polycystic Ovary Syndrome	MESH:D011085		Diethylhexyl Phthalate|Estradiol|Ethinyl Estradiol|Folic Acid|Progesterone|Rosiglitazone|Selenium|Testosterone|Troglitazone|Valproic Acid|Zinc	27	12
MDM1	56890	Polycystic Ovary Syndrome	MESH:D011085		Diethylhexyl Phthalate|Estradiol|Ethinyl Estradiol|Folic Acid|Progesterone|Selenium|Valproic Acid|Vitamin E	27	7
PTGES2	80142	Polycystic Ovary Syndrome	MESH:D011085		Ethinyl Estradiol|Flutamide|Folic Acid|Resveratrol|Rosiglitazone|Testosterone|Valproic Acid|Zinc	27	9
ZFP36	7538	Polycystic Ovary Syndrome	MESH:D011085		Estradiol|Ethinyl Estradiol|Metformin|Progesterone|Resveratrol|Rosiglitazone|Testosterone|Troglitazone|Valproic Acid|Vitamin E|Zinc	27	18
KPNA2	3838	Polycystic Ovary Syndrome	MESH:D011085		Cyproterone Acetate|Estradiol|Ethinyl Estradiol|Flutamide|Folic Acid|Progesterone|Resveratrol|Testosterone|Valproic Acid|Zinc	26.99	10
PYGO1	26108	Polycystic Ovary Syndrome	MESH:D011085		Dihydrotestosterone|Estradiol|Ethinyl Estradiol|Folic Acid|Progesterone|Valproic Acid|Zinc	26.99	9
RNF185	91445	Polycystic Ovary Syndrome	MESH:D011085		Estradiol|Ethinyl Estradiol|Flutamide|Folic Acid|Progesterone|Resveratrol|Valproic Acid	26.99	8
TMPO	7112	Polycystic Ovary Syndrome	MESH:D011085		Diethylhexyl Phthalate|Estradiol|Ethinyl Estradiol|Flutamide|Folic Acid|Progesterone|Resveratrol|Testosterone|Troglitazone|Valproic Acid	26.99	13
DNMT3A	1788	Polycystic Ovary Syndrome	MESH:D011085		Diethylhexyl Phthalate|Estradiol|Ethinyl Estradiol|Folic Acid|glyphosate|Resveratrol|Testosterone|Troglitazone|Valproic Acid|Vitamin E|Zinc	26.95	12
EDNRA	1909	Polycystic Ovary Syndrome	MESH:D011085		Diethylhexyl Phthalate|Estradiol|Ethinyl Estradiol|Folic Acid|Progesterone|Rosiglitazone|Selenium|Simvastatin|Testosterone|Valproic Acid|Vitamin E	26.95	11
CRELD2	79174	Polycystic Ovary Syndrome	MESH:D011085		Dehydroepiandrosterone|Dihydrotestosterone|Estradiol|Folic Acid|Metformin|Progesterone|Resveratrol|Troglitazone|Valproic Acid	26.92	18
HACL1	26061	Polycystic Ovary Syndrome	MESH:D011085		Diethylhexyl Phthalate|Estradiol|Flutamide|Folic Acid|Progesterone|Rosiglitazone|Troglitazone|Valproic Acid|Zinc	26.92	9
HSD17B11	51170	Polycystic Ovary Syndrome	MESH:D011085		Diethylhexyl Phthalate|Dihydrotestosterone|Estradiol|Ethinyl Estradiol|Flutamide|Progesterone|Selenium|Testosterone|Valproic Acid	26.92	13
MTTP	4547	Polycystic Ovary Syndrome	MESH:D011085		Bezafibrate|Diethylhexyl Phthalate|Estradiol|Flutamide|Folic Acid|glyphosate|Rosiglitazone|Troglitazone|Valproic Acid|Zinc	26.92	10
TCF4	6925	Polycystic Ovary Syndrome	MESH:D011085		Dihydrotestosterone|Estradiol|Ethinyl Estradiol|Folic Acid|glyphosate|Progesterone|Resveratrol|Troglitazone|Valproic Acid|Zinc	26.92	12
VTG1	559475	Polycystic Ovary Syndrome	MESH:D011085		Dehydroepiandrosterone|Diethylhexyl Phthalate|Dihydrotestosterone|Estradiol|Ethinyl Estradiol|Flutamide|Letrozole|Progesterone|Valproic Acid	26.92	14
F2	2147	Polycystic Ovary Syndrome	MESH:D011085		Diethylhexyl Phthalate|Estradiol|Ethinyl Estradiol|ethinyl estradiol-desogestrel combination|Flutamide|Progesterone|Resveratrol|Rosiglitazone|Simvastatin|Valproic Acid|Vitamin E|Zinc	26.89	11
IKBKB	3551	Polycystic Ovary Syndrome	MESH:D011085		Ascorbic Acid|Estradiol|Folic Acid|Glutathione|Metformin|Progesterone|Resveratrol|Rosiglitazone|Selenium|Simvastatin|Valproic Acid|Zinc	26.89	13
AOX3	71724	Polycystic Ovary Syndrome	MESH:D011085		Diethylhexyl Phthalate|Dihydrotestosterone|Estradiol|Ethinyl Estradiol|Resveratrol|Selenium|Testosterone|Valproic Acid	26.86	11
ARPC4	10093	Polycystic Ovary Syndrome	MESH:D011085		Estradiol|Ethinyl Estradiol|Folic Acid|Progesterone|Resveratrol|Selenium|Valproic Acid|Vitamin E	26.86	7
ATP5B	11947	Polycystic Ovary Syndrome	MESH:D011085		Ascorbic Acid|Diethylhexyl Phthalate|Ethinyl Estradiol|Folic Acid|Rosiglitazone|Testosterone|Troglitazone|Valproic Acid	26.86	10
BICD1	636	Polycystic Ovary Syndrome	MESH:D011085		Estradiol|Ethinyl Estradiol|Folic Acid|Progesterone|Selenium|Valproic Acid|Vitamin E|Zinc	26.86	6
BRD8	10902	Polycystic Ovary Syndrome	MESH:D011085		Cyproterone Acetate|Estradiol|Ethinyl Estradiol|Folic Acid|Progesterone|Troglitazone|Valproic Acid|Zinc	26.86	8
HLA-E	3133	Polycystic Ovary Syndrome	MESH:D011085		Diethylhexyl Phthalate|Estradiol|Progesterone|Selenium|Simvastatin|Testosterone|Valproic Acid|Vitamin E	26.86	9
HRG	3273	Polycystic Ovary Syndrome	MESH:D011085		Dehydroepiandrosterone|Estradiol|Ethinyl Estradiol|Progesterone|Resveratrol|Troglitazone|Valproic Acid|Zinc	26.86	11
STUB1	10273	Polycystic Ovary Syndrome	MESH:D011085		Estradiol|Ethinyl Estradiol|Flutamide|Folic Acid|Rosiglitazone|Selenium|Valproic Acid|Vitamin E	26.86	7
UBAP2L	9898	Polycystic Ovary Syndrome	MESH:D011085		Estradiol|Ethinyl Estradiol|Folic Acid|Progesterone|Selenium|Troglitazone|Valproic Acid|Vitamin E	26.86	8
UBL3	5412	Polycystic Ovary Syndrome	MESH:D011085		Diethylhexyl Phthalate|Estradiol|Ethinyl Estradiol|Flutamide|Folic Acid|Selenium|Valproic Acid|Vitamin E	26.86	7
DHRS3	9249	Polycystic Ovary Syndrome	MESH:D011085		Diethylhexyl Phthalate|Estradiol|Ethinyl Estradiol|Flutamide|Progesterone|Resveratrol|Rosiglitazone|Testosterone|Troglitazone|Valproic Acid	26.85	13
ARPC1B	10095	Polycystic Ovary Syndrome	MESH:D011085		Diethylhexyl Phthalate|Estradiol|Ethinyl Estradiol|Flutamide|Folic Acid|Resveratrol|Selenium|Testosterone|Valproic Acid	26.83	10
DACT1	51339	Polycystic Ovary Syndrome	MESH:D011085		Diethylhexyl Phthalate|Estradiol|Ethinyl Estradiol|Folic Acid|Progesterone|Resveratrol|Selenium|Valproic Acid|Vitamin E	26.83	8
GOT1	2805	Polycystic Ovary Syndrome	MESH:D011085		Estradiol|Ethinyl Estradiol|Flutamide|Folic Acid|Metformin|Progesterone|Resveratrol|Testosterone|Troglitazone|Valproic Acid|Zinc	26.83	18
IVD	3712	Polycystic Ovary Syndrome	MESH:D011085		Diethylhexyl Phthalate|Ethinyl Estradiol|Flutamide|glyphosate|Progesterone|Resveratrol|Rosiglitazone|Testosterone|Valproic Acid	26.83	11
SLIT3	6586	Polycystic Ovary Syndrome	MESH:D011085		Diethylhexyl Phthalate|Estradiol|Ethinyl Estradiol|Folic Acid|glyphosate|Progesterone|Troglitazone|Valproic Acid|Zinc	26.83	10
ZYX	7791	Polycystic Ovary Syndrome	MESH:D011085		Estradiol|Ethinyl Estradiol|Flutamide|Folic Acid|Selenium|Testosterone|Valproic Acid|Vitamin E|Zinc	26.83	8
SGK1	6446	Polycystic Ovary Syndrome	MESH:D011085		Clomiphene|Diethylhexyl Phthalate|Dihydrotestosterone|Estradiol|Ethinyl Estradiol|Metformin|Progesterone|Rosiglitazone|Spironolactone|Testosterone|Troglitazone|Valproic Acid	26.8	22
S100B	6285	Polycystic Ovary Syndrome	MESH:D011085		Ascorbic Acid|Dihydrotestosterone|Estradiol|Flutamide|Folic Acid|glyphosate|Resveratrol|Valproic Acid|Vitamin E|Zinc	26.78	8
IFT22	64792	Polycystic Ovary Syndrome	MESH:D011085		Estradiol|Ethinyl Estradiol|Flutamide|Folic Acid|glyphosate|Resveratrol|Valproic Acid	26.76	8
TXNIP	10628	Polycystic Ovary Syndrome	MESH:D011085		Ascorbic Acid|Dehydroepiandrosterone|Estradiol|Ethinyl Estradiol|Flutamide|Folic Acid|Metformin|Progesterone|Resveratrol|Rosiglitazone|Troglitazone|Valproic Acid	26.75	18
CPT1A	1374	Polycystic Ovary Syndrome	MESH:D011085		Bezafibrate|Diethylhexyl Phthalate|Ethinyl Estradiol|Flutamide|Folic Acid|Glutathione|Metformin|Orlistat|Resveratrol|Rosiglitazone|Troglitazone|Valproic Acid|Zinc	26.74	17
AEN	64782	Polycystic Ovary Syndrome	MESH:D011085		Diethylhexyl Phthalate|Estradiol|Ethinyl Estradiol|Flutamide|Folic Acid|Metformin|Valproic Acid|Vitamin E|Zinc	26.73	13
KLKB1	3818	Polycystic Ovary Syndrome	MESH:D011085		Estradiol|Ethinyl Estradiol|Flutamide|Glutathione|Rosiglitazone|Testosterone|Troglitazone|Valproic Acid|Zinc	26.73	11
RPS6KA1	6195	Polycystic Ovary Syndrome	MESH:D011085		Ethinyl Estradiol|Folic Acid|Letrozole|Progesterone|Resveratrol|Selenium|Testosterone|Valproic Acid|Vitamin E	26.73	10
AURKA	6790	Polycystic Ovary Syndrome	MESH:D011085		Diethylhexyl Phthalate|Estradiol|Ethinyl Estradiol|Flutamide|Folic Acid|Progesterone|Resveratrol|Simvastatin|Testosterone|Valproic Acid|Zinc	26.72	12
CTSV	1515	Polycystic Ovary Syndrome	MESH:D011085		Diethylhexyl Phthalate|Estradiol|Ethinyl Estradiol|Folic Acid|Progesterone|Resveratrol|Testosterone|Valproic Acid	26.72	10
NMNAT1	64802	Polycystic Ovary Syndrome	MESH:D011085		Dihydrotestosterone|Estradiol|Ethinyl Estradiol|Folic Acid|glyphosate|Resveratrol|Valproic Acid|Zinc	26.72	9
SMYD2	56950	Polycystic Ovary Syndrome	MESH:D011085		Diethylhexyl Phthalate|Estradiol|Flutamide|Folic Acid|Progesterone|Valproic Acid|Vitamin E|Zinc	26.72	6
MCM7	4176	Polycystic Ovary Syndrome	MESH:D011085		Estradiol|Ethinyl Estradiol|Flutamide|Folic Acid|Progesterone|Resveratrol|Selenium|Testosterone|Troglitazone|Valproic Acid	26.7	12
HPRT1	3251	Polycystic Ovary Syndrome	MESH:D011085		Ascorbic Acid|Dehydroepiandrosterone|Diethylhexyl Phthalate|Dihydrotestosterone|Estradiol|Ethinyl Estradiol|Resveratrol|Testosterone|Troglitazone|Valproic Acid|Vitamin E	26.67	15
ABCC9	10060	Polycystic Ovary Syndrome	MESH:D011085		Estradiol|Ethinyl Estradiol|Folic Acid|Metformin|Progesterone|Resveratrol|Rosiglitazone|Troglitazone|Valproic Acid	26.63	16
CPEB2	132864	Polycystic Ovary Syndrome	MESH:D011085		Diethylhexyl Phthalate|Estradiol|Ethinyl Estradiol|Folic Acid|Progesterone|Resveratrol|Testosterone|Troglitazone|Valproic Acid	26.63	12
HBA1	3039	Polycystic Ovary Syndrome	MESH:D011085		Estradiol|Ethinyl Estradiol|Flutamide|Niacinamide|Orlistat|Progesterone|Resveratrol|Valproic Acid|Vitamin E	26.63	11
MTOR	2475	Polycystic Ovary Syndrome	MESH:D011085		Diethylhexyl Phthalate|Estradiol|Ethinyl Estradiol|Folic Acid|Inositol|Letrozole|Metformin|Niacinamide|Progesterone|Resveratrol|Rosiglitazone|Selenium|Simvastatin|Testosterone	26.62	18
XDH	7498	Polycystic Ovary Syndrome	MESH:D011085		Bezafibrate|Dehydroepiandrosterone|Diethylhexyl Phthalate|Estradiol|Ethinyl Estradiol|Glutathione|Progesterone|Resveratrol|Rosiglitazone|Testosterone|Valproic Acid|Vitamin E|Zinc	26.59	14
SEC13	6396	Polycystic Ovary Syndrome	MESH:D011085		Ethinyl Estradiol|Flutamide|Folic Acid|glyphosate|Selenium|Valproic Acid|Vitamin E|Zinc	26.58	6
SLC30A2	7780	Polycystic Ovary Syndrome	MESH:D011085		Dihydrotestosterone|Estradiol|Progesterone|Rosiglitazone|Testosterone|Troglitazone|Valproic Acid|Zinc	26.58	13
TIMM10	26519	Polycystic Ovary Syndrome	MESH:D011085		Diethylhexyl Phthalate|Ethinyl Estradiol|Flutamide|Folic Acid|Progesterone|Resveratrol|Rosiglitazone|Valproic Acid	26.58	9
USPL1	10208	Polycystic Ovary Syndrome	MESH:D011085		Diethylhexyl Phthalate|Estradiol|Ethinyl Estradiol|Folic Acid|Selenium|Valproic Acid|Vitamin E|Zinc	26.58	6
GSTA4	2941	Polycystic Ovary Syndrome	MESH:D011085		Ascorbic Acid|Diethylhexyl Phthalate|Estradiol|Ethinyl Estradiol|Flutamide|Folic Acid|Glutathione|Resveratrol|Rosiglitazone|Selenium|Valproic Acid|Zinc	26.57	9
IGF2R	3482	Polycystic Ovary Syndrome	MESH:D011085		Diethylhexyl Phthalate|Estradiol|Ethinyl Estradiol|Folic Acid|Metformin|Resveratrol|Rosiglitazone|Selenium|Valproic Acid|Vitamin E	26.56	14
RUNX1	861	Polycystic Ovary Syndrome	MESH:D011085		Diethylhexyl Phthalate|Dihydrotestosterone|Estradiol|Ethinyl Estradiol|Folic Acid|Metformin|Rosiglitazone|Testosterone|Troglitazone|Valproic Acid	26.56	20
ETV4	2118	Polycystic Ovary Syndrome	MESH:D011085		Androgens|Diethylhexyl Phthalate|Estradiol|Ethinyl Estradiol|Folic Acid|Orlistat|Resveratrol|Valproic Acid|Zinc	26.54	12
NT5DC2	64943	Polycystic Ovary Syndrome	MESH:D011085		Diethylhexyl Phthalate|Estradiol|Ethinyl Estradiol|Folic Acid|Resveratrol|Selenium|Valproic Acid|Vitamin E|Zinc	26.54	7
PDHA1	5160	Polycystic Ovary Syndrome	MESH:D011085		Bezafibrate|Estradiol|Ethinyl Estradiol|Flutamide|Folic Acid|Metformin|Resveratrol|Rosiglitazone|Valproic Acid	26.54	14
SLC15A1	6564	Polycystic Ovary Syndrome	MESH:D011085		Estradiol|Flutamide|Folic Acid|Metformin|Progesterone|Resveratrol|Rosiglitazone|Valproic Acid|Zinc	26.54	12
SLC23A2	9962	Polycystic Ovary Syndrome	MESH:D011085		Ascorbic Acid|Estradiol|Ethinyl Estradiol|Flutamide|Folic Acid|Progesterone|Troglitazone|Valproic Acid|Zinc	26.54	9
APEX1	328	Polycystic Ovary Syndrome	MESH:D011085		Bezafibrate|Estradiol|Ethinyl Estradiol|Flutamide|Folic Acid|Metformin|Progesterone|Resveratrol|Valproic Acid|Vitamin E|Zinc	26.5	15
AURKB	9212	Polycystic Ovary Syndrome	MESH:D011085		Ascorbic Acid|Estradiol|Ethinyl Estradiol|Folic Acid|Metformin|Progesterone|Resveratrol|Testosterone|Troglitazone|Valproic Acid|Zinc	26.5	18
SLC7A5	8140	Polycystic Ovary Syndrome	MESH:D011085		Diethylhexyl Phthalate|Estradiol|Ethinyl Estradiol|Flutamide|Folic Acid|Metformin|Progesterone|Resveratrol|Rosiglitazone|Selenium|Valproic Acid	26.5	15
GNMT	27232	Polycystic Ovary Syndrome	MESH:D011085		Dihydrotestosterone|Estradiol|Ethinyl Estradiol|Flutamide|Folic Acid|Metformin|Progesterone|Selenium|Testosterone|Troglitazone	26.49	19
HOMER2	9455	Polycystic Ovary Syndrome	MESH:D011085		Diethylhexyl Phthalate|Dihydrotestosterone|Estradiol|Ethinyl Estradiol|glyphosate|Progesterone|Resveratrol|Valproic Acid	26.45	10
SMAD2	4087	Polycystic Ovary Syndrome	MESH:D011085		Estradiol|Ethinyl Estradiol|Folic Acid|glyphosate|Progesterone|Resveratrol|Rosiglitazone|Simvastatin|Troglitazone|Valproic Acid|Zinc	26.45	12
AK3	50808	Polycystic Ovary Syndrome	MESH:D011085		Flutamide|Folic Acid|Metformin|Selenium|Testosterone|Troglitazone|Valproic Acid|Vitamin E|Zinc	26.44	14
AQP7	364	Polycystic Ovary Syndrome	MESH:D011085		Estradiol|Ethinyl Estradiol|Flutamide|Folic Acid|Metformin|Progesterone|Rosiglitazone|Troglitazone|Valproic Acid	26.44	15
EZH1	2145	Polycystic Ovary Syndrome	MESH:D011085		Ascorbic Acid|Estradiol|Ethinyl Estradiol|Folic Acid|Progesterone|Resveratrol|Valproic Acid|Vitamin E	26.44	7
HIRIP3	8479	Polycystic Ovary Syndrome	MESH:D011085		Estradiol|Ethinyl Estradiol|Flutamide|Folic Acid|Resveratrol|Selenium|Testosterone|Valproic Acid	26.44	9
MTCH2	23788	Polycystic Ovary Syndrome	MESH:D011085		Ethinyl Estradiol|Flutamide|Folic Acid|Progesterone|Resveratrol|Selenium|Valproic Acid|Vitamin E	26.44	7
ALDH3A2	224	Polycystic Ovary Syndrome	MESH:D011085		Bezafibrate|Diethylhexyl Phthalate|Estradiol|Ethinyl Estradiol|Folic Acid|Progesterone|Resveratrol|Rosiglitazone|Troglitazone|Valproic Acid	26.42	12
TPM1	7168	Polycystic Ovary Syndrome	MESH:D011085		Diethylhexyl Phthalate|Dihydrotestosterone|Estradiol|Ethinyl Estradiol|Flutamide|Folic Acid|Progesterone|Rosiglitazone|Troglitazone|Valproic Acid|Zinc	26.39	14
CDCA5	113130	Polycystic Ovary Syndrome	MESH:D011085		Estradiol|Ethinyl Estradiol|Folic Acid|Progesterone|Resveratrol|Testosterone|Troglitazone|Valproic Acid|Zinc	26.35	11
LRRFIP1	9208	Polycystic Ovary Syndrome	MESH:D011085		Estradiol|Ethinyl Estradiol|Flutamide|Folic Acid|Progesterone|Resveratrol|Selenium|Valproic Acid|Vitamin E	26.35	8
MX2	4600	Polycystic Ovary Syndrome	MESH:D011085		Diethylhexyl Phthalate|Estradiol|Ethinyl Estradiol|Folic Acid|glyphosate|Metformin|Testosterone|Valproic Acid|Zinc	26.35	16
PRODH	5625	Polycystic Ovary Syndrome	MESH:D011085		Diethylhexyl Phthalate|Estradiol|Flutamide|Folic Acid|Progesterone|Rosiglitazone|Testosterone|Troglitazone|Valproic Acid	26.35	12
RASD1	51655	Polycystic Ovary Syndrome	MESH:D011085		Dihydrotestosterone|Estradiol|Ethinyl Estradiol|Folic Acid|Progesterone|Resveratrol|Testosterone|Troglitazone|Valproic Acid|Zinc	26.35	13
ST3GAL1	6482	Polycystic Ovary Syndrome	MESH:D011085		Diethylhexyl Phthalate|Dihydrotestosterone|Estradiol|Ethinyl Estradiol|Progesterone|Resveratrol|Rosiglitazone|Troglitazone|Valproic Acid	26.35	12
UQCRC1	7384	Polycystic Ovary Syndrome	MESH:D011085		Ethinyl Estradiol|Flutamide|Folic Acid|Resveratrol|Rosiglitazone|Selenium|Troglitazone|Valproic Acid|Vitamin E	26.35	9
CYP2C8	1558	Polycystic Ovary Syndrome	MESH:D011085		Bezafibrate|Estradiol|Ethinyl Estradiol|Glutathione|Progesterone|Resveratrol|Rosiglitazone|Simvastatin|Spironolactone|Troglitazone|Valproic Acid	26.34	13
SLC2A2	6514	Polycystic Ovary Syndrome	MESH:D011085		Bezafibrate|Diethylhexyl Phthalate|Estradiol|Ethinyl Estradiol|Folic Acid|Metformin|Resveratrol|Rosiglitazone|Troglitazone|Valproic Acid|Zinc	26.34	17
SERF2	10169	Polycystic Ovary Syndrome	MESH:D011085		Dehydroepiandrosterone|Diethylhexyl Phthalate|Estradiol|Ethinyl Estradiol|Flutamide|Folic Acid|Valproic Acid	26.33	9
CCL5	6352	Polycystic Ovary Syndrome	MESH:D011085		Bezafibrate|Estradiol|Ethinyl Estradiol|Flutamide|Folic Acid|Glutathione|Progesterone|Resveratrol|Rosiglitazone|Simvastatin|Testosterone|Troglitazone|Vitamin E|Zinc	26.31	14
IFRD2	7866	Polycystic Ovary Syndrome	MESH:D011085		Estradiol|Ethinyl Estradiol|Flutamide|Folic Acid|glyphosate|Resveratrol|Selenium|Valproic Acid	26.31	8
NDUFA13	51079	Polycystic Ovary Syndrome	MESH:D011085		Diethylhexyl Phthalate|Estradiol|Flutamide|Folic Acid|Niacinamide|Resveratrol|Rosiglitazone|Valproic Acid	26.31	8
NDUFV1	4723	Polycystic Ovary Syndrome	MESH:D011085		Estradiol|Ethinyl Estradiol|Flutamide|Resveratrol|Rosiglitazone|Selenium|Valproic Acid|Vitamin E	26.31	8
SDC3	9672	Polycystic Ovary Syndrome	MESH:D011085		Dihydrotestosterone|Estradiol|Ethinyl Estradiol|Folic Acid|Progesterone|Selenium|Valproic Acid|Vitamin E	26.31	9
CASP6	839	Polycystic Ovary Syndrome	MESH:D011085		Ascorbic Acid|Estradiol|Ethinyl Estradiol|Flutamide|Folic Acid|Glutathione|Resveratrol|Simvastatin|Testosterone|Valproic Acid|Vitamin E	26.28	10
GRN	2896	Polycystic Ovary Syndrome	MESH:D011085		Ascorbic Acid|Estradiol|Ethinyl Estradiol|Flutamide|Folic Acid|Progesterone|Resveratrol|Selenium|Valproic Acid|Vitamin E	26.28	8
PYGL	5836	Polycystic Ovary Syndrome	MESH:D011085		Diethylhexyl Phthalate|Dihydrotestosterone|Estradiol|Ethinyl Estradiol|Metformin|Niacinamide|Resveratrol|Rosiglitazone|Troglitazone|Valproic Acid	26.28	17
EIF1	10209	Polycystic Ovary Syndrome	MESH:D011085		Estradiol|Ethinyl Estradiol|Flutamide|Folic Acid|Metformin|Progesterone|Resveratrol|Valproic Acid|Zinc	26.26	14
KCNJ8	3764	Polycystic Ovary Syndrome	MESH:D011085		Diethylhexyl Phthalate|Estradiol|Ethinyl Estradiol|Progesterone|Rosiglitazone|Troglitazone|Valproic Acid|Vitamin E|Zinc	26.26	10
PDLIM7	9260	Polycystic Ovary Syndrome	MESH:D011085		Estradiol|Ethinyl Estradiol|Flutamide|Folic Acid|Progesterone|Selenium|Troglitazone|Valproic Acid|Vitamin E	26.26	9
VEGFD	2277	Polycystic Ovary Syndrome	MESH:D011085		Diethylhexyl Phthalate|Dihydrotestosterone|Estradiol|Flutamide|Progesterone|Rosiglitazone|Troglitazone|Valproic Acid|Zinc	26.26	12
NTRK2	4915	Polycystic Ovary Syndrome	MESH:D011085		Ascorbic Acid|Diethylhexyl Phthalate|Estradiol|Ethinyl Estradiol|Folic Acid|glyphosate|Progesterone|Simvastatin|Testosterone|Valproic Acid|Zinc	26.23	11
ASNS	440	Polycystic Ovary Syndrome	MESH:D011085		Ascorbic Acid|Estradiol|Ethinyl Estradiol|Flutamide|Folic Acid|Metformin|Progesterone|Resveratrol|Rosiglitazone|Troglitazone|Valproic Acid|Zinc	26.22	16
CST3	1471	Polycystic Ovary Syndrome	MESH:D011085		Diethylhexyl Phthalate|Ethinyl Estradiol|Flutamide|Folic Acid|Metformin|Progesterone|Resveratrol|Selenium|Valproic Acid|Vitamin E	26.22	14
LIPG	9388	Polycystic Ovary Syndrome	MESH:D011085		Bezafibrate|Diethylhexyl Phthalate|Dihydrotestosterone|Estradiol|Flutamide|Progesterone|Resveratrol|Rosiglitazone|Triglycerides|Valproic Acid	26.22	11
ATF7IP	55729	Polycystic Ovary Syndrome	MESH:D011085		Estradiol|Ethinyl Estradiol|Flutamide|Folic Acid|glyphosate|Troglitazone|Valproic Acid|Zinc	26.18	9
CALR	811	Polycystic Ovary Syndrome	MESH:D011085		Estradiol|Ethinyl Estradiol|Flutamide|Folic Acid|Progesterone|Resveratrol|Selenium|Testosterone|Valproic Acid|Vitamin E|Zinc	26.18	10
CAPZB	832	Polycystic Ovary Syndrome	MESH:D011085		Dihydrotestosterone|Estradiol|Ethinyl Estradiol|Folic Acid|Resveratrol|Selenium|Valproic Acid|Vitamin E	26.18	8
EPB41L4B	54566	Polycystic Ovary Syndrome	MESH:D011085		Dihydrotestosterone|Estradiol|Ethinyl Estradiol|Flutamide|Folic Acid|Progesterone|Selenium|Valproic Acid	26.18	10
ERP27	121506	Polycystic Ovary Syndrome	MESH:D011085		Diethylhexyl Phthalate|Estradiol|Ethinyl Estradiol|Progesterone|Rosiglitazone|Troglitazone|Valproic Acid|Zinc	26.18	10
MAOA	4128	Polycystic Ovary Syndrome	MESH:D011085		Diethylhexyl Phthalate|Estradiol|Ethinyl Estradiol|Flutamide|Folic Acid|glyphosate|Progesterone|Resveratrol|Rosiglitazone|Testosterone|Troglitazone|Valproic Acid	26.18	15
TRERF1	55809	Polycystic Ovary Syndrome	MESH:D011085		Cyproterone Acetate|Diethylhexyl Phthalate|Estradiol|Ethinyl Estradiol|Folic Acid|Progesterone|Resveratrol|Valproic Acid	26.18	8
HNF1A	6927	Polycystic Ovary Syndrome	MESH:D011085		Diethylhexyl Phthalate|Dihydrotestosterone|Estradiol|Ethinyl Estradiol|Folic Acid|Resveratrol|Simvastatin|Valproic Acid|Zinc	26.17	10
MTUS1	57509	Polycystic Ovary Syndrome	MESH:D011085		Diethylhexyl Phthalate|Estradiol|Ethinyl Estradiol|Progesterone|Resveratrol|Testosterone|Troglitazone|Valproic Acid|Zinc	26.17	12
PAM	5066	Polycystic Ovary Syndrome	MESH:D011085		Ascorbic Acid|Estradiol|Ethinyl Estradiol|Flutamide|Folic Acid|Selenium|Valproic Acid|Vitamin E|Zinc	26.17	6
HSD17B1	3292	Polycystic Ovary Syndrome	MESH:D011085		Ascorbic Acid|Dehydroepiandrosterone|Diethylhexyl Phthalate|Dihydrotestosterone|Estradiol|Ethinyl Estradiol|Flutamide|Glutathione|Testosterone|Valproic Acid	26.15	14
RAN	5901	Polycystic Ovary Syndrome	MESH:D011085		Ascorbic Acid|Estradiol|Ethinyl Estradiol|Flutamide|Folic Acid|Progesterone|Resveratrol|Rosiglitazone|Troglitazone|Valproic Acid	26.15	11
RND3	390	Polycystic Ovary Syndrome	MESH:D011085		Estradiol|Folic Acid|Metformin|Progesterone|Rosiglitazone|Selenium|Troglitazone|Valproic Acid|Vitamin E|Zinc	26.15	13
KLK2	3817	Polycystic Ovary Syndrome	MESH:D011085		Cyproterone Acetate|Dihydrotestosterone|Estradiol|Ethinyl Estradiol|Flutamide|Resveratrol|Testosterone	26.13	9
FDFT1	2222	Polycystic Ovary Syndrome	MESH:D011085		Diethylhexyl Phthalate|Dihydrotestosterone|Estradiol|Ethinyl Estradiol|Folic Acid|glyphosate|Progesterone|Resveratrol|Selenium|Simvastatin|Valproic Acid	26.12	12
IL1R1	3554	Polycystic Ovary Syndrome	MESH:D011085		Diethylhexyl Phthalate|Dihydrotestosterone|Estradiol|Ethinyl Estradiol|Folic Acid|Progesterone|Resveratrol|Rosiglitazone|Testosterone|Valproic Acid|Zinc	26.12	13
CFB	629	Polycystic Ovary Syndrome	MESH:D011085		Ascorbic Acid|Estradiol|Ethinyl Estradiol|Flutamide|Folic Acid|Progesterone|Rosiglitazone|Troglitazone|Valproic Acid|Zinc	26.08	10
DYNLL1	8655	Polycystic Ovary Syndrome	MESH:D011085		Diethylhexyl Phthalate|Dihydrotestosterone|Estradiol|Ethinyl Estradiol|Flutamide|Folic Acid|Resveratrol|Troglitazone|Valproic Acid	26.08	12
EIF4E	1977	Polycystic Ovary Syndrome	MESH:D011085		Estradiol|Ethinyl Estradiol|Flutamide|Folic Acid|Metformin|Orlistat|Progesterone|Resveratrol|Testosterone|Valproic Acid	26.08	17
ERCC6	2074	Polycystic Ovary Syndrome	MESH:D011085		Diethylhexyl Phthalate|Estradiol|Ethinyl Estradiol|Flutamide|Folic Acid|Lutein|Niacinamide|Resveratrol|Valproic Acid	26.08	9
PDK2	5164	Polycystic Ovary Syndrome	MESH:D011085		Bezafibrate|Estradiol|Ethinyl Estradiol|Folic Acid|Progesterone|Rosiglitazone|Simvastatin|Valproic Acid|Zinc	26.08	9
RAMP1	10267	Polycystic Ovary Syndrome	MESH:D011085		Diethylhexyl Phthalate|Estradiol|Ethinyl Estradiol|Folic Acid|glyphosate|Progesterone|Rosiglitazone|Testosterone|Valproic Acid	26.08	11
RPS19	6223	Polycystic Ovary Syndrome	MESH:D011085		Diethylhexyl Phthalate|Ethinyl Estradiol|Flutamide|Folic Acid|Resveratrol|Testosterone|Valproic Acid|Vitamin E|Zinc	26.08	9
HSPH1	10808	Polycystic Ovary Syndrome	MESH:D011085		Diethylhexyl Phthalate|Estradiol|Ethinyl Estradiol|Flutamide|Folic Acid|Metformin|Progesterone|Testosterone|Troglitazone|Valproic Acid|Zinc	26.07	18
MPO	4353	Polycystic Ovary Syndrome	MESH:D011085		Ascorbic Acid|Diethylhexyl Phthalate|Estradiol|Ethinyl Estradiol|Folic Acid|Glutathione|Metformin|Progesterone|Resveratrol|Rosiglitazone|Simvastatin|Spironolactone|Troglitazone|Valproic Acid|Vitamin E|Zinc	26.05	19
MT1	17748	Polycystic Ovary Syndrome	MESH:D011085		Diethylhexyl Phthalate|Estradiol|Ethinyl Estradiol|Folic Acid|Glutathione|Progesterone|Resveratrol|Rosiglitazone|Troglitazone|Valproic Acid|Vitamin E|Zinc	26.05	11
NOVA1	4857	Polycystic Ovary Syndrome	MESH:D011085		Diethylhexyl Phthalate|Estradiol|Ethinyl Estradiol|Folic Acid|Rosiglitazone|Troglitazone|Valproic Acid|Vitamin E	26.05	9
CDC25B	994	Polycystic Ovary Syndrome	MESH:D011085		Estradiol|Folic Acid|Glutathione|Metformin|Progesterone|Resveratrol|Simvastatin|Testosterone|Valproic Acid|Vitamin E	26.01	16
P4HB	5034	Polycystic Ovary Syndrome	MESH:D011085		Diethylhexyl Phthalate|Estradiol|Ethinyl Estradiol|Folic Acid|Glutathione|Rosiglitazone|Simvastatin|Testosterone|Valproic Acid|Zinc	26.01	10
PDIA4	9601	Polycystic Ovary Syndrome	MESH:D011085		Dihydrotestosterone|Estradiol|Ethinyl Estradiol|Flutamide|Folic Acid|Progesterone|Resveratrol|Troglitazone|Valproic Acid|Zinc	26.01	12
PPP1R3C	5507	Polycystic Ovary Syndrome	MESH:D011085		Diethylhexyl Phthalate|Estradiol|Ethinyl Estradiol|Folic Acid|Glutathione|Metformin|Resveratrol|Rosiglitazone|Testosterone|Valproic Acid	26.01	16
SOX4	6659	Polycystic Ovary Syndrome	MESH:D011085		Estradiol|Ethinyl Estradiol|Folic Acid|Progesterone|Resveratrol|Rosiglitazone|Selenium|Troglitazone|Valproic Acid|Vitamin E	26.01	10
GSTP1	2950	Polycystic Ovary Syndrome	MESH:D011085		Diethylhexyl Phthalate|Estradiol|Ethinyl Estradiol|Flutamide|Folic Acid|Glutathione|Metformin|Progesterone|Resveratrol|Rosiglitazone|Selenium|Simvastatin|Testosterone Propionate|Troglitazone|Valproic Acid|Vitamin E	26	19
HSP90AA1	3320	Polycystic Ovary Syndrome	MESH:D011085		Diethylhexyl Phthalate|Estradiol|Ethinyl Estradiol|Flutamide|Folic Acid|Progesterone|Resveratrol|Selenium|Simvastatin|Valproic Acid|Vitamin E|Zinc	26	10
NNMT	4837	Polycystic Ovary Syndrome	MESH:D011085		Diethylhexyl Phthalate|Dihydrotestosterone|Estradiol|Ethinyl Estradiol|Flutamide|Glutathione|Resveratrol|Troglitazone|Valproic Acid	25.99	12
NR5A1	2516	Polycystic Ovary Syndrome	MESH:D011085		Ascorbic Acid|Diethylhexyl Phthalate|Estradiol|Ethinyl Estradiol|Flutamide|glyphosate|Progesterone|Testosterone|Valproic Acid	25.99	11
NRXN1	9378	Polycystic Ovary Syndrome	MESH:D011085		Ascorbic Acid|Diethylhexyl Phthalate|Ethinyl Estradiol|Folic Acid|Glutathione|glyphosate|Testosterone|Troglitazone|Valproic Acid	25.99	10
RARRES1	5918	Polycystic Ovary Syndrome	MESH:D011085		Diethylhexyl Phthalate|Estradiol|Ethinyl Estradiol|Flutamide|Folic Acid|Progesterone|Resveratrol|Valproic Acid|Zinc	25.99	9
SLC19A2	10560	Polycystic Ovary Syndrome	MESH:D011085		Dihydrotestosterone|Estradiol|Flutamide|Folic Acid|Metformin|Progesterone|Selenium|Troglitazone|Valproic Acid	25.99	16
NFKB1	4790	Polycystic Ovary Syndrome	MESH:D011085		Ascorbic Acid|Bezafibrate|Diethylhexyl Phthalate|Estradiol|Ethinyl Estradiol|Folic Acid|Glutathione|Metformin|Progesterone|Resveratrol|Simvastatin|Testosterone|Troglitazone|Valproic Acid|Vitamin E|Zinc	25.98	21
CD9	928	Polycystic Ovary Syndrome	MESH:D011085		Dehydroepiandrosterone|Diethylhexyl Phthalate|Estradiol|Ethinyl Estradiol|Folic Acid|glyphosate|Rosiglitazone|Troglitazone|Valproic Acid|Zinc	25.95	12
FHL2	2274	Polycystic Ovary Syndrome	MESH:D011085		Diethylhexyl Phthalate|Dihydrotestosterone|Estradiol|Ethinyl Estradiol|Flutamide|Folic Acid|Progesterone|Resveratrol|Testosterone|Valproic Acid	25.95	13
MFN2	9927	Polycystic Ovary Syndrome	MESH:D011085		Diethylhexyl Phthalate|Ethinyl Estradiol|Flutamide|Folic Acid|Metformin|Resveratrol|Rosiglitazone|Valproic Acid|Vitamin E|Zinc	25.95	13
EPN2	22905	Polycystic Ovary Syndrome	MESH:D011085		Dihydrotestosterone|Ethinyl Estradiol|Folic Acid|Selenium|Troglitazone|Valproic Acid|Vitamin E|Zinc	25.93	9
POR	5447	Polycystic Ovary Syndrome	MESH:D011085		Bezafibrate|Diethylhexyl Phthalate|Ethinyl Estradiol|Flutamide|Folic Acid|Resveratrol|Rosiglitazone|Selenium|Testosterone|Troglitazone|Valproic Acid|Vitamin E|Zinc	25.93	13
AGPAT4	56895	Polycystic Ovary Syndrome	MESH:D011085		Diethylhexyl Phthalate|Estradiol|Ethinyl Estradiol|Folic Acid|Progesterone|Resveratrol|Rosiglitazone|Valproic Acid	25.92	9
ARF4	378	Polycystic Ovary Syndrome	MESH:D011085		Dihydrotestosterone|Estradiol|Ethinyl Estradiol|Flutamide|Folic Acid|glyphosate|Resveratrol|Valproic Acid	25.92	10
CPSF1	29894	Polycystic Ovary Syndrome	MESH:D011085		Flutamide|Folic Acid|Resveratrol|Selenium|Troglitazone|Valproic Acid|Vitamin E	25.92	6
CYP46A1	10858	Polycystic Ovary Syndrome	MESH:D011085		Diethylhexyl Phthalate|Estradiol|Ethinyl Estradiol|Folic Acid|Progesterone|Simvastatin|Testosterone|Valproic Acid	25.92	10
MTMR9	66036	Polycystic Ovary Syndrome	MESH:D011085		Dihydrotestosterone|Ethinyl Estradiol|Folic Acid|Progesterone|Selenium|Valproic Acid|Vitamin E	25.92	8
PI4K2B	55300	Polycystic Ovary Syndrome	MESH:D011085		Diethylhexyl Phthalate|Ethinyl Estradiol|Flutamide|Folic Acid|Resveratrol|Rosiglitazone|Testosterone|Valproic Acid	25.92	10
BARD1	580	Polycystic Ovary Syndrome	MESH:D011085		Dihydrotestosterone|Estradiol|Ethinyl Estradiol|Folic Acid|Resveratrol|Selenium|Testosterone|Valproic Acid|Vitamin E	25.9	10
CHAF1B	8208	Polycystic Ovary Syndrome	MESH:D011085		Ascorbic Acid|Diethylhexyl Phthalate|Estradiol|Ethinyl Estradiol|Folic Acid|Progesterone|Testosterone|Troglitazone|Valproic Acid	25.9	11
HSD17B10	3028	Polycystic Ovary Syndrome	MESH:D011085		Estradiol|Ethinyl Estradiol|Flutamide|Folic Acid|Progesterone|Rosiglitazone|Testosterone|Valproic Acid|Zinc	25.9	10
METTL7A	25840	Polycystic Ovary Syndrome	MESH:D011085		Diethylhexyl Phthalate|Estradiol|Ethinyl Estradiol|Flutamide|Folic Acid|Progesterone|Resveratrol|Testosterone|Valproic Acid	25.9	11
TM4SF1	4071	Polycystic Ovary Syndrome	MESH:D011085		Ascorbic Acid|Diethylhexyl Phthalate|Dihydrotestosterone|Estradiol|Ethinyl Estradiol|Folic Acid|Progesterone|Testosterone|Valproic Acid	25.9	12
SLC20A1	6574	Polycystic Ovary Syndrome	MESH:D011085		Estradiol|Ethinyl Estradiol|Flutamide|Folic Acid|glyphosate|Progesterone|Resveratrol|Troglitazone|Valproic Acid|Zinc	25.88	11
UHRF1	29128	Polycystic Ovary Syndrome	MESH:D011085		Ascorbic Acid|Estradiol|Ethinyl Estradiol|Folic Acid|Progesterone|Resveratrol|Testosterone|Troglitazone|Valproic Acid|Zinc	25.88	11
EDNRB	1910	Polycystic Ovary Syndrome	MESH:D011085		Ascorbic Acid|Diethylhexyl Phthalate|Estradiol|Ethinyl Estradiol|Folic Acid|Progesterone|Rosiglitazone|Testosterone|Troglitazone|Valproic Acid|Zinc	25.86	12
CBS	875	Polycystic Ovary Syndrome	MESH:D011085		Ascorbic Acid|Diethylhexyl Phthalate|Dihydrotestosterone|Folic Acid|Glutathione|Progesterone|Rosiglitazone|Simvastatin|Troglitazone|Valproic Acid	25.82	11
CFD	1675	Polycystic Ovary Syndrome	MESH:D011085		Estradiol|Ethinyl Estradiol|Flutamide|Lutein|Metformin|Progesterone|Resveratrol|Rosiglitazone|Troglitazone|Valproic Acid	25.82	16
CDC20	991	Polycystic Ovary Syndrome	MESH:D011085		Dehydroepiandrosterone|Dihydrotestosterone|Estradiol|Ethinyl Estradiol|Folic Acid|Metformin|Progesterone|Testosterone|Troglitazone|Valproic Acid|Zinc	25.81	22
SMC2	10592	Polycystic Ovary Syndrome	MESH:D011085		Diethylhexyl Phthalate|Estradiol|Ethinyl Estradiol|Folic Acid|Progesterone|Resveratrol|Testosterone|Troglitazone|Valproic Acid	25.81	12
MBD1	4152	Polycystic Ovary Syndrome	MESH:D011085		Estradiol|Ethinyl Estradiol|Flutamide|Folic Acid|Resveratrol|Selenium|Valproic Acid|Vitamin E	25.8	7
PARM1	25849	Polycystic Ovary Syndrome	MESH:D011085		Estradiol|Folic Acid|Progesterone|Resveratrol|Rosiglitazone|Troglitazone|Valproic Acid|Zinc	25.8	8
PLLP	51090	Polycystic Ovary Syndrome	MESH:D011085		Estradiol|Ethinyl Estradiol|Folic Acid|Progesterone|Selenium|Testosterone|Valproic Acid|Vitamin E	25.8	8
RFC2	5982	Polycystic Ovary Syndrome	MESH:D011085		Estradiol|Ethinyl Estradiol|Flutamide|Folic Acid|Resveratrol|Testosterone|Troglitazone|Valproic Acid	25.8	11
RYBP	23429	Polycystic Ovary Syndrome	MESH:D011085		Estradiol|Ethinyl Estradiol|Flutamide|Folic Acid|Selenium|Valproic Acid|Vitamin E|Zinc	25.8	6
LITAF	9516	Polycystic Ovary Syndrome	MESH:D011085		Estradiol|Ethinyl Estradiol|Folic Acid|Resveratrol|Rosiglitazone|Selenium|Simvastatin|Troglitazone|Valproic Acid|Zinc	25.75	10
CACYBP	27101	Polycystic Ovary Syndrome	MESH:D011085		Dihydrotestosterone|Estradiol|Ethinyl Estradiol|Flutamide|Folic Acid|Resveratrol|Troglitazone|Valproic Acid|Zinc	25.73	11
EMID1	129080	Polycystic Ovary Syndrome	MESH:D011085		Estradiol|Ethinyl Estradiol|Folic Acid|glyphosate|Progesterone|Valproic Acid|Zinc	25.73	7
IRF9	10379	Polycystic Ovary Syndrome	MESH:D011085		Estradiol|Ethinyl Estradiol|Flutamide|Folic Acid|Resveratrol|Selenium|Valproic Acid|Vitamin E|Zinc	25.73	7
KIF1B	23095	Polycystic Ovary Syndrome	MESH:D011085		Ascorbic Acid|Ethinyl Estradiol|Flutamide|Folic Acid|Testosterone|Troglitazone|Valproic Acid|Vitamin E|Zinc	25.73	9
PA2G4	5036	Polycystic Ovary Syndrome	MESH:D011085		Cyproterone Acetate|Dihydrotestosterone|Estradiol|Ethinyl Estradiol|Flutamide|Folic Acid|Selenium|Valproic Acid|Vitamin E	25.73	9
SLCO2A1	6578	Polycystic Ovary Syndrome	MESH:D011085		Diethylhexyl Phthalate|Estradiol|Ethinyl Estradiol|Flutamide|Progesterone|Resveratrol|Rosiglitazone|Spironolactone|Valproic Acid	25.73	10
THUMPD1	55623	Polycystic Ovary Syndrome	MESH:D011085		Dihydrotestosterone|Estradiol|Ethinyl Estradiol|Flutamide|Progesterone|Selenium|Valproic Acid	25.73	10
PTK2	5747	Polycystic Ovary Syndrome	MESH:D011085		Ascorbic Acid|Estradiol|Ethinyl Estradiol|Flutamide|Folic Acid|Progesterone|Resveratrol|Rosiglitazone|Simvastatin|Testosterone|Valproic Acid	25.71	12
COL5A1	1289	Polycystic Ovary Syndrome	MESH:D011085		Diethylhexyl Phthalate|Estradiol|Ethinyl Estradiol|Flutamide|Folic Acid|Resveratrol|Simvastatin|Testosterone|Troglitazone|Valproic Acid	25.69	13
PTPN1	5770	Polycystic Ovary Syndrome	MESH:D011085		Androgens|Estradiol|Ethinyl Estradiol|Folic Acid|Metformin|Resveratrol|Rosiglitazone|Selenium|Valproic Acid|Zinc	25.69	16
SC5D	6309	Polycystic Ovary Syndrome	MESH:D011085		Diethylhexyl Phthalate|Dihydrotestosterone|Estradiol|Flutamide|Folic Acid|glyphosate|Progesterone|Resveratrol|Rosiglitazone|Valproic Acid	25.69	11
SLC11A2	4891	Polycystic Ovary Syndrome	MESH:D011085		Ascorbic Acid|Estradiol|Ethinyl Estradiol|Flutamide|Progesterone|Selenium|Testosterone|Valproic Acid|Vitamin E|Zinc	25.69	9
CHGB	1114	Polycystic Ovary Syndrome	MESH:D011085		Diethylhexyl Phthalate|Estradiol|Ethinyl Estradiol|Folic Acid|Resveratrol|Rosiglitazone|Troglitazone|Valproic Acid	25.68	10
MYH14	79784	Polycystic Ovary Syndrome	MESH:D011085		Estradiol|Folic Acid|Progesterone|Resveratrol|Testosterone|Troglitazone|Valproic Acid|Zinc	25.68	10
NDUFA7	4701	Polycystic Ovary Syndrome	MESH:D011085		Diethylhexyl Phthalate|Ethinyl Estradiol|Flutamide|Resveratrol|Rosiglitazone|Selenium|Valproic Acid|Vitamin E	25.68	8
PDK3	5165	Polycystic Ovary Syndrome	MESH:D011085		Estradiol|Ethinyl Estradiol|Flutamide|Folic Acid|Progesterone|Rosiglitazone|Testosterone|Valproic Acid	25.68	10
SLC6A1	6529	Polycystic Ovary Syndrome	MESH:D011085		Ascorbic Acid|Estradiol|Ethinyl Estradiol|Folic Acid|glyphosate|Progesterone|Troglitazone|Valproic Acid	25.68	9
PRKCA	5578	Polycystic Ovary Syndrome	MESH:D011085		Dihydrotestosterone|Estradiol|Ethinyl Estradiol|Folic Acid|glyphosate|Metformin|Progesterone|Resveratrol|Rosiglitazone|Testosterone|Valproic Acid|Zinc	25.67	19
VIM	7431	Polycystic Ovary Syndrome	MESH:D011085		Ascorbic Acid|Diethylhexyl Phthalate|Estradiol|Ethinyl Estradiol|Folic Acid|glyphosate|Lutein|Progesterone|Resveratrol|Rosiglitazone|Selenium|Simvastatin|Testosterone|Valproic Acid	25.67	13
NOTCH1	4851	Polycystic Ovary Syndrome	MESH:D011085		Diethylhexyl Phthalate|Estradiol|Ethinyl Estradiol|Folic Acid|glyphosate|Progesterone|Resveratrol|Simvastatin|Testosterone|Valproic Acid|Zinc	25.66	12
ADD3	120	Polycystic Ovary Syndrome	MESH:D011085		Estradiol|Ethinyl Estradiol|Folic Acid|glyphosate|Progesterone|Resveratrol|Selenium|Valproic Acid|Vitamin E	25.64	8
MDK	4192	Polycystic Ovary Syndrome	MESH:D011085		Ascorbic Acid|Estradiol|Ethinyl Estradiol|Folic Acid|Progesterone|Selenium|Troglitazone|Valproic Acid|Vitamin E	25.64	8
CP	1356	Polycystic Ovary Syndrome	MESH:D011085		Ascorbic Acid|Estradiol|Ethinyl Estradiol|ethinyl estradiol-desogestrel combination|Flutamide|Malondialdehyde|Progesterone|Rosiglitazone|Testosterone|Troglitazone|Valproic Acid|Zinc	25.63	14
AKT2	208	Polycystic Ovary Syndrome	MESH:D011085		Ascorbic Acid|Diethylhexyl Phthalate|Estradiol|Ethinyl Estradiol|Flutamide|Metformin|Resveratrol|Testosterone|Valproic Acid|Zinc	25.62	16
KIF20A	10112	Polycystic Ovary Syndrome	MESH:D011085		Diethylhexyl Phthalate|Estradiol|Ethinyl Estradiol|Folic Acid|Progesterone|Resveratrol|Testosterone|Troglitazone|Valproic Acid|Zinc	25.62	12
MIR501	574503	Polycystic Ovary Syndrome	MESH:D011085		Estradiol|glyphosate|Progesterone|Resveratrol|Valproic Acid|Zinc	25.6	6
BUB1	699	Polycystic Ovary Syndrome	MESH:D011085		Ascorbic Acid|Estradiol|Ethinyl Estradiol|Folic Acid|Progesterone|Resveratrol|Testosterone|Troglitazone|Valproic Acid|Zinc	25.56	11
BZW1	9689	Polycystic Ovary Syndrome	MESH:D011085		Estradiol|Ethinyl Estradiol|Flutamide|Folic Acid|Resveratrol|Rosiglitazone|Troglitazone|Valproic Acid	25.56	10
COX1	4512	Polycystic Ovary Syndrome	MESH:D011085		Dehydroepiandrosterone|Estradiol|Ethinyl Estradiol|Folic Acid|glyphosate|Metformin|Resveratrol|Rosiglitazone|Valproic Acid|Zinc	25.56	16
CSNK2A1	1457	Polycystic Ovary Syndrome	MESH:D011085		Dihydrotestosterone|Estradiol|Ethinyl Estradiol|Flutamide|Folic Acid|Selenium|Valproic Acid|Vitamin E|Zinc	25.56	9
DLD	1738	Polycystic Ovary Syndrome	MESH:D011085		Ascorbic Acid|Ethinyl Estradiol|Flutamide|Folic Acid|Progesterone|Resveratrol|Rosiglitazone|Valproic Acid|Zinc	25.56	8
DSC2	1824	Polycystic Ovary Syndrome	MESH:D011085		Estradiol|Ethinyl Estradiol|Folic Acid|Resveratrol|Selenium|Testosterone|Troglitazone|Valproic Acid|Vitamin E	25.56	10
MBD2	8932	Polycystic Ovary Syndrome	MESH:D011085		Diethylhexyl Phthalate|Estradiol|Ethinyl Estradiol|Flutamide|Folic Acid|Resveratrol|Testosterone|Valproic Acid	25.56	10
NDUFB2	4708	Polycystic Ovary Syndrome	MESH:D011085		Diethylhexyl Phthalate|Estradiol|Ethinyl Estradiol|Flutamide|Folic Acid|Rosiglitazone|Selenium|Valproic Acid	25.56	8
PDZK1	5174	Polycystic Ovary Syndrome	MESH:D011085		Clomiphene|Diethylhexyl Phthalate|Estradiol|Ethinyl Estradiol|Progesterone|Resveratrol|Rosiglitazone|Troglitazone|Valproic Acid	25.56	11
UBE2J1	51465	Polycystic Ovary Syndrome	MESH:D011085		Diethylhexyl Phthalate|Dihydrotestosterone|Ethinyl Estradiol|Flutamide|Folic Acid|Testosterone|Valproic Acid|Zinc	25.56	11
TMEM199	147007	Polycystic Ovary Syndrome	MESH:D011085		Diethylhexyl Phthalate|Estradiol|Ethinyl Estradiol|Flutamide|Folic Acid|Resveratrol|Valproic Acid	25.53	8
TOMM70A	28185	Polycystic Ovary Syndrome	MESH:D011085		Estradiol|Ethinyl Estradiol|Flutamide|Folic Acid|Resveratrol|Rosiglitazone|Valproic Acid	25.53	8
DIO2	1734	Polycystic Ovary Syndrome	MESH:D011085		Diethylhexyl Phthalate|Estradiol|Ethinyl Estradiol|glyphosate|Progesterone|Resveratrol|Rosiglitazone|Selenium|Troglitazone|Valproic Acid|Vitamin E	25.51	12
DGAT2	84649	Polycystic Ovary Syndrome	MESH:D011085		Diethylhexyl Phthalate|Dihydrotestosterone|Estradiol|Ethinyl Estradiol|Flutamide|Progesterone|Rosiglitazone|Testosterone|Triglycerides|Valproic Acid	25.5	13
CKS1B	1163	Polycystic Ovary Syndrome	MESH:D011085		Diethylhexyl Phthalate|Estradiol|Ethinyl Estradiol|Flutamide|Folic Acid|Progesterone|Resveratrol|Testosterone|Troglitazone	25.47	12
SIRT3	23410	Polycystic Ovary Syndrome	MESH:D011085		Estradiol|Ethinyl Estradiol|Flutamide|Folic Acid|Metformin|Niacinamide|Resveratrol|Rosiglitazone|Valproic Acid	25.47	13
C4BPB	725	Polycystic Ovary Syndrome	MESH:D011085		Estradiol|Ethinyl Estradiol|ethinyl estradiol-desogestrel combination|Resveratrol|Rosiglitazone|Troglitazone|Valproic Acid|Zinc	25.44	10
CNBP	7555	Polycystic Ovary Syndrome	MESH:D011085		Diethylhexyl Phthalate|Estradiol|Ethinyl Estradiol|Flutamide|Folic Acid|Resveratrol|Valproic Acid|Zinc	25.44	8
FCGRT	2217	Polycystic Ovary Syndrome	MESH:D011085		Diethylhexyl Phthalate|Estradiol|Ethinyl Estradiol|Flutamide|Folic Acid|Progesterone|Selenium|Valproic Acid	25.44	8
GRB7	2886	Polycystic Ovary Syndrome	MESH:D011085		Diethylhexyl Phthalate|Estradiol|Ethinyl Estradiol|Flutamide|Folic Acid|Progesterone|Troglitazone|Valproic Acid	25.44	10
ITGB3BP	23421	Polycystic Ovary Syndrome	MESH:D011085		Cyproterone Acetate|Estradiol|Folic Acid|Resveratrol|Simvastatin|Troglitazone|Valproic Acid|Vitamin E	25.44	8
LPCAT3	10162	Polycystic Ovary Syndrome	MESH:D011085		Estradiol|Flutamide|Folic Acid|Progesterone|Resveratrol|Rosiglitazone|Troglitazone|Valproic Acid	25.44	9
MMUT	4594	Polycystic Ovary Syndrome	MESH:D011085		Estradiol|Ethinyl Estradiol|Folic Acid|Resveratrol|Rosiglitazone|Selenium|Troglitazone|Valproic Acid	25.44	9
RPL14	9045	Polycystic Ovary Syndrome	MESH:D011085		Estradiol|Ethinyl Estradiol|Flutamide|Folic Acid|Selenium|Troglitazone|Valproic Acid|Vitamin E	25.44	8
TMEM98	26022	Polycystic Ovary Syndrome	MESH:D011085		Diethylhexyl Phthalate|Estradiol|Ethinyl Estradiol|Flutamide|Folic Acid|Testosterone|Troglitazone|Valproic Acid	25.44	11
KLF5	688	Polycystic Ovary Syndrome	MESH:D011085		Diethylhexyl Phthalate|Dihydrotestosterone|Estradiol|Ethinyl Estradiol|Folic Acid|Progesterone|Resveratrol|Rosiglitazone|Testosterone|Valproic Acid	25.43	13
FBLN5	10516	Polycystic Ovary Syndrome	MESH:D011085		Diethylhexyl Phthalate|Estradiol|Ethinyl Estradiol|Folic Acid|Progesterone|Resveratrol|Selenium|Troglitazone|Valproic Acid	25.39	10
MYH10	4628	Polycystic Ovary Syndrome	MESH:D011085		Estradiol|Ethinyl Estradiol|Folic Acid|Progesterone|Resveratrol|Simvastatin|Troglitazone|Valproic Acid|Zinc	25.39	10
SLC27A1	376497	Polycystic Ovary Syndrome	MESH:D011085		Bezafibrate|Diethylhexyl Phthalate|Ethinyl Estradiol|Flutamide|Folic Acid|Rosiglitazone|Testosterone|Valproic Acid|Zinc	25.39	10
SLC4A4	8671	Polycystic Ovary Syndrome	MESH:D011085		Dihydrotestosterone|Estradiol|Flutamide|Folic Acid|Resveratrol|Rosiglitazone|Selenium|Valproic Acid|Vitamin E	25.39	8
TSC2	7249	Polycystic Ovary Syndrome	MESH:D011085		Diethylhexyl Phthalate|Dihydrotestosterone|Resveratrol|Rosiglitazone|Selenium|Testosterone|Valproic Acid|Vitamin E|Zinc	25.39	10
ACTA1	58	Polycystic Ovary Syndrome	MESH:D011085		Diethylhexyl Phthalate|Estradiol|Ethinyl Estradiol|Folic Acid|glyphosate|Metformin|Progesterone|Resveratrol|Testosterone|Valproic Acid	25.37	18
CYP7B1	9420	Polycystic Ovary Syndrome	MESH:D011085		Dehydroepiandrosterone|Diethylhexyl Phthalate|Dihydrotestosterone|Estradiol|Ethinyl Estradiol|Folic Acid|Resveratrol|Selenium|Testosterone|Valproic Acid	25.37	13
ANXA2	302	Polycystic Ovary Syndrome	MESH:D011085		Diethylhexyl Phthalate|Estradiol|Ethinyl Estradiol|Folic Acid|glyphosate|Progesterone|Resveratrol|Rosiglitazone|Testosterone|Valproic Acid|Zinc	25.36	12
KRT8	3856	Polycystic Ovary Syndrome	MESH:D011085		Diethylhexyl Phthalate|Dihydrotestosterone|Estradiol|Ethinyl Estradiol|Flutamide|Folic Acid|Progesterone|Selenium|Troglitazone|Valproic Acid|Zinc	25.36	13
CTNNBL1	56259	Polycystic Ovary Syndrome	MESH:D011085		Ethinyl Estradiol|Flutamide|Folic Acid|glyphosate|Selenium|Valproic Acid|Vitamin E	25.35	6
GGNBP2	79893	Polycystic Ovary Syndrome	MESH:D011085		Estradiol|Ethinyl Estradiol|Flutamide|Folic Acid|Progesterone|Resveratrol|Valproic Acid	25.35	8
KPNA6	23633	Polycystic Ovary Syndrome	MESH:D011085		Estradiol|Ethinyl Estradiol|Flutamide|Folic Acid|Selenium|Troglitazone|Valproic Acid	25.35	8
MRPL11	65003	Polycystic Ovary Syndrome	MESH:D011085		Estradiol|Ethinyl Estradiol|Flutamide|Folic Acid|Resveratrol|Valproic Acid|Vitamin E	25.35	7
MRPL48	51642	Polycystic Ovary Syndrome	MESH:D011085		Estradiol|Ethinyl Estradiol|Flutamide|Folic Acid|Resveratrol|Rosiglitazone|Valproic Acid	25.35	8
AMH	268	Polycystic Ovary Syndrome	MESH:D011085		Diethylhexyl Phthalate|Dihydrotestosterone|Estradiol|Ethinyl Estradiol|Flutamide|Resveratrol|Testosterone|Valproic Acid	25.32	11
BPGM	669	Polycystic Ovary Syndrome	MESH:D011085		Diethylhexyl Phthalate|Estradiol|Ethinyl Estradiol|Flutamide|Folic Acid|Metformin|Progesterone|Valproic Acid	25.32	14
GADD45A	1647	Polycystic Ovary Syndrome	MESH:D011085		Estradiol|Ethinyl Estradiol|Flutamide|Folic Acid|Metformin|Progesterone|Resveratrol|Rosiglitazone|Selenium|Testosterone|Troglitazone|Valproic Acid|Vitamin E|Zinc	25.32	18
H2BC5	3017	Polycystic Ovary Syndrome	MESH:D011085		Ascorbic Acid|Estradiol|Progesterone|Resveratrol|Rosiglitazone|Testosterone|Troglitazone|Valproic Acid	25.32	11
NACC2	138151	Polycystic Ovary Syndrome	MESH:D011085		Diethylhexyl Phthalate|Ethinyl Estradiol|Flutamide|Folic Acid|Progesterone|Valproic Acid|Vitamin E|Zinc	25.32	7
PPAN	56342	Polycystic Ovary Syndrome	MESH:D011085		Estradiol|Ethinyl Estradiol|Flutamide|Folic Acid|Glutathione|Metformin|Resveratrol|Valproic Acid	25.32	13
PPM1K	152926	Polycystic Ovary Syndrome	MESH:D011085		Dihydrotestosterone|Estradiol|Ethinyl Estradiol|Folic Acid|Metformin|Progesterone|Troglitazone|Valproic Acid	25.32	18
RBM14	10432	Polycystic Ovary Syndrome	MESH:D011085		Estradiol|Ethinyl Estradiol|Flutamide|Folic Acid|Progesterone|Selenium|Valproic Acid|Vitamin E	25.32	7
CYP51	13121	Polycystic Ovary Syndrome	MESH:D011085		Bezafibrate|Diethylhexyl Phthalate|Dihydrotestosterone|Ethinyl Estradiol|Flutamide|Folic Acid|Progesterone|Resveratrol|Simvastatin|Valproic Acid	25.31	12
FOSL2	2355	Polycystic Ovary Syndrome	MESH:D011085		Androgens|Diethylhexyl Phthalate|Dihydrotestosterone|Estradiol|Ethinyl Estradiol|glyphosate|Progesterone|Simvastatin|Valproic Acid|Zinc	25.31	15
KRT17	3872	Polycystic Ovary Syndrome	MESH:D011085		Diethylhexyl Phthalate|Estradiol|Ethinyl Estradiol|Folic Acid|Progesterone|Selenium|Simvastatin|Testosterone|Valproic Acid	25.31	10
SERPINE2	5270	Polycystic Ovary Syndrome	MESH:D011085		Diethylhexyl Phthalate|Estradiol|Ethinyl Estradiol|Flutamide|Progesterone|Rosiglitazone|Testosterone|Troglitazone|Valproic Acid|Zinc	25.31	13
BECN1	8678	Polycystic Ovary Syndrome	MESH:D011085		Estradiol|Ethinyl Estradiol|Flutamide|Folic Acid|glyphosate|Resveratrol|Rosiglitazone|Selenium|Simvastatin|Spironolactone|Valproic Acid|Vitamin E	25.27	11
MAOB	4129	Polycystic Ovary Syndrome	MESH:D011085		Diethylhexyl Phthalate|Estradiol|Ethinyl Estradiol|Flutamide|Folic Acid|Glutathione|Progesterone|Resveratrol|Rosiglitazone|Troglitazone|Valproic Acid	25.27	12
CASP8	841	Polycystic Ovary Syndrome	MESH:D011085		Ascorbic Acid|Diethylhexyl Phthalate|Estradiol|Ethinyl Estradiol|Flutamide|Folic Acid|Glutathione|Metformin|Orlistat|Progesterone|Resveratrol|Selenium|Simvastatin|Spironolactone|Testosterone|Troglitazone|Valproic Acid|Zinc	25.26	22
LIPC	3990	Polycystic Ovary Syndrome	MESH:D011085		Bezafibrate|Diethylhexyl Phthalate|Estradiol|Ethinyl Estradiol|Flutamide|Folic Acid|Rosiglitazone|Triglycerides|Valproic Acid|Zinc	25.25	9
CDK1	983	Polycystic Ovary Syndrome	MESH:D011085		Ascorbic Acid|Diethylhexyl Phthalate|Estradiol|Ethinyl Estradiol|Folic Acid|glyphosate|Metformin|Orlistat|Progesterone|Resveratrol|Selenium|Simvastatin|Testosterone|Troglitazone	25.23	21
CHORDC1	26973	Polycystic Ovary Syndrome	MESH:D011085		Estradiol|Ethinyl Estradiol|Flutamide|Folic Acid|Progesterone|Selenium|Valproic Acid|Vitamin E|Zinc	25.23	7
CRAT	1384	Polycystic Ovary Syndrome	MESH:D011085		Bezafibrate|Diethylhexyl Phthalate|Ethinyl Estradiol|Flutamide|Folic Acid|Rosiglitazone|Selenium|Troglitazone|Valproic Acid	25.23	10
HMGCS1	3157	Polycystic Ovary Syndrome	MESH:D011085		Diethylhexyl Phthalate|Dihydrotestosterone|Estradiol|Ethinyl Estradiol|Flutamide|Folic Acid|Progesterone|Resveratrol|Testosterone|Troglitazone|Valproic Acid|Zinc	25.23	15
IRAK2	3656	Polycystic Ovary Syndrome	MESH:D011085		Estradiol|Folic Acid|glyphosate|Progesterone|Resveratrol|Selenium|Troglitazone|Valproic Acid|Zinc	25.23	8
NOL3	8996	Polycystic Ovary Syndrome	MESH:D011085		Estradiol|Flutamide|Folic Acid|Progesterone|Selenium|Testosterone|Valproic Acid|Vitamin E|Zinc	25.23	8
AKR1B10	57016	Polycystic Ovary Syndrome	MESH:D011085		Ascorbic Acid|Diethylhexyl Phthalate|Estradiol|Ethinyl Estradiol|Glutathione|Progesterone|Resveratrol|Rosiglitazone|Testosterone|Troglitazone|Valproic Acid	25.22	13
FLOT1	10211	Polycystic Ovary Syndrome	MESH:D011085		Estradiol|Ethinyl Estradiol|Folic Acid|Resveratrol|Selenium|Simvastatin|Valproic Acid|Vitamin E	25.21	7
MBNL1	4154	Polycystic Ovary Syndrome	MESH:D011085		Dihydrotestosterone|Estradiol|Ethinyl Estradiol|Folic Acid|Selenium|Testosterone|Valproic Acid|Vitamin E	25.21	10
PSMD4	5710	Polycystic Ovary Syndrome	MESH:D011085		Diethylhexyl Phthalate|Estradiol|Flutamide|Folic Acid|Selenium|Valproic Acid|Vitamin E|Zinc	25.21	5
ADAM12	8038	Polycystic Ovary Syndrome	MESH:D011085		Estradiol|Ethinyl Estradiol|Folic Acid|Progesterone|Rosiglitazone|Troglitazone|Valproic Acid|Zinc	25.2	9
ELF1	1997	Polycystic Ovary Syndrome	MESH:D011085		Diethylhexyl Phthalate|Estradiol|Ethinyl Estradiol|Progesterone|Testosterone|Troglitazone|Valproic Acid|Vitamin E	25.2	11
MOGAT1	116255	Polycystic Ovary Syndrome	MESH:D011085		Diethylhexyl Phthalate|Estradiol|Ethinyl Estradiol|Folic Acid|Progesterone|Testosterone|Troglitazone|Valproic Acid	25.2	11
SALL1	6299	Polycystic Ovary Syndrome	MESH:D011085		Diethylhexyl Phthalate|Estradiol|Ethinyl Estradiol|Flutamide|Folic Acid|Metformin|Valproic Acid|Zinc	25.2	13
WFS1	7466	Polycystic Ovary Syndrome	MESH:D011085		Dihydrotestosterone|Estradiol|Ethinyl Estradiol|Folic Acid|Progesterone|Resveratrol|Rosiglitazone|Valproic Acid	25.2	10
XRCC2	7516	Polycystic Ovary Syndrome	MESH:D011085		Estradiol|Ethinyl Estradiol|Folic Acid|Resveratrol|Testosterone|Troglitazone|Valproic Acid|Vitamin E	25.2	10
FAS	355	Polycystic Ovary Syndrome	MESH:D011085		Bezafibrate|Diethylhexyl Phthalate|Estradiol|Ethinyl Estradiol|Folic Acid|Glutathione|Metformin|Progesterone|Resveratrol|Rosiglitazone|Selenium|Testosterone|Troglitazone|Valproic Acid|Zinc	25.19	20
JUNB	3726	Polycystic Ovary Syndrome	MESH:D011085		Diethylhexyl Phthalate|Estradiol|Ethinyl Estradiol|Folic Acid|Glutathione|Metformin|Resveratrol|Simvastatin|Testosterone|Troglitazone|Valproic Acid|Zinc	25.19	19
PNLIPRP1	5407	Polycystic Ovary Syndrome	MESH:D011085		Estradiol|Ethinyl Estradiol|Progesterone|Testosterone|Valproic Acid|Vitamin E|Zinc	25.17	8
ACTG2	72	Polycystic Ovary Syndrome	MESH:D011085		Diethylhexyl Phthalate|Estradiol|Ethinyl Estradiol|Folic Acid|glyphosate|Progesterone|Rosiglitazone|Testosterone|Valproic Acid	25.15	11
CD24	100133941	Polycystic Ovary Syndrome	MESH:D011085		Ascorbic Acid|Estradiol|Ethinyl Estradiol|Progesterone|Resveratrol|Simvastatin|Testosterone|Valproic Acid|Zinc	25.15	10
HSPE1	3336	Polycystic Ovary Syndrome	MESH:D011085		Ascorbic Acid|Diethylhexyl Phthalate|Estradiol|Ethinyl Estradiol|Flutamide|Folic Acid|Resveratrol|Rosiglitazone|Troglitazone|Valproic Acid	25.13	11
CD40	958	Polycystic Ovary Syndrome	MESH:D011085		Ascorbic Acid|Diethylhexyl Phthalate|Dihydrotestosterone|Estradiol|Folic Acid|Niacinamide|Resveratrol|Rosiglitazone|Simvastatin|Valproic Acid|Zinc	25.12	10
CFLAR	8837	Polycystic Ovary Syndrome	MESH:D011085		Diethylhexyl Phthalate|Estradiol|Folic Acid|Progesterone|Resveratrol|Rosiglitazone|Selenium|Simvastatin|Troglitazone|Valproic Acid|Vitamin E	25.12	10
SLC3A2	6520	Polycystic Ovary Syndrome	MESH:D011085		Estradiol|Ethinyl Estradiol|Flutamide|Folic Acid|Glutathione|Metformin|Rosiglitazone|Selenium|Troglitazone|Valproic Acid|Zinc	25.12	14
ABTB2	25841	Polycystic Ovary Syndrome	MESH:D011085		Diethylhexyl Phthalate|Estradiol|Ethinyl Estradiol|Flutamide|Progesterone|Resveratrol|Valproic Acid|Zinc	25.09	9
C8A	731	Polycystic Ovary Syndrome	MESH:D011085		Estradiol|Ethinyl Estradiol|Flutamide|glyphosate|Rosiglitazone|Troglitazone|Valproic Acid|Zinc	25.09	10
COX7B	1349	Polycystic Ovary Syndrome	MESH:D011085		Diethylhexyl Phthalate|Estradiol|Ethinyl Estradiol|Folic Acid|Progesterone|Resveratrol|Selenium|Valproic Acid	25.09	8
PIAS1	8554	Polycystic Ovary Syndrome	MESH:D011085		Dihydrotestosterone|Estradiol|Ethinyl Estradiol|Folic Acid|Testosterone|Troglitazone|Valproic Acid|Vitamin E	25.09	12
RBM5	10181	Polycystic Ovary Syndrome	MESH:D011085		Ethinyl Estradiol|Flutamide|Folic Acid|Progesterone|Resveratrol|Selenium|Valproic Acid|Vitamin E	25.09	7
ATP1A1	476	Polycystic Ovary Syndrome	MESH:D011085		Diethylhexyl Phthalate|Dihydrotestosterone|Estradiol|Ethinyl Estradiol|Flutamide|Folic Acid|Progesterone|Resveratrol|Valproic Acid|Zinc	25.07	11
COL6A3	1293	Polycystic Ovary Syndrome	MESH:D011085		Estradiol|Ethinyl Estradiol|Folic Acid|Progesterone|Resveratrol|Rosiglitazone|Testosterone|Valproic Acid|Vitamin E	25.07	10
SLCO2B1	11309	Polycystic Ovary Syndrome	MESH:D011085		Diethylhexyl Phthalate|Dihydrotestosterone|Estradiol|Ethinyl Estradiol|Flutamide|Folic Acid|Metformin|Rosiglitazone|Spironolactone|Valproic Acid	25.07	17
THBS1	7057	Polycystic Ovary Syndrome	MESH:D011085		Diethylhexyl Phthalate|Dihydrotestosterone|Estradiol|Ethinyl Estradiol|Folic Acid|Progesterone|Resveratrol|Rosiglitazone|Simvastatin|Testosterone|Valproic Acid	25.07	14
TPI1	7167	Polycystic Ovary Syndrome	MESH:D011085		Estradiol|Ethinyl Estradiol|Flutamide|Folic Acid|Resveratrol|Rosiglitazone|Selenium|Valproic Acid|Vitamin E|Zinc	25.07	8
HPGD	3248	Polycystic Ovary Syndrome	MESH:D011085		Diethylhexyl Phthalate|Estradiol|Ethinyl Estradiol|Folic Acid|Progesterone|Resveratrol|Rosiglitazone|Testosterone|Valproic Acid|Zinc	25.01	11
CLEC3B	7123	Polycystic Ovary Syndrome	MESH:D011085		Diethylhexyl Phthalate|Estradiol|Ethinyl Estradiol|Progesterone|Rosiglitazone|Testosterone|Troglitazone	25	10
CSNK1G3	1456	Polycystic Ovary Syndrome	MESH:D011085		Estradiol|Ethinyl Estradiol|Flutamide|Folic Acid|Troglitazone|Valproic Acid|Vitamin E	25	8
FZR1	51343	Polycystic Ovary Syndrome	MESH:D011085		Estradiol|Ethinyl Estradiol|Folic Acid|Progesterone|Selenium|Valproic Acid|Vitamin E	25	6
IFT81	28981	Polycystic Ovary Syndrome	MESH:D011085		Estradiol|Folic Acid|Selenium|Testosterone|Troglitazone|Valproic Acid|Vitamin E	25	8
KIF12	113220	Polycystic Ovary Syndrome	MESH:D011085		Diethylhexyl Phthalate|Estradiol|Folic Acid|glyphosate|Rosiglitazone|Troglitazone|Valproic Acid	25	8
MIR183	406959	Polycystic Ovary Syndrome	MESH:D011085		Dihydrotestosterone|Flutamide|Folic Acid|Resveratrol|Testosterone|Valproic Acid|Zinc	25	9
MON2	23041	Polycystic Ovary Syndrome	MESH:D011085		Ethinyl Estradiol|Folic Acid|Progesterone|Selenium|Troglitazone|Valproic Acid|Vitamin E	25	7
MPHOSPH8	54737	Polycystic Ovary Syndrome	MESH:D011085		Estradiol|Ethinyl Estradiol|Flutamide|Folic Acid|Troglitazone|Valproic Acid|Zinc	25	8
MRPL40	64976	Polycystic Ovary Syndrome	MESH:D011085		Estradiol|Ethinyl Estradiol|Flutamide|Folic Acid|Resveratrol|Rosiglitazone|Valproic Acid	25	8
USP4	7375	Polycystic Ovary Syndrome	MESH:D011085		Diethylhexyl Phthalate|Ethinyl Estradiol|Folic Acid|Resveratrol|Selenium|Valproic Acid|Vitamin E	25	6
CDO1	1036	Polycystic Ovary Syndrome	MESH:D011085		Diethylhexyl Phthalate|Estradiol|Ethinyl Estradiol|Flutamide|Folic Acid|Glutathione|Progesterone|Rosiglitazone|Valproic Acid	24.99	9
FKBP4	2288	Polycystic Ovary Syndrome	MESH:D011085		Diethylhexyl Phthalate|Estradiol|Ethinyl Estradiol|Flutamide|Folic Acid|Resveratrol|Simvastatin|Valproic Acid|Zinc	24.99	9
MINDY3	80013	Polycystic Ovary Syndrome	MESH:D011085		Estradiol|Ethinyl Estradiol|Flutamide|Folic Acid|Progesterone|Troglitazone|Valproic Acid	24.99	9
PC	5091	Polycystic Ovary Syndrome	MESH:D011085		Bezafibrate|Estradiol|Ethinyl Estradiol|Flutamide|Resveratrol|Rosiglitazone|Selenium|Troglitazone|Valproic Acid	24.99	11
BNIP3	664	Polycystic Ovary Syndrome	MESH:D011085		Antioxidants|Bezafibrate|Ethinyl Estradiol|Folic Acid|Glutathione|Metformin|Progesterone|Rosiglitazone|Simvastatin|Troglitazone|Valproic Acid	24.98	17
HSD3B5	15496	Polycystic Ovary Syndrome	MESH:D011085		Cyproterone Acetate|Diethylhexyl Phthalate|Folic Acid|Resveratrol|Selenium|Testosterone|Valproic Acid|Vitamin E	24.98	8
ITGB1	3688	Polycystic Ovary Syndrome	MESH:D011085		Diethylhexyl Phthalate|Dihydrotestosterone|Estradiol|Folic Acid|Metformin|Progesterone|Resveratrol|Rosiglitazone|Simvastatin|Valproic Acid|Zinc	24.98	16
PAPSS1	9061	Polycystic Ovary Syndrome	MESH:D011085		Ascorbic Acid|Diethylhexyl Phthalate|Estradiol|Ethinyl Estradiol|Flutamide|Folic Acid|Resveratrol|Valproic Acid	24.98	8
PPIB	5479	Polycystic Ovary Syndrome	MESH:D011085		Estradiol|Ethinyl Estradiol|Flutamide|Folic Acid|Selenium|Testosterone|Valproic Acid|Vitamin E	24.98	8
PRPF4B	8899	Polycystic Ovary Syndrome	MESH:D011085		Ethinyl Estradiol|Flutamide|Folic Acid|glyphosate|Resveratrol|Selenium|Troglitazone|Valproic Acid	24.98	9
SACS	26278	Polycystic Ovary Syndrome	MESH:D011085		Estradiol|Ethinyl Estradiol|Folic Acid|glyphosate|Resveratrol|Selenium|Valproic Acid|Vitamin E	24.98	7
SEC23B	10483	Polycystic Ovary Syndrome	MESH:D011085		Dihydrotestosterone|Ethinyl Estradiol|Flutamide|Folic Acid|Metformin|Selenium|Valproic Acid|Zinc	24.98	14
THRA	7067	Polycystic Ovary Syndrome	MESH:D011085		Bezafibrate|Diethylhexyl Phthalate|Estradiol|Ethinyl Estradiol|Flutamide|Folic Acid|glyphosate|Resveratrol|Selenium|Troglitazone|Valproic Acid	24.98	12
E2F1	1869	Polycystic Ovary Syndrome	MESH:D011085		Dihydrotestosterone|Estradiol|Ethinyl Estradiol|Folic Acid|Progesterone|Resveratrol|Selenium|Simvastatin|Testosterone|Troglitazone|Valproic Acid	24.93	14
SYNCRIP	10492	Polycystic Ovary Syndrome	MESH:D011085		Estradiol|Ethinyl Estradiol|Flutamide|Folic Acid|glyphosate|Selenium|Troglitazone|Valproic Acid|Vitamin E	24.91	9
TPD52L1	7164	Polycystic Ovary Syndrome	MESH:D011085		Estradiol|Flutamide|Folic Acid|Progesterone|Resveratrol|Testosterone|Troglitazone|Valproic Acid|Zinc	24.91	11
ACAT2	39	Polycystic Ovary Syndrome	MESH:D011085		Diethylhexyl Phthalate|Dihydrotestosterone|Ethinyl Estradiol|Flutamide|Folic Acid|Metformin|Progesterone|Rosiglitazone|Troglitazone|Valproic Acid	24.89	18
HERPUD1	9709	Polycystic Ovary Syndrome	MESH:D011085		Ascorbic Acid|Diethylhexyl Phthalate|Estradiol|Ethinyl Estradiol|Metformin|Progesterone|Resveratrol|Troglitazone|Valproic Acid|Zinc	24.89	17
ASGR1	432	Polycystic Ovary Syndrome	MESH:D011085		Diethylhexyl Phthalate|Estradiol|Ethinyl Estradiol|Flutamide|Folic Acid|Progesterone|Testosterone|Valproic Acid	24.87	10
AVPI1	60370	Polycystic Ovary Syndrome	MESH:D011085		Estradiol|Ethinyl Estradiol|Flutamide|Folic Acid|Progesterone|Troglitazone|Valproic Acid|Zinc	24.87	9
CAPNS1	826	Polycystic Ovary Syndrome	MESH:D011085		Diethylhexyl Phthalate|Ethinyl Estradiol|Flutamide|Folic Acid|Resveratrol|Selenium|Valproic Acid|Vitamin E	24.87	7
EIF3C	8663	Polycystic Ovary Syndrome	MESH:D011085		Ascorbic Acid|Diethylhexyl Phthalate|Flutamide|Folic Acid|Metformin|Selenium|Troglitazone|Zinc	24.87	11
KCNA5	3741	Polycystic Ovary Syndrome	MESH:D011085		Diethylhexyl Phthalate|Folic Acid|Niacinamide|Progesterone|Resveratrol|Troglitazone|Valproic Acid|Zinc	24.87	8
RPL22L1	200916	Polycystic Ovary Syndrome	MESH:D011085		Diethylhexyl Phthalate|Estradiol|Ethinyl Estradiol|Flutamide|Folic Acid|Progesterone|Testosterone|Valproic Acid	24.87	10
AAMP	14	Polycystic Ovary Syndrome	MESH:D011085		Ethinyl Estradiol|Flutamide|Folic Acid|Progesterone|Selenium|Valproic Acid|Vitamin E	24.83	6
AGTR2	186	Polycystic Ovary Syndrome	MESH:D011085		Androgens|Estradiol|Ethinyl Estradiol|Folic Acid|Rosiglitazone|Spironolactone|Testosterone|Triglycerides|Valproic Acid	24.83	10
ALG3	10195	Polycystic Ovary Syndrome	MESH:D011085		Dihydrotestosterone|Estradiol|Ethinyl Estradiol|Flutamide|Selenium|Valproic Acid|Vitamin E	24.83	9
CAPN9	10753	Polycystic Ovary Syndrome	MESH:D011085		Estradiol|Folic Acid|Progesterone|Resveratrol|Testosterone|Valproic Acid|Zinc	24.83	8
MIR206	406989	Polycystic Ovary Syndrome	MESH:D011085		Estradiol|Flutamide|Progesterone|Resveratrol|Testosterone|Valproic Acid|Zinc	24.83	9
PRLR	5618	Polycystic Ovary Syndrome	MESH:D011085		Cyproterone Acetate|Diethylhexyl Phthalate|Estradiol|Ethinyl Estradiol|Flutamide|Folic Acid|Progesterone|Testosterone|Valproic Acid|Zinc	24.83	10
ZNF367	195828	Polycystic Ovary Syndrome	MESH:D011085		Estradiol|Ethinyl Estradiol|Progesterone|Resveratrol|Testosterone|Troglitazone|Valproic Acid	24.83	10
CXCL10	3627	Polycystic Ovary Syndrome	MESH:D011085		Ascorbic Acid|Estradiol|Ethinyl Estradiol|Flutamide|Folic Acid|Progesterone|Resveratrol|Rosiglitazone|Simvastatin|Testosterone|Troglitazone|Valproic Acid|Zinc	24.82	14
TSFM	10102	Polycystic Ovary Syndrome	MESH:D011085		Estradiol|Ethinyl Estradiol|Flutamide|Folic Acid|Progesterone|Resveratrol|Valproic Acid	24.82	8
ABCB11	8647	Polycystic Ovary Syndrome	MESH:D011085		Bezafibrate|Diethylhexyl Phthalate|Estradiol|Ethinyl Estradiol|Flutamide|Folic Acid|Metformin|Progesterone|Rosiglitazone|Simvastatin|Spironolactone|Troglitazone|Valproic Acid	24.79	19
GLUL	2752	Polycystic Ovary Syndrome	MESH:D011085		Dihydrotestosterone|Estradiol|Ethinyl Estradiol|Flutamide|Folic Acid|glyphosate|Progesterone|Resveratrol|Troglitazone|Valproic Acid|Zinc	24.79	13
HDAC1	3065	Polycystic Ovary Syndrome	MESH:D011085		Estradiol|Ethinyl Estradiol|Flutamide|Folic Acid|Niacinamide|Progesterone|Resveratrol|Valproic Acid|Vitamin E|Zinc	24.77	9
HMGB2	3148	Polycystic Ovary Syndrome	MESH:D011085		Ascorbic Acid|Estradiol|Ethinyl Estradiol|Folic Acid|Progesterone|Resveratrol|Testosterone|Troglitazone|Valproic Acid|Zinc	24.77	11
MAP2	4133	Polycystic Ovary Syndrome	MESH:D011085		Ascorbic Acid|Dihydrotestosterone|Estradiol|Ethinyl Estradiol|Folic Acid|Glutathione|Progesterone|Resveratrol|Valproic Acid|Zinc	24.77	9
ANGPTL2	23452	Polycystic Ovary Syndrome	MESH:D011085		Estradiol|Ethinyl Estradiol|Folic Acid|Progesterone|Rosiglitazone|Testosterone|Troglitazone|Valproic Acid	24.76	11
KRT18	3875	Polycystic Ovary Syndrome	MESH:D011085		Diethylhexyl Phthalate|Dihydrotestosterone|Estradiol|Ethinyl Estradiol|Flutamide|Folic Acid|Glutathione|Progesterone|Selenium|Testosterone|Valproic Acid	24.75	13
NIBAN1	116496	Polycystic Ovary Syndrome	MESH:D011085		Estradiol|Flutamide|Folic Acid|Progesterone|Rosiglitazone|Selenium|Troglitazone|Valproic Acid|Vitamin E	24.75	8
PAPSS2	9060	Polycystic Ovary Syndrome	MESH:D011085		Desogestrel|Diethylhexyl Phthalate|Estradiol|Ethinyl Estradiol|Folic Acid|Progesterone|Rosiglitazone|Troglitazone|Valproic Acid	24.75	10
F3	2152	Polycystic Ovary Syndrome	MESH:D011085		Ascorbic Acid|Clomiphene|Estradiol|Ethinyl Estradiol|Folic Acid|Glutathione|Niacinamide|Progesterone|Resveratrol|Simvastatin|Valproic Acid|Vitamin E	24.73	10
CITED2	10370	Polycystic Ovary Syndrome	MESH:D011085		Estradiol|Ethinyl Estradiol|Flutamide|Folic Acid|Progesterone|Rosiglitazone|Testosterone|Troglitazone|Valproic Acid|Zinc	24.71	12
TNFSF11	8600	Polycystic Ovary Syndrome	MESH:D011085		Ascorbic Acid|Estradiol|Ethinyl Estradiol|Folic Acid|Niacinamide|Progesterone|Resveratrol|Rosiglitazone|Testosterone|Troglitazone|Valproic Acid	24.7	13
CGA	1081	Polycystic Ovary Syndrome	MESH:D011085		Diethylhexyl Phthalate|Estradiol|Ethinyl Estradiol|Flutamide|Progesterone|Resveratrol|Rosiglitazone|Testosterone|Valproic Acid	24.68	11
ECE1	1889	Polycystic Ovary Syndrome	MESH:D011085		Estradiol|Flutamide|Folic Acid|glyphosate|Resveratrol|Rosiglitazone|Testosterone|Troglitazone|Valproic Acid	24.68	12
EIF2AK2	5610	Polycystic Ovary Syndrome	MESH:D011085		Estradiol|Ethinyl Estradiol|Flutamide|Glutathione|Progesterone|Resveratrol|Selenium|Valproic Acid|Vitamin E	24.68	8
ENPP1	5167	Polycystic Ovary Syndrome	MESH:D011085		Estradiol|Ethinyl Estradiol|Folic Acid|glyphosate|Progesterone|Resveratrol|Selenium|Troglitazone|Valproic Acid	24.68	10
FABP7	2173	Polycystic Ovary Syndrome	MESH:D011085		Bezafibrate|Diethylhexyl Phthalate|Ethinyl Estradiol|Flutamide|Folic Acid|Metformin|Resveratrol|Valproic Acid|Zinc	24.68	14
PRIM1	5557	Polycystic Ovary Syndrome	MESH:D011085		Estradiol|Ethinyl Estradiol|Flutamide|Folic Acid|Resveratrol|Simvastatin|Testosterone|Troglitazone|Valproic Acid	24.68	12
SLC25A4	291	Polycystic Ovary Syndrome	MESH:D011085		Estradiol|Ethinyl Estradiol|Flutamide|Folic Acid|Progesterone|Resveratrol|Testosterone|Valproic Acid|Vitamin E	24.68	10
AP2A2	161	Polycystic Ovary Syndrome	MESH:D011085		Ethinyl Estradiol|Flutamide|Folic Acid|Resveratrol|Selenium|Valproic Acid|Vitamin E	24.66	6
CEP350	9857	Polycystic Ovary Syndrome	MESH:D011085		Ethinyl Estradiol|Folic Acid|Progesterone|Selenium|Testosterone|Valproic Acid|Vitamin E	24.66	7
GMPPA	29926	Polycystic Ovary Syndrome	MESH:D011085		Dihydrotestosterone|Ethinyl Estradiol|Folic Acid|Selenium|Valproic Acid|Vitamin E|Zinc	24.66	7
KCNG3	170850	Polycystic Ovary Syndrome	MESH:D011085		Diethylhexyl Phthalate|Estradiol|Folic Acid|Rosiglitazone|Troglitazone|Valproic Acid|Zinc	24.66	7
MXRA5	25878	Polycystic Ovary Syndrome	MESH:D011085		Diethylhexyl Phthalate|Estradiol|Ethinyl Estradiol|Folic Acid|Progesterone|Troglitazone|Valproic Acid	24.66	9
NR1D1	9572	Polycystic Ovary Syndrome	MESH:D011085		Diethylhexyl Phthalate|Estradiol|Ethinyl Estradiol|Folic Acid|Metformin|Progesterone|Resveratrol|Simvastatin|Troglitazone|Valproic Acid	24.66	18
PDCD4	27250	Polycystic Ovary Syndrome	MESH:D011085		Dehydroepiandrosterone|Estradiol|Ethinyl Estradiol|Flutamide|glyphosate|Progesterone|Resveratrol|Troglitazone|Valproic Acid|Zinc	24.66	13
POLR2C	5432	Polycystic Ovary Syndrome	MESH:D011085		Estradiol|Ethinyl Estradiol|Flutamide|Folic Acid|Selenium|Valproic Acid|Vitamin E	24.66	6
SLC66A1	54896	Polycystic Ovary Syndrome	MESH:D011085		Dihydrotestosterone|Ethinyl Estradiol|Flutamide|Folic Acid|Testosterone|Troglitazone|Valproic Acid	24.66	12
ZBTB7B	51043	Polycystic Ovary Syndrome	MESH:D011085		Estradiol|Ethinyl Estradiol|Folic Acid|Glutathione|Rosiglitazone|Testosterone|Valproic Acid	24.66	8
ASRGL1	80150	Polycystic Ovary Syndrome	MESH:D011085		Dihydrotestosterone|Estradiol|Ethinyl Estradiol|Flutamide|Folic Acid|Progesterone|Testosterone|Valproic Acid	24.65	12
CPN1	1369	Polycystic Ovary Syndrome	MESH:D011085		Estradiol|Ethinyl Estradiol|Flutamide|glyphosate|Rosiglitazone|Troglitazone|Valproic Acid|Zinc	24.65	10
EHD2	30846	Polycystic Ovary Syndrome	MESH:D011085		Diethylhexyl Phthalate|Estradiol|Ethinyl Estradiol|Folic Acid|Progesterone|Selenium|Valproic Acid|Vitamin E	24.65	7
FGF8	2253	Polycystic Ovary Syndrome	MESH:D011085		Androgens|Estradiol|Ethinyl Estradiol|Flutamide|Folic Acid|Resveratrol|Testosterone|Valproic Acid	24.65	11
MMP19	4327	Polycystic Ovary Syndrome	MESH:D011085		Estradiol|Flutamide|Folic Acid|Metformin|Progesterone|Rosiglitazone|Testosterone|Zinc	24.65	13
PNN	5411	Polycystic Ovary Syndrome	MESH:D011085		Ethinyl Estradiol|Flutamide|Folic Acid|glyphosate|Progesterone|Resveratrol|Valproic Acid|Zinc	24.65	8
TNFRSF1A	7132	Polycystic Ovary Syndrome	MESH:D011085		Estradiol|Flutamide|Folic Acid|Glutathione|Metformin|Progesterone|Resveratrol|Selenium|Simvastatin|Testosterone|Valproic Acid|Zinc	24.65	16
TOX3	27324	Polycystic Ovary Syndrome	MESH:D011085		Diethylhexyl Phthalate|Estradiol|Ethinyl Estradiol|Folic Acid|glyphosate|Progesterone|Testosterone|Valproic Acid	24.65	10
TRA2A	29896	Polycystic Ovary Syndrome	MESH:D011085		Ethinyl Estradiol|Folic Acid|Progesterone|Resveratrol|Selenium|Valproic Acid|Vitamin E|Zinc	24.65	6
TSC1	7248	Polycystic Ovary Syndrome	MESH:D011085		Diethylhexyl Phthalate|Ethinyl Estradiol|Folic Acid|Progesterone|Resveratrol|Testosterone|Troglitazone|Valproic Acid	24.65	11
CCNB2	9133	Polycystic Ovary Syndrome	MESH:D011085		Dihydrotestosterone|Estradiol|Ethinyl Estradiol|Folic Acid|Metformin|Progesterone|Resveratrol|Testosterone|Troglitazone|Valproic Acid|Zinc	24.61	20
ABCD3	5825	Polycystic Ovary Syndrome	MESH:D011085		Bezafibrate|Estradiol|Ethinyl Estradiol|Folic Acid|Progesterone|Rosiglitazone|Testosterone|Troglitazone|Valproic Acid	24.6	12
ADAMTS1	9510	Polycystic Ovary Syndrome	MESH:D011085		Diethylhexyl Phthalate|Dihydrotestosterone|Estradiol|Ethinyl Estradiol|Flutamide|Folic Acid|Progesterone|Rosiglitazone|Troglitazone|Valproic Acid	24.6	14
PCK2	5106	Polycystic Ovary Syndrome	MESH:D011085		Ascorbic Acid|Estradiol|Ethinyl Estradiol|Flutamide|Folic Acid|Progesterone|Resveratrol|Rosiglitazone|Troglitazone|Valproic Acid	24.6	11
PEBP1	5037	Polycystic Ovary Syndrome	MESH:D011085		Ascorbic Acid|Ethinyl Estradiol|Flutamide|Folic Acid|Progesterone|Resveratrol|Triglycerides|Valproic Acid|Vitamin E	24.6	7
BAP1	8314	Polycystic Ovary Syndrome	MESH:D011085		Diethylhexyl Phthalate|Ethinyl Estradiol|Flutamide|Folic Acid|Resveratrol|Selenium|Valproic Acid|Vitamin E	24.55	7
CDC34	997	Polycystic Ovary Syndrome	MESH:D011085		Diethylhexyl Phthalate|Estradiol|Ethinyl Estradiol|Flutamide|Folic Acid|Metformin|Resveratrol|Valproic Acid	24.55	14
GPLD1	2822	Polycystic Ovary Syndrome	MESH:D011085		Ethinyl Estradiol|Flutamide|Folic Acid|Resveratrol|Testosterone|Triglycerides|Valproic Acid|Zinc	24.55	8
HDGF	3068	Polycystic Ovary Syndrome	MESH:D011085		Estradiol|Ethinyl Estradiol|Flutamide|Folic Acid|Resveratrol|Selenium|Troglitazone|Valproic Acid	24.55	9
LSR	51599	Polycystic Ovary Syndrome	MESH:D011085		Estradiol|Ethinyl Estradiol|Flutamide|Folic Acid|Progesterone|Selenium|Valproic Acid|Vitamin E	24.55	7
PDX1	3651	Polycystic Ovary Syndrome	MESH:D011085		Bezafibrate|Diethylhexyl Phthalate|Estradiol|Folic Acid|Metformin|Resveratrol|Rosiglitazone|Testosterone Propionate	24.55	13
SIVA1	10572	Polycystic Ovary Syndrome	MESH:D011085		Diethylhexyl Phthalate|Ethinyl Estradiol|Folic Acid|Metformin|Progesterone|Testosterone|Valproic Acid|Zinc	24.55	15
SNAP23	8773	Polycystic Ovary Syndrome	MESH:D011085		Diethylhexyl Phthalate|Ethinyl Estradiol|Flutamide|Niacinamide|Progesterone|Resveratrol|Troglitazone|Valproic Acid	24.55	10
SSX2IP	117178	Polycystic Ovary Syndrome	MESH:D011085		Dihydrotestosterone|Ethinyl Estradiol|Folic Acid|Progesterone|Resveratrol|Selenium|Valproic Acid|Vitamin E	24.55	8
ST13	6767	Polycystic Ovary Syndrome	MESH:D011085		Estradiol|Ethinyl Estradiol|Flutamide|Folic Acid|Resveratrol|Selenium|Valproic Acid|Vitamin E	24.55	7
BDH1	622	Polycystic Ovary Syndrome	MESH:D011085		Estradiol|Ethinyl Estradiol|Folic Acid|Progesterone|Resveratrol|Rosiglitazone|Troglitazone|Valproic Acid|Zinc	24.53	10
C1QA	712	Polycystic Ovary Syndrome	MESH:D011085		Diethylhexyl Phthalate|Estradiol|Ethinyl Estradiol|Flutamide|Folic Acid|Progesterone|Resveratrol|Troglitazone|Valproic Acid	24.53	11
SMAD4	4089	Polycystic Ovary Syndrome	MESH:D011085		Ascorbic Acid|Dihydrotestosterone|Ethinyl Estradiol|Folic Acid|glyphosate|Progesterone|Resveratrol|Troglitazone|Valproic Acid	24.53	11
TMEM97	27346	Polycystic Ovary Syndrome	MESH:D011085		Dihydrotestosterone|Estradiol|Ethinyl Estradiol|Flutamide|Folic Acid|Progesterone|Resveratrol|Troglitazone|Valproic Acid	24.53	12
APAF1	317	Polycystic Ovary Syndrome	MESH:D011085		Estradiol|Ethinyl Estradiol|Flutamide|Folic Acid|glyphosate|Metformin|Niacinamide|Resveratrol|Rosiglitazone|Troglitazone|Valproic Acid	24.52	16
BCAP31	10134	Polycystic Ovary Syndrome	MESH:D011085		Estradiol|Ethinyl Estradiol|Flutamide|Folic Acid|Resveratrol|Valproic Acid|Vitamin E	24.5	7
MIR10A	406902	Polycystic Ovary Syndrome	MESH:D011085		Estradiol|Folic Acid|Progesterone|Resveratrol|Testosterone|Valproic Acid|Zinc	24.5	8
NALCN	259232	Polycystic Ovary Syndrome	MESH:D011085		Estradiol|Ethinyl Estradiol|Folic Acid|Progesterone|Rosiglitazone|Troglitazone|Valproic Acid	24.5	9
SULT1A1	6817	Polycystic Ovary Syndrome	MESH:D011085		Ascorbic Acid|Diethylhexyl Phthalate|Estradiol|Ethinyl Estradiol|Folic Acid|Progesterone|Resveratrol|Rosiglitazone|Testosterone|Troglitazone|Valproic Acid|Zinc	24.5	13
TUT7	79670	Polycystic Ovary Syndrome	MESH:D011085		Ethinyl Estradiol|Flutamide|Folic Acid|Progesterone|Selenium|Valproic Acid|Zinc	24.5	6
ATF2	1386	Polycystic Ovary Syndrome	MESH:D011085		Estradiol|Ethinyl Estradiol|Folic Acid|Progesterone|Resveratrol|Simvastatin|Testosterone|Valproic Acid|Vitamin E|Zinc	24.49	10
GNL2	29889	Polycystic Ovary Syndrome	MESH:D011085		Estradiol|Ethinyl Estradiol|Flutamide|Folic Acid|Progesterone|Resveratrol|Valproic Acid	24.49	8
ATF5	22809	Polycystic Ovary Syndrome	MESH:D011085		Estradiol|Ethinyl Estradiol|Flutamide|Folic Acid|Metformin|Selenium|Valproic Acid|Vitamin E|Zinc	24.45	12
DDX39B	7919	Polycystic Ovary Syndrome	MESH:D011085		Diethylhexyl Phthalate|Ethinyl Estradiol|Flutamide|Folic Acid|glyphosate|Selenium|Valproic Acid|Vitamin E	24.44	7
FUCA1	2517	Polycystic Ovary Syndrome	MESH:D011085		Estradiol|Ethinyl Estradiol|Flutamide|Folic Acid|Progesterone|Resveratrol|Testosterone|Valproic Acid	24.44	10
MRPS6	64968	Polycystic Ovary Syndrome	MESH:D011085		Ethinyl Estradiol|Folic Acid|Progesterone|Resveratrol|Rosiglitazone|Valproic Acid|Vitamin E|Zinc	24.44	7
PPIC	5480	Polycystic Ovary Syndrome	MESH:D011085		Diethylhexyl Phthalate|Ethinyl Estradiol|Flutamide|Folic Acid|Progesterone|Testosterone|Valproic Acid|Vitamin E	24.44	9
RPS20	6224	Polycystic Ovary Syndrome	MESH:D011085		Estradiol|Ethinyl Estradiol|Flutamide|Folic Acid|glyphosate|Progesterone|Selenium|Valproic Acid	24.44	8
APOA4	337	Polycystic Ovary Syndrome	MESH:D011085		Diethylhexyl Phthalate|Estradiol|Ethinyl Estradiol|Folic Acid|Resveratrol|Rosiglitazone|Simvastatin|Troglitazone|Valproic Acid|Zinc	24.43	11
GGT1	2678	Polycystic Ovary Syndrome	MESH:D011085		Ascorbic Acid|Estradiol|Ethinyl Estradiol|Folic Acid|Glutathione|glyphosate|Resveratrol|Selenium|Valproic Acid|Vitamin E	24.43	7
VDR	7421	Polycystic Ovary Syndrome	MESH:D011085		Bezafibrate|Estradiol|Ethinyl Estradiol|Folic Acid|Metformin|Resveratrol|Rosiglitazone|Simvastatin|Troglitazone|Valproic Acid|Zinc	24.43	17
AQP4	361	Polycystic Ovary Syndrome	MESH:D011085		Antioxidants|Diethylhexyl Phthalate|Flutamide|Folic Acid|Progesterone|Testosterone|Valproic Acid|Vitamin E|Zinc	24.38	9
CIDEA	1149	Polycystic Ovary Syndrome	MESH:D011085		Dihydrotestosterone|Estradiol|Ethinyl Estradiol|Flutamide|Folic Acid|Resveratrol|Rosiglitazone|Testosterone|Valproic Acid	24.38	12
ATP5G3	228033	Polycystic Ovary Syndrome	MESH:D011085		Ethinyl Estradiol|Flutamide|Folic Acid|Resveratrol|Rosiglitazone|Valproic Acid	24.36	7
ADAM9	8754	Polycystic Ovary Syndrome	MESH:D011085		Dihydrotestosterone|Ethinyl Estradiol|Folic Acid|Progesterone|Resveratrol|Rosiglitazone|Troglitazone|Valproic Acid	24.34	11
CORO1B	57175	Polycystic Ovary Syndrome	MESH:D011085		Dihydrotestosterone|Ethinyl Estradiol|Folic Acid|glyphosate|Resveratrol|Testosterone|Valproic Acid	24.34	10
EMC9	51016	Polycystic Ovary Syndrome	MESH:D011085		Estradiol|Flutamide|Folic Acid|Resveratrol|Selenium|Valproic Acid|Vitamin E	24.34	5
PPP1R1A	5502	Polycystic Ovary Syndrome	MESH:D011085		Estradiol|Ethinyl Estradiol|Folic Acid|Progesterone|Rosiglitazone|Testosterone|Troglitazone|Valproic Acid	24.34	11
SLC39A7	7922	Polycystic Ovary Syndrome	MESH:D011085		Dihydrotestosterone|Estradiol|Ethinyl Estradiol|Folic Acid|Selenium|Valproic Acid|Zinc	24.34	8
TBC1D30	23329	Polycystic Ovary Syndrome	MESH:D011085		Diethylhexyl Phthalate|Dihydrotestosterone|Estradiol|Ethinyl Estradiol|Selenium|Troglitazone|Valproic Acid	24.34	11
UGP2	7360	Polycystic Ovary Syndrome	MESH:D011085		Diethylhexyl Phthalate|Ethinyl Estradiol|Flutamide|Folic Acid|Resveratrol|Rosiglitazone|Troglitazone|Valproic Acid	24.34	10
COL4A1	1282	Polycystic Ovary Syndrome	MESH:D011085		Estradiol|Ethinyl Estradiol|Folic Acid|Metformin|Progesterone|Rosiglitazone|Simvastatin|Testosterone|Valproic Acid|Vitamin E	24.32	16
FGFR1	2260	Polycystic Ovary Syndrome	MESH:D011085		Diethylhexyl Phthalate|Dihydrotestosterone|Estradiol|Ethinyl Estradiol|Folic Acid|Progesterone|Resveratrol|Rosiglitazone|Testosterone|Valproic Acid	24.32	13
GSTK1	373156	Polycystic Ovary Syndrome	MESH:D011085		Diethylhexyl Phthalate|Estradiol|Ethinyl Estradiol|Flutamide|Glutathione|Lutein|Progesterone|Resveratrol|Vitamin E	24.31	8
NCOA3	8202	Polycystic Ovary Syndrome	MESH:D011085		Cyproterone Acetate|Dihydrotestosterone|Estradiol|Folic Acid|Progesterone|Resveratrol|Troglitazone|Valproic Acid|Zinc	24.31	10
ENC1	8507	Polycystic Ovary Syndrome	MESH:D011085		Diethylhexyl Phthalate|Dihydrotestosterone|Estradiol|Ethinyl Estradiol|Flutamide|Folic Acid|Progesterone|Resveratrol|Troglitazone|Valproic Acid	24.26	13
MYH7	4625	Polycystic Ovary Syndrome	MESH:D011085		Ascorbic Acid|Estradiol|Ethinyl Estradiol|Flutamide|Metformin|Progesterone|Resveratrol|Rosiglitazone|Valproic Acid|Zinc	24.26	14
ALDH2	217	Polycystic Ovary Syndrome	MESH:D011085		Ascorbic Acid|Estradiol|Ethinyl Estradiol|Flutamide|Folic Acid|Malondialdehyde|Resveratrol|Rosiglitazone|Troglitazone|Valproic Acid|Zinc	24.25	11
SCARB1	949	Polycystic Ovary Syndrome	MESH:D011085		Bezafibrate|Diethylhexyl Phthalate|Estradiol|Ethinyl Estradiol|Folic Acid|Progesterone|Resveratrol|Rosiglitazone|Simvastatin|Troglitazone|Valproic Acid	24.25	13
ADCY6	112	Polycystic Ovary Syndrome	MESH:D011085		Ascorbic Acid|Estradiol|Ethinyl Estradiol|Flutamide|Folic Acid|Selenium|Valproic Acid|Vitamin E	24.24	6
ARHGAP29	9411	Polycystic Ovary Syndrome	MESH:D011085		Diethylhexyl Phthalate|Estradiol|Ethinyl Estradiol|Flutamide|Folic Acid|Simvastatin|Troglitazone|Valproic Acid	24.24	10
KIF5C	3800	Polycystic Ovary Syndrome	MESH:D011085		Diethylhexyl Phthalate|Dihydrotestosterone|Estradiol|Ethinyl Estradiol|Folic Acid|Selenium|Valproic Acid|Vitamin E	24.24	9
SHH	6469	Polycystic Ovary Syndrome	MESH:D011085		Androgens|Dihydrotestosterone|Estradiol|Folic Acid|glyphosate|Progesterone|Resveratrol|Testosterone|Valproic Acid	24.23	13
BIRC5	332	Polycystic Ovary Syndrome	MESH:D011085		Ascorbic Acid|Estradiol|Ethinyl Estradiol|Folic Acid|Progesterone|Resveratrol|Rosiglitazone|Selenium|Simvastatin|Testosterone|Troglitazone|Valproic Acid|Vitamin E|Zinc	24.22	13
AQP1	358	Polycystic Ovary Syndrome	MESH:D011085		Diethylhexyl Phthalate|Estradiol|Ethinyl Estradiol|Flutamide|Progesterone|Resveratrol|Rosiglitazone|Valproic Acid|Vitamin E|Zinc	24.21	10
CDH2	1000	Polycystic Ovary Syndrome	MESH:D011085		Ascorbic Acid|Diethylhexyl Phthalate|Estradiol|Ethinyl Estradiol|Folic Acid|glyphosate|Progesterone|Resveratrol|Testosterone|Valproic Acid|Vitamin E	24.21	11
GH1	2688	Polycystic Ovary Syndrome	MESH:D011085		Ascorbic Acid|Dehydroepiandrosterone|Estradiol|Ethinyl Estradiol|Flutamide|Progesterone|Resveratrol|Testosterone|Valproic Acid|Zinc	24.21	12
JAK2	3717	Polycystic Ovary Syndrome	MESH:D011085		Clomiphene|Estradiol|Flutamide|Folic Acid|Glutathione|Progesterone|Resveratrol|Rosiglitazone|Simvastatin|Spironolactone|Valproic Acid	24.21	10
LGALS1	3956	Polycystic Ovary Syndrome	MESH:D011085		Ascorbic Acid|Diethylhexyl Phthalate|Estradiol|Ethinyl Estradiol|Folic Acid|Progesterone|Resveratrol|Rosiglitazone|Troglitazone|Valproic Acid	24.21	11
SOCS3	9021	Polycystic Ovary Syndrome	MESH:D011085		Diethylhexyl Phthalate|Estradiol|Ethinyl Estradiol|Folic Acid|Progesterone|Resveratrol|Rosiglitazone|Simvastatin|Testosterone|Valproic Acid|Zinc	24.21	12
TLR2	7097	Polycystic Ovary Syndrome	MESH:D011085		Ascorbic Acid|Estradiol|Ethinyl Estradiol|Folic Acid|Glutathione|Metformin|Progesterone|Resveratrol|Rosiglitazone|Simvastatin|Testosterone	24.21	16
AGMO	392636	Polycystic Ovary Syndrome	MESH:D011085		Diethylhexyl Phthalate|Ethinyl Estradiol|Flutamide|Folic Acid|glyphosate|Rosiglitazone|Valproic Acid	24.18	8
SDCCAG8	10806	Polycystic Ovary Syndrome	MESH:D011085		Dihydrotestosterone|Estradiol|Ethinyl Estradiol|Folic Acid|Selenium|Valproic Acid|Vitamin E	24.18	8
AGTR1	185	Polycystic Ovary Syndrome	MESH:D011085		Estradiol|Niacinamide|Resveratrol|Rosiglitazone|Simvastatin|Spironolactone|Testosterone|Troglitazone|Valproic Acid	24.16	12
IL4	3565	Polycystic Ovary Syndrome	MESH:D011085		Ascorbic Acid|Diethylhexyl Phthalate|Estradiol|Ethinyl Estradiol|Flutamide|Folic Acid|Glutathione|Progesterone|Resveratrol|Rosiglitazone|Selenium|Simvastatin|Valproic Acid|Vitamin E|Zinc	24.16	11
NR5A2	2494	Polycystic Ovary Syndrome	MESH:D011085		Diethylhexyl Phthalate|Estradiol|Ethinyl Estradiol|Flutamide|Folic Acid|Progesterone|Testosterone|Triglycerides|Valproic Acid	24.16	10
SHC1	6464	Polycystic Ovary Syndrome	MESH:D011085		Estradiol|Flutamide|Folic Acid|Letrozole|Malondialdehyde|Niacinamide|Progesterone|Resveratrol|Valproic Acid	24.16	9
ZBTB16	7704	Polycystic Ovary Syndrome	MESH:D011085		Diethylhexyl Phthalate|Dihydrotestosterone|Estradiol|Folic Acid|Metformin|Progesterone|Resveratrol|Troglitazone|Valproic Acid	24.16	17
FST	10468	Polycystic Ovary Syndrome	MESH:D011085		Diethylhexyl Phthalate|Dihydrotestosterone|Estradiol|Ethinyl Estradiol|Progesterone|Resveratrol|Testosterone|Troglitazone|Valproic Acid|Vitamin E	24.15	14
CCT7	10574	Polycystic Ovary Syndrome	MESH:D011085		Diethylhexyl Phthalate|Estradiol|Ethinyl Estradiol|Flutamide|Folic Acid|Testosterone|Valproic Acid|Zinc	24.14	9
INHA	3623	Polycystic Ovary Syndrome	MESH:D011085		Diethylhexyl Phthalate|Estradiol|Ethinyl Estradiol|Progesterone|Simvastatin|Testosterone|Troglitazone|Valproic Acid	24.14	11
PNISR	25957	Polycystic Ovary Syndrome	MESH:D011085		Estradiol|Ethinyl Estradiol|Folic Acid|glyphosate|Selenium|Troglitazone|Valproic Acid|Vitamin E	24.14	8
SAMD4A	23034	Polycystic Ovary Syndrome	MESH:D011085		Diethylhexyl Phthalate|Estradiol|Ethinyl Estradiol|Glutathione|glyphosate|Resveratrol|Valproic Acid|Zinc	24.14	8
TKFC	26007	Polycystic Ovary Syndrome	MESH:D011085		Diethylhexyl Phthalate|Estradiol|Flutamide|Folic Acid|Metformin|Rosiglitazone|Troglitazone|Valproic Acid	24.14	13
BTG2	7832	Polycystic Ovary Syndrome	MESH:D011085		Diethylhexyl Phthalate|Estradiol|Ethinyl Estradiol|Flutamide|Folic Acid|Metformin|Progesterone|Resveratrol|Testosterone|Valproic Acid|Zinc	24.12	17
MAPK3	5595	Polycystic Ovary Syndrome	MESH:D011085		Ascorbic Acid|Bezafibrate|Dehydroepiandrosterone|Diethylhexyl Phthalate|Dihydrotestosterone|Estradiol|Ethinyl Estradiol|Flutamide|Folic Acid|Glutathione|glyphosate|Letrozole|Metformin|Progesterone|Resveratrol|Rosiglitazone|Selenium|Simvastatin|Testosterone|Troglitazone|Valproic Acid|Vitamin E|Zinc	24.12	27
ATP5K	11958	Polycystic Ovary Syndrome	MESH:D011085		Diethylhexyl Phthalate|Ethinyl Estradiol|Flutamide|Folic Acid|Resveratrol|Rosiglitazone	24.09	7
FBLN1	2192	Polycystic Ovary Syndrome	MESH:D011085		Ascorbic Acid|Diethylhexyl Phthalate|Estradiol|Ethinyl Estradiol|Folic Acid|Progesterone|Selenium|Valproic Acid|Vitamin E	24.09	7
HSD17B3	3293	Polycystic Ovary Syndrome	MESH:D011085		Ascorbic Acid|Diethylhexyl Phthalate|Dihydrotestosterone|Estradiol|Ethinyl Estradiol|Flutamide|Progesterone|Testosterone|Vitamin E	24.09	12
TAGLN2	8407	Polycystic Ovary Syndrome	MESH:D011085		Dehydroepiandrosterone|Estradiol|Ethinyl Estradiol|Flutamide|Folic Acid|glyphosate|Resveratrol|Selenium|Valproic Acid	24.09	10
ZNF131	7690	Polycystic Ovary Syndrome	MESH:D011085		Ethinyl Estradiol|Progesterone|Selenium|Valproic Acid|Vitamin E|Zinc	24.09	5
DNMT1	1786	Polycystic Ovary Syndrome	MESH:D011085		Diethylhexyl Phthalate|Estradiol|Ethinyl Estradiol|Folic Acid|Niacinamide|Resveratrol|Selenium|Testosterone|Troglitazone|Valproic Acid|Vitamin E	24.08	12
MMP13	4322	Polycystic Ovary Syndrome	MESH:D011085		Androgens|Ascorbic Acid|Estradiol|Ethinyl Estradiol|Folic Acid|Progesterone|Resveratrol|Selenium|Simvastatin|Valproic Acid|Zinc	24.08	11
PLK2	10769	Polycystic Ovary Syndrome	MESH:D011085		Ascorbic Acid|Dihydrotestosterone|Estradiol|Ethinyl Estradiol|Metformin|Progesterone|Rosiglitazone|Simvastatin|Troglitazone|Valproic Acid	24.05	19
ACTR3	10096	Polycystic Ovary Syndrome	MESH:D011085		Diethylhexyl Phthalate|Dihydrotestosterone|Ethinyl Estradiol|Flutamide|Folic Acid|Resveratrol|Valproic Acid|Zinc	24.04	9
GDF10	2662	Polycystic Ovary Syndrome	MESH:D011085		Ascorbic Acid|Diethylhexyl Phthalate|Estradiol|Ethinyl Estradiol|Folic Acid|Troglitazone|Valproic Acid|Zinc	24.04	8
NCOA4	8031	Polycystic Ovary Syndrome	MESH:D011085		Dihydrotestosterone|Estradiol|Ethinyl Estradiol|Flutamide|Folic Acid|Progesterone|Resveratrol|Valproic Acid	24.04	10
PANK1	53354	Polycystic Ovary Syndrome	MESH:D011085		Estradiol|Ethinyl Estradiol|Flutamide|Folic Acid|Metformin|Rosiglitazone|Troglitazone|Valproic Acid	24.04	14
PON3	5446	Polycystic Ovary Syndrome	MESH:D011085		Diethylhexyl Phthalate|Flutamide|Folic Acid|Glutathione|Malondialdehyde|Spironolactone|Valproic Acid|Vitamin E	24.04	6
PRKAB2	5565	Polycystic Ovary Syndrome	MESH:D011085		Dihydrotestosterone|Ethinyl Estradiol|Flutamide|Folic Acid|Metformin|Resveratrol|Valproic Acid|Zinc	24.04	14
RSRC2	65117	Polycystic Ovary Syndrome	MESH:D011085		Estradiol|Flutamide|Folic Acid|Selenium|Troglitazone|Valproic Acid|Vitamin E|Zinc	24.04	6
ACP6	51205	Polycystic Ovary Syndrome	MESH:D011085		Ethinyl Estradiol|Flutamide|Folic Acid|Progesterone|Resveratrol|Testosterone|Valproic Acid	24.03	9
CNOT7	29883	Polycystic Ovary Syndrome	MESH:D011085		Estradiol|Ethinyl Estradiol|Folic Acid|glyphosate|Progesterone|Resveratrol|Valproic Acid	24.03	8
KMT2B	9757	Polycystic Ovary Syndrome	MESH:D011085		Estradiol|Folic Acid|glyphosate|Selenium|Troglitazone|Valproic Acid|Vitamin E	24.03	6
LUC7L2	51631	Polycystic Ovary Syndrome	MESH:D011085		Ethinyl Estradiol|Flutamide|Folic Acid|Selenium|Troglitazone|Valproic Acid|Vitamin E	24.03	7
OGFR	11054	Polycystic Ovary Syndrome	MESH:D011085		Estradiol|Ethinyl Estradiol|Flutamide|Resveratrol|Selenium|Valproic Acid|Vitamin E	24.03	7
SPDEF	25803	Polycystic Ovary Syndrome	MESH:D011085		Dihydrotestosterone|Estradiol|Ethinyl Estradiol|Progesterone|Resveratrol|Testosterone|Valproic Acid	24.03	10
TMSB15A	11013	Polycystic Ovary Syndrome	MESH:D011085		Estradiol|Folic Acid|Progesterone|Resveratrol|Selenium|Testosterone|Valproic Acid	24.03	8
ABCC6	368	Polycystic Ovary Syndrome	MESH:D011085		Diethylhexyl Phthalate|Estradiol|Ethinyl Estradiol|Flutamide|Glutathione|Progesterone|Rosiglitazone|Troglitazone|Valproic Acid	24.02	11
LUM	4060	Polycystic Ovary Syndrome	MESH:D011085		Diethylhexyl Phthalate|Estradiol|Ethinyl Estradiol|Folic Acid|Progesterone|Resveratrol|Testosterone|Troglitazone|Valproic Acid	24.02	12
NFIB	4781	Polycystic Ovary Syndrome	MESH:D011085		Ascorbic Acid|Dihydrotestosterone|Estradiol|Ethinyl Estradiol|Flutamide|Progesterone|Troglitazone|Valproic Acid|Zinc	24.02	12
VCL	7414	Polycystic Ovary Syndrome	MESH:D011085		Diethylhexyl Phthalate|Dihydrotestosterone|Estradiol|Flutamide|Folic Acid|Resveratrol|Simvastatin|Troglitazone|Valproic Acid	24.02	11
MCM2	4171	Polycystic Ovary Syndrome	MESH:D011085		Diethylhexyl Phthalate|Estradiol|Ethinyl Estradiol|Folic Acid|Progesterone|Resveratrol|Testosterone|Troglitazone|Valproic Acid|Zinc	23.99	12
MAPK1	5594	Polycystic Ovary Syndrome	MESH:D011085		Ascorbic Acid|Bezafibrate|Dehydroepiandrosterone|Diethylhexyl Phthalate|Dihydrotestosterone|Estradiol|Ethinyl Estradiol|Flutamide|Folic Acid|Glutathione|glyphosate|Letrozole|Metformin|Progesterone|Resveratrol|Rosiglitazone|Selenium|Simvastatin|Testosterone|Troglitazone|Valproic Acid|Vitamin E|Zinc	23.95	27
MGMT	4255	Polycystic Ovary Syndrome	MESH:D011085		Ascorbic Acid|Bezafibrate|Dihydrotestosterone|Estradiol|Ethinyl Estradiol|Folic Acid|Glutathione|Resveratrol|Testosterone|Valproic Acid|Zinc	23.95	11
MVP	9961	Polycystic Ovary Syndrome	MESH:D011085		Diethylhexyl Phthalate|Ethinyl Estradiol|Flutamide|Folic Acid|Resveratrol|Selenium|Testosterone|Troglitazone|Valproic Acid	23.95	11
PSEN1	5663	Polycystic Ovary Syndrome	MESH:D011085		Dihydrotestosterone|Ethinyl Estradiol|Flutamide|Folic Acid|Progesterone|Simvastatin|Testosterone|Valproic Acid|Zinc	23.95	12
DECR2	26063	Polycystic Ovary Syndrome	MESH:D011085		Diethylhexyl Phthalate|Ethinyl Estradiol|Flutamide|Glutathione|Rosiglitazone|Selenium|Troglitazone|Valproic Acid	23.94	9
EHHADH	1962	Polycystic Ovary Syndrome	MESH:D011085		Bezafibrate|Dehydroepiandrosterone|Diethylhexyl Phthalate|Estradiol|Ethinyl Estradiol|Flutamide|Rosiglitazone|Troglitazone|Valproic Acid|Zinc	23.94	13
PFKFB1	5207	Polycystic Ovary Syndrome	MESH:D011085		Ascorbic Acid|Estradiol|Flutamide|Metformin|Resveratrol|Rosiglitazone|Troglitazone|Valproic Acid	23.94	13
SEC24D	9871	Polycystic Ovary Syndrome	MESH:D011085		Diethylhexyl Phthalate|Dihydrotestosterone|Estradiol|Flutamide|Folic Acid|glyphosate|Orlistat|Valproic Acid	23.94	11
SLC41A2	84102	Polycystic Ovary Syndrome	MESH:D011085		Diethylhexyl Phthalate|Estradiol|Ethinyl Estradiol|Flutamide|Progesterone|Resveratrol|Testosterone|Valproic Acid	23.94	10
SMPDL3A	10924	Polycystic Ovary Syndrome	MESH:D011085		Diethylhexyl Phthalate|Estradiol|Ethinyl Estradiol|Flutamide|Folic Acid|Progesterone|Testosterone|Valproic Acid	23.94	10
SP3	6670	Polycystic Ovary Syndrome	MESH:D011085		Ascorbic Acid|Diethylhexyl Phthalate|Ethinyl Estradiol|Folic Acid|Glutathione|Metformin|Resveratrol|Valproic Acid	23.94	13
SUMO1	7341	Polycystic Ovary Syndrome	MESH:D011085		Diethylhexyl Phthalate|Estradiol|Ethinyl Estradiol|Flutamide|Folic Acid|Progesterone|Resveratrol|Valproic Acid	23.94	9
HLA-DRA	3122	Polycystic Ovary Syndrome	MESH:D011085		Estradiol|Progesterone|Rosiglitazone|Selenium|Simvastatin|Valproic Acid|Vitamin E	23.89	6
NGB	58157	Polycystic Ovary Syndrome	MESH:D011085		Diethylhexyl Phthalate|Ethinyl Estradiol|Folic Acid|glyphosate|Lutein|Valproic Acid|Zinc	23.89	6
MGST3	4259	Polycystic Ovary Syndrome	MESH:D011085		Diethylhexyl Phthalate|Estradiol|Ethinyl Estradiol|Flutamide|Folic Acid|Resveratrol|Rosiglitazone|Troglitazone|Valproic Acid	23.88	11
MRPL46	26589	Polycystic Ovary Syndrome	MESH:D011085		Ethinyl Estradiol|Flutamide|Folic Acid|glyphosate|Resveratrol|Rosiglitazone|Valproic Acid	23.88	8
MRPS18A	55168	Polycystic Ovary Syndrome	MESH:D011085		Diethylhexyl Phthalate|Dihydrotestosterone|Ethinyl Estradiol|Folic Acid|Resveratrol|Rosiglitazone|Valproic Acid	23.88	9
RCOR1	23186	Polycystic Ovary Syndrome	MESH:D011085		Estradiol|Ethinyl Estradiol|Flutamide|Folic Acid|Resveratrol|Troglitazone|Valproic Acid	23.88	9
TFAP4	7023	Polycystic Ovary Syndrome	MESH:D011085		Estradiol|Ethinyl Estradiol|Folic Acid|Resveratrol|Testosterone|Troglitazone|Valproic Acid	23.88	10
APLP2	334	Polycystic Ovary Syndrome	MESH:D011085		Estradiol|Glutathione|Rosiglitazone|Selenium|Testosterone|Valproic Acid|Vitamin E|Zinc	23.85	7
CALM3	808	Polycystic Ovary Syndrome	MESH:D011085		Ethinyl Estradiol|Flutamide|Folic Acid|Progesterone|Selenium|Valproic Acid|Vitamin E|Zinc	23.84	6
CCT6A	908	Polycystic Ovary Syndrome	MESH:D011085		Diethylhexyl Phthalate|Estradiol|Ethinyl Estradiol|Flutamide|Folic Acid|Progesterone|Valproic Acid|Zinc	23.84	8
LGR4	55366	Polycystic Ovary Syndrome	MESH:D011085		Dihydrotestosterone|Estradiol|Ethinyl Estradiol|Flutamide|Folic Acid|Progesterone|Troglitazone|Valproic Acid	23.84	12
SUCLG2	8801	Polycystic Ovary Syndrome	MESH:D011085		Ascorbic Acid|Estradiol|Ethinyl Estradiol|Folic Acid|glyphosate|Resveratrol|Rosiglitazone|Valproic Acid	23.84	8
GDF15	9518	Polycystic Ovary Syndrome	MESH:D011085		Diethylhexyl Phthalate|Dihydrotestosterone|Estradiol|Flutamide|Folic Acid|Metformin|Progesterone|Resveratrol|Rosiglitazone|Troglitazone|Valproic Acid|Zinc	23.82	17
SLC2A1	6513	Polycystic Ovary Syndrome	MESH:D011085		Ascorbic Acid|Diethylhexyl Phthalate|Dihydrotestosterone|Estradiol|Ethinyl Estradiol|Folic Acid|glyphosate|Progesterone|Resveratrol|Rosiglitazone|Troglitazone|Valproic Acid	23.82	14
CCNA1	8900	Polycystic Ovary Syndrome	MESH:D011085		Ascorbic Acid|Diethylhexyl Phthalate|Estradiol|Ethinyl Estradiol|Folic Acid|Progesterone|Resveratrol|Valproic Acid|Zinc	23.81	8
CIDEC	63924	Polycystic Ovary Syndrome	MESH:D011085		Diethylhexyl Phthalate|Estradiol|Ethinyl Estradiol|Flutamide|Folic Acid|Progesterone|Rosiglitazone|Troglitazone|Valproic Acid	23.81	11
ITGAV	3685	Polycystic Ovary Syndrome	MESH:D011085		Dihydrotestosterone|Estradiol|Ethinyl Estradiol|Folic Acid|Resveratrol|Rosiglitazone|Troglitazone|Valproic Acid|Zinc	23.81	11
CCNG2	901	Polycystic Ovary Syndrome	MESH:D011085		Clomiphene|Diethylhexyl Phthalate|Estradiol|Ethinyl Estradiol|Flutamide|Folic Acid|Metformin|Rosiglitazone|Testosterone|Valproic Acid	23.78	16
CKB	1152	Polycystic Ovary Syndrome	MESH:D011085		Diethylhexyl Phthalate|Dihydrotestosterone|Estradiol|Ethinyl Estradiol|Folic Acid|Progesterone|Rosiglitazone|Selenium|Valproic Acid|Vitamin E	23.78	11
PRNP	5621	Polycystic Ovary Syndrome	MESH:D011085		Dihydrotestosterone|Estradiol|Ethinyl Estradiol|Flutamide|Folic Acid|Glutathione|glyphosate|Progesterone|Valproic Acid|Zinc	23.78	11
TRP53	22059	Polycystic Ovary Syndrome	MESH:D011085		Ascorbic Acid|Diethylhexyl Phthalate|Estradiol|Ethinyl Estradiol|Folic Acid|glyphosate|Niacinamide|Progesterone|Resveratrol|Rosiglitazone|Testosterone|Valproic Acid|Zinc	23.76	13
CAR2	12349	Polycystic Ovary Syndrome	MESH:D011085		Ascorbic Acid|Estradiol|Ethinyl Estradiol|Flutamide|Folic Acid|Progesterone|Testosterone|Zinc	23.75	8
DOCK8	81704	Polycystic Ovary Syndrome	MESH:D011085		Dihydrotestosterone|Estradiol|Ethinyl Estradiol|Flutamide|Folic Acid|Resveratrol|Testosterone|Valproic Acid	23.75	11
FAM214A	56204	Polycystic Ovary Syndrome	MESH:D011085		Dihydrotestosterone|Ethinyl Estradiol|Flutamide|Metformin|Resveratrol|Rosiglitazone|Valproic Acid|Zinc	23.75	14
MYL1	4632	Polycystic Ovary Syndrome	MESH:D011085		Diethylhexyl Phthalate|Estradiol|Ethinyl Estradiol|Folic Acid|Progesterone|Resveratrol|Valproic Acid|Zinc	23.75	8
NFE2L1	4779	Polycystic Ovary Syndrome	MESH:D011085		Ascorbic Acid|Estradiol|Ethinyl Estradiol|Folic Acid|Resveratrol|Testosterone|Valproic Acid|Vitamin E	23.75	8
RHOU	58480	Polycystic Ovary Syndrome	MESH:D011085		Diethylhexyl Phthalate|Dihydrotestosterone|Estradiol|Ethinyl Estradiol|Progesterone|Resveratrol|Valproic Acid|Zinc	23.75	10
SNX10	29887	Polycystic Ovary Syndrome	MESH:D011085		Estradiol|Ethinyl Estradiol|Flutamide|Progesterone|Resveratrol|Rosiglitazone|Troglitazone|Valproic Acid	23.75	10
SON	6651	Polycystic Ovary Syndrome	MESH:D011085		Estradiol|Ethinyl Estradiol|Folic Acid|Metformin|Selenium|Troglitazone|Valproic Acid|Vitamin E	23.75	14
TFAP2C	7022	Polycystic Ovary Syndrome	MESH:D011085		Clomiphene|Estradiol|Ethinyl Estradiol|glyphosate|Progesterone|Resveratrol|Valproic Acid|Zinc	23.75	9
UCK2	7371	Polycystic Ovary Syndrome	MESH:D011085		Dihydrotestosterone|Estradiol|Ethinyl Estradiol|Folic Acid|Progesterone|Resveratrol|Testosterone|Valproic Acid	23.75	11
DBI	1622	Polycystic Ovary Syndrome	MESH:D011085		Bezafibrate|Diethylhexyl Phthalate|Dihydrotestosterone|Ethinyl Estradiol|Folic Acid|Progesterone|Testosterone|Troglitazone|Valproic Acid	23.74	14
FMO3	2328	Polycystic Ovary Syndrome	MESH:D011085		Diethylhexyl Phthalate|Estradiol|Ethinyl Estradiol|Folic Acid|Metformin|Progesterone|Rosiglitazone|Testosterone|Valproic Acid	23.74	16
GK	2710	Polycystic Ovary Syndrome	MESH:D011085		Dehydroepiandrosterone|Estradiol|Flutamide|Folic Acid|Progesterone|Rosiglitazone|Troglitazone|Valproic Acid|Zinc	23.74	10
KLHL24	54800	Polycystic Ovary Syndrome	MESH:D011085		Estradiol|Ethinyl Estradiol|Progesterone|Selenium|Testosterone|Troglitazone|Valproic Acid|Vitamin E|Zinc	23.74	10
MTF2	22823	Polycystic Ovary Syndrome	MESH:D011085		Estradiol|Folic Acid|Progesterone|Selenium|Valproic Acid|Vitamin E|Zinc	23.74	4
NRIP1	8204	Polycystic Ovary Syndrome	MESH:D011085		Cyproterone Acetate|Estradiol|Ethinyl Estradiol|Folic Acid|Progesterone|Resveratrol|Rosiglitazone|Troglitazone|Valproic Acid	23.74	10
PMPCB	9512	Polycystic Ovary Syndrome	MESH:D011085		Ethinyl Estradiol|Flutamide|Folic Acid|Resveratrol|Selenium|Valproic Acid|Vitamin E	23.74	6
THY1	7070	Polycystic Ovary Syndrome	MESH:D011085		Diethylhexyl Phthalate|Estradiol|Ethinyl Estradiol|Folic Acid|Progesterone|Resveratrol|Valproic Acid|Vitamin E|Zinc	23.74	8
TSPAN31	6302	Polycystic Ovary Syndrome	MESH:D011085		Ethinyl Estradiol|Flutamide|Folic Acid|glyphosate|Resveratrol|Testosterone|Valproic Acid	23.74	9
UBL4A	8266	Polycystic Ovary Syndrome	MESH:D011085		Estradiol|Ethinyl Estradiol|Flutamide|Folic Acid|Progesterone|Valproic Acid|Vitamin E	23.74	7
MAP2K2	5605	Polycystic Ovary Syndrome	MESH:D011085		Dihydrotestosterone|Estradiol|Ethinyl Estradiol|Flutamide|Folic Acid|Letrozole|Resveratrol|Rosiglitazone|Selenium|Valproic Acid	23.73	12
ICAM1	3383	Polycystic Ovary Syndrome	MESH:D011085		Ascorbic Acid|Bezafibrate|Dihydrotestosterone|Estradiol|Glutathione|Metformin|Niacinamide|Progesterone|Resveratrol|Rosiglitazone|Simvastatin|Testosterone|Troglitazone|Valproic Acid|Vitamin E|Zinc	23.72	21
ATRX	546	Polycystic Ovary Syndrome	MESH:D011085		Estradiol|Ethinyl Estradiol|Flutamide|Folic Acid|Resveratrol|Selenium|Troglitazone|Valproic Acid|Vitamin E	23.68	9
CLDN1	9076	Polycystic Ovary Syndrome	MESH:D011085		Ascorbic Acid|Diethylhexyl Phthalate|Estradiol|Ethinyl Estradiol|Flutamide|Progesterone|Resveratrol|Rosiglitazone|Troglitazone|Valproic Acid	23.68	12
EBP	10682	Polycystic Ovary Syndrome	MESH:D011085		Diethylhexyl Phthalate|Dihydrotestosterone|Estradiol|Ethinyl Estradiol|Flutamide|Folic Acid|Progesterone|Resveratrol|Valproic Acid	23.68	11
GPER1	2852	Polycystic Ovary Syndrome	MESH:D011085		Dehydroepiandrosterone|Diethylhexyl Phthalate|Estradiol|Ethinyl Estradiol|Folic Acid|glyphosate|Resveratrol|Rosiglitazone|Valproic Acid	23.68	11
HK2	3099	Polycystic Ovary Syndrome	MESH:D011085		Diethylhexyl Phthalate|Dihydrotestosterone|Estradiol|Ethinyl Estradiol|Flutamide|Folic Acid|Resveratrol|Rosiglitazone|Troglitazone|Valproic Acid	23.68	13
INSIG2	51141	Polycystic Ovary Syndrome	MESH:D011085		Diethylhexyl Phthalate|Ethinyl Estradiol|Folic Acid|Metformin|Rosiglitazone|Simvastatin|Testosterone|Troglitazone|Valproic Acid	23.68	17
ITGA2	3673	Polycystic Ovary Syndrome	MESH:D011085		Diethylhexyl Phthalate|Estradiol|Progesterone|Resveratrol|Rosiglitazone|Testosterone|Troglitazone|Valproic Acid|Zinc	23.68	12
OLR1	4973	Polycystic Ovary Syndrome	MESH:D011085		Ascorbic Acid|Dehydroepiandrosterone|Estradiol|Metformin|Progesterone|Resveratrol|Rosiglitazone|Simvastatin|Spironolactone	23.68	15
PER3	8863	Polycystic Ovary Syndrome	MESH:D011085		Diethylhexyl Phthalate|Folic Acid|Progesterone|Selenium|Testosterone|Troglitazone|Valproic Acid|Vitamin E|Zinc	23.68	9
ZWINT	11130	Polycystic Ovary Syndrome	MESH:D011085		Diethylhexyl Phthalate|Estradiol|Flutamide|Folic Acid|Resveratrol|Selenium|Testosterone|Troglitazone|Valproic Acid	23.68	11
AACS	65985	Polycystic Ovary Syndrome	MESH:D011085		Dihydrotestosterone|Estradiol|Ethinyl Estradiol|Folic Acid|Metformin|Resveratrol|Testosterone|Valproic Acid	23.66	17
C8B	732	Polycystic Ovary Syndrome	MESH:D011085		Diethylhexyl Phthalate|Ethinyl Estradiol|Flutamide|glyphosate|Rosiglitazone|Troglitazone|Valproic Acid|Zinc	23.66	10
DICER1	23405	Polycystic Ovary Syndrome	MESH:D011085		Estradiol|Flutamide|Folic Acid|Niacinamide|Progesterone|Selenium|Valproic Acid|Vitamin E	23.66	6
NOG	9241	Polycystic Ovary Syndrome	MESH:D011085		Ascorbic Acid|Estradiol|Ethinyl Estradiol|Folic Acid|Progesterone|Simvastatin|Testosterone|Valproic Acid	23.66	9
NR0B1	190	Polycystic Ovary Syndrome	MESH:D011085		Cyproterone Acetate|Diethylhexyl Phthalate|Estradiol|Ethinyl Estradiol|Progesterone|Simvastatin|Testosterone|Valproic Acid	23.66	9
PMAIP1	5366	Polycystic Ovary Syndrome	MESH:D011085		Ascorbic Acid|Estradiol|Ethinyl Estradiol|Flutamide|Folic Acid|Progesterone|Resveratrol|Simvastatin|Troglitazone|Valproic Acid|Zinc	23.66	11
SPARCL1	8404	Polycystic Ovary Syndrome	MESH:D011085		Ascorbic Acid|Estradiol|Ethinyl Estradiol|Folic Acid|Progesterone|Rosiglitazone|Troglitazone|Valproic Acid	23.66	9
CRIM1	51232	Polycystic Ovary Syndrome	MESH:D011085		Estradiol|Ethinyl Estradiol|Flutamide|Folic Acid|glyphosate|Progesterone|Resveratrol|Valproic Acid	23.65	9
GFRA2	2675	Polycystic Ovary Syndrome	MESH:D011085		Diethylhexyl Phthalate|Estradiol|Ethinyl Estradiol|Progesterone|Resveratrol|Testosterone|Valproic Acid|Zinc	23.65	10
PDGFRA	5156	Polycystic Ovary Syndrome	MESH:D011085		Diethylhexyl Phthalate|Estradiol|Ethinyl Estradiol|Flutamide|Folic Acid|Progesterone|Resveratrol|Simvastatin|Valproic Acid|Vitamin E	23.63	10
DECR1	1666	Polycystic Ovary Syndrome	MESH:D011085		Diethylhexyl Phthalate|Estradiol|Ethinyl Estradiol|Flutamide|Folic Acid|Glutathione|Rosiglitazone|Troglitazone|Valproic Acid	23.61	10
DUSP10	11221	Polycystic Ovary Syndrome	MESH:D011085		Diethylhexyl Phthalate|Estradiol|Ethinyl Estradiol|Folic Acid|Resveratrol|Rosiglitazone|Troglitazone|Valproic Acid|Zinc	23.61	10
GBP2	2634	Polycystic Ovary Syndrome	MESH:D011085		Ascorbic Acid|Diethylhexyl Phthalate|Estradiol|Ethinyl Estradiol|Progesterone|Rosiglitazone|Testosterone|Troglitazone|Valproic Acid	23.61	12
GIPC1	10755	Polycystic Ovary Syndrome	MESH:D011085		Estradiol|Ethinyl Estradiol|Flutamide|Folic Acid|Selenium|Valproic Acid|Vitamin E	23.6	6
PALD1	27143	Polycystic Ovary Syndrome	MESH:D011085		Diethylhexyl Phthalate|Estradiol|Flutamide|Folic Acid|Rosiglitazone|Troglitazone|Valproic Acid	23.6	8
PIGP	51227	Polycystic Ovary Syndrome	MESH:D011085		Diethylhexyl Phthalate|Ethinyl Estradiol|Flutamide|Folic Acid|Selenium|Troglitazone|Valproic Acid	23.6	8
SMURF1	57154	Polycystic Ovary Syndrome	MESH:D011085		Estradiol|Flutamide|Folic Acid|Selenium|Testosterone|Valproic Acid|Zinc	23.6	7
ZCCHC14	23174	Polycystic Ovary Syndrome	MESH:D011085		Dihydrotestosterone|Estradiol|Ethinyl Estradiol|Folic Acid|Progesterone|Troglitazone|Valproic Acid	23.6	11
ZKSCAN1	7586	Polycystic Ovary Syndrome	MESH:D011085		Estradiol|Folic Acid|Resveratrol|Selenium|Troglitazone|Valproic Acid|Vitamin E	23.6	6
KAZALD1	81621	Polycystic Ovary Syndrome	MESH:D011085		Estradiol|Ethinyl Estradiol|Folic Acid|Progesterone|Testosterone|Troglitazone|Valproic Acid	23.59	10
MICOS10	440574	Polycystic Ovary Syndrome	MESH:D011085		Dihydrotestosterone|Flutamide|Folic Acid|Testosterone|Valproic Acid|Zinc	23.59	9
MYO18A	399687	Polycystic Ovary Syndrome	MESH:D011085		Estradiol|Ethinyl Estradiol|Flutamide|Folic Acid|Resveratrol|Troglitazone|Valproic Acid	23.59	9
TUBA2	406303	Polycystic Ovary Syndrome	MESH:D011085		Ethinyl Estradiol|glyphosate|Selenium|Testosterone|Valproic Acid|Vitamin E	23.59	7
EIF4EBP1	1978	Polycystic Ovary Syndrome	MESH:D011085		Estradiol|Folic Acid|Letrozole|Metformin|Niacinamide|Progesterone|Resveratrol|Rosiglitazone|Simvastatin|Testosterone|Valproic Acid	23.58	17
GEMIN7	79760	Polycystic Ovary Syndrome	MESH:D011085		Ethinyl Estradiol|Flutamide|Folic Acid|Resveratrol|Testosterone|Valproic Acid	23.58	8
CCL8	6355	Polycystic Ovary Syndrome	MESH:D011085		Diethylhexyl Phthalate|Estradiol|Ethinyl Estradiol|Folic Acid|Resveratrol|Testosterone|Troglitazone|Zinc	23.56	10
EMP3	2014	Polycystic Ovary Syndrome	MESH:D011085		Ascorbic Acid|Diethylhexyl Phthalate|Ethinyl Estradiol|Folic Acid|Selenium|Testosterone|Valproic Acid|Vitamin E	23.56	7
HNRNPAB	3182	Polycystic Ovary Syndrome	MESH:D011085		Estradiol|Ethinyl Estradiol|Flutamide|Folic Acid|glyphosate|Progesterone|Resveratrol|Valproic Acid	23.56	9
IL4R	3566	Polycystic Ovary Syndrome	MESH:D011085		Diethylhexyl Phthalate|Estradiol|Progesterone|Selenium|Simvastatin|Testosterone|Vitamin E|Zinc	23.56	8
KPNB1	3837	Polycystic Ovary Syndrome	MESH:D011085		Estradiol|Ethinyl Estradiol|Flutamide|Folic Acid|Resveratrol|Selenium|Valproic Acid|Vitamin E	23.56	7
NCAPG2	54892	Polycystic Ovary Syndrome	MESH:D011085		Estradiol|Ethinyl Estradiol|Flutamide|Folic Acid|Resveratrol|Testosterone|Valproic Acid|Vitamin E	23.56	9
SARDH	1757	Polycystic Ovary Syndrome	MESH:D011085		Diethylhexyl Phthalate|Estradiol|Ethinyl Estradiol|Progesterone|Selenium|Troglitazone|Valproic Acid|Zinc	23.56	9
SERBP1	26135	Polycystic Ovary Syndrome	MESH:D011085		Ethinyl Estradiol|Flutamide|Folic Acid|Progesterone|Selenium|Troglitazone|Valproic Acid|Vitamin E	23.56	8
HSPA1A	3303	Polycystic Ovary Syndrome	MESH:D011085		Ascorbic Acid|Diethylhexyl Phthalate|Estradiol|Ethinyl Estradiol|Folic Acid|Progesterone|Resveratrol|Selenium|Troglitazone|Valproic Acid|Vitamin E|Zinc	23.55	10
C1QB	713	Polycystic Ovary Syndrome	MESH:D011085		Estradiol|Ethinyl Estradiol|Flutamide|Folic Acid|glyphosate|Resveratrol|Selenium|Troglitazone|Zinc	23.54	9
TBX3	6926	Polycystic Ovary Syndrome	MESH:D011085		Estradiol|Ethinyl Estradiol|Folic Acid|Metformin|Rosiglitazone|Testosterone|Troglitazone|Valproic Acid|Zinc	23.54	16
TOP1	7150	Polycystic Ovary Syndrome	MESH:D011085		Estradiol|Ethinyl Estradiol|Folic Acid|Resveratrol|Selenium|Testosterone|Valproic Acid|Vitamin E|Zinc	23.54	8
TK1	7083	Polycystic Ovary Syndrome	MESH:D011085		Estradiol|Ethinyl Estradiol|Flutamide|Folic Acid|Progesterone|Resveratrol|Rosiglitazone|Testosterone|Troglitazone|Zinc	23.52	12
CYP4A14	13119	Polycystic Ovary Syndrome	MESH:D011085		Bezafibrate|Dehydroepiandrosterone|Diethylhexyl Phthalate|Folic Acid|Metformin|Resveratrol|Spironolactone|Troglitazone|Valproic Acid	23.48	17
ATP1B3	483	Polycystic Ovary Syndrome	MESH:D011085		Dihydrotestosterone|Estradiol|Ethinyl Estradiol|Flutamide|Folic Acid|Progesterone|Resveratrol|Valproic Acid	23.47	10
CCL7	6354	Polycystic Ovary Syndrome	MESH:D011085		Estradiol|Ethinyl Estradiol|Folic Acid|Metformin|Resveratrol|Rosiglitazone|Testosterone|Troglitazone|Valproic Acid|Zinc	23.47	17
JMJD6	23210	Polycystic Ovary Syndrome	MESH:D011085		Dihydrotestosterone|Estradiol|Ethinyl Estradiol|Flutamide|Folic Acid|Troglitazone|Valproic Acid|Zinc	23.47	11
LPO	4025	Polycystic Ovary Syndrome	MESH:D011085		Cyproterone Acetate|Dihydrotestosterone|Estradiol|Ethinyl Estradiol|Flutamide|Folic Acid|Glutathione|Valproic Acid	23.47	9
PDHB	5162	Polycystic Ovary Syndrome	MESH:D011085		Diethylhexyl Phthalate|Estradiol|Ethinyl Estradiol|Flutamide|Folic Acid|Resveratrol|Rosiglitazone|Valproic Acid	23.47	9
PSME1	5720	Polycystic Ovary Syndrome	MESH:D011085		Dehydroepiandrosterone|Diethylhexyl Phthalate|Estradiol|Ethinyl Estradiol|Flutamide|Folic Acid|Selenium|Valproic Acid	23.47	9
RPA2	6118	Polycystic Ovary Syndrome	MESH:D011085		Ethinyl Estradiol|Folic Acid|Progesterone|Resveratrol|Testosterone|Troglitazone|Valproic Acid|Zinc	23.47	10
TRIO	7204	Polycystic Ovary Syndrome	MESH:D011085		Dihydrotestosterone|Estradiol|Ethinyl Estradiol|Flutamide|Folic Acid|Resveratrol|Troglitazone|Valproic Acid	23.47	11
WDHD1	11169	Polycystic Ovary Syndrome	MESH:D011085		Diethylhexyl Phthalate|Estradiol|Ethinyl Estradiol|Folic Acid|Progesterone|Resveratrol|Testosterone|Valproic Acid	23.47	10
AP3M1	26985	Polycystic Ovary Syndrome	MESH:D011085		Ethinyl Estradiol|Flutamide|Folic Acid|Progesterone|Resveratrol|Testosterone|Valproic Acid	23.46	9
CDK10	8558	Polycystic Ovary Syndrome	MESH:D011085		Diethylhexyl Phthalate|Estradiol|Flutamide|Folic Acid|Selenium|Valproic Acid|Vitamin E	23.46	5
DDX24	57062	Polycystic Ovary Syndrome	MESH:D011085		Estradiol|Ethinyl Estradiol|Flutamide|Metformin|Selenium|Valproic Acid|Vitamin E	23.46	12
EXOSC4	54512	Polycystic Ovary Syndrome	MESH:D011085		Ethinyl Estradiol|Flutamide|Folic Acid|Selenium|Valproic Acid|Vitamin E|Zinc	23.46	5
FARSA	2193	Polycystic Ovary Syndrome	MESH:D011085		Estradiol|Ethinyl Estradiol|Flutamide|Folic Acid|Selenium|Valproic Acid|Vitamin E	23.46	6
TRIP6	7205	Polycystic Ovary Syndrome	MESH:D011085		Ethinyl Estradiol|Flutamide|glyphosate|Selenium|Troglitazone|Valproic Acid|Vitamin E	23.46	8
UBE2G2	7327	Polycystic Ovary Syndrome	MESH:D011085		Ethinyl Estradiol|Flutamide|Metformin|Resveratrol|Rosiglitazone|Troglitazone|Valproic Acid	23.46	13
SOX7	83595	Polycystic Ovary Syndrome	MESH:D011085		Diethylhexyl Phthalate|Estradiol|Ethinyl Estradiol|Folic Acid|Progesterone|Troglitazone|Valproic Acid	23.45	9
NFKBIA	4792	Polycystic Ovary Syndrome	MESH:D011085		Ascorbic Acid|Dihydrotestosterone|Estradiol|Ethinyl Estradiol|Folic Acid|Glutathione|Metformin|Progesterone|Resveratrol|Rosiglitazone|Selenium|Simvastatin|Testosterone|Troglitazone|Valproic Acid|Vitamin E|Zinc	23.44	21
PARP1	142	Polycystic Ovary Syndrome	MESH:D011085		Ascorbic Acid|Diethylhexyl Phthalate|Estradiol|Ethinyl Estradiol|Flutamide|Folic Acid|Glutathione|glyphosate|Metformin|Niacinamide|Orlistat|Resveratrol|Selenium|Simvastatin|Testosterone|Troglitazone|Valproic Acid|Vitamin E|Zinc	23.44	21
JUND	3727	Polycystic Ovary Syndrome	MESH:D011085		Androgens|Estradiol|Ethinyl Estradiol|Flutamide|Folic Acid|Metformin|Progesterone|Resveratrol|Valproic Acid|Zinc	23.42	17
KLF4	9314	Polycystic Ovary Syndrome	MESH:D011085		Dihydrotestosterone|Estradiol|Ethinyl Estradiol|Folic Acid|Glutathione|Progesterone|Resveratrol|Rosiglitazone|Valproic Acid|Zinc	23.42	10
ACOT2	10965	Polycystic Ovary Syndrome	MESH:D011085		Diethylhexyl Phthalate|Folic Acid|Metformin|Resveratrol|Rosiglitazone|Selenium|Troglitazone|Valproic Acid|Vitamin E	23.41	13
SIGMAR1	10280	Polycystic Ovary Syndrome	MESH:D011085		Dehydroepiandrosterone|Diethylhexyl Phthalate|Dihydrotestosterone|Estradiol|Ethinyl Estradiol|Flutamide|Progesterone|Resveratrol|Valproic Acid	23.41	12
BMI1	648	Polycystic Ovary Syndrome	MESH:D011085		Estradiol|Ethinyl Estradiol|Folic Acid|Glutathione|Niacinamide|Rosiglitazone|Valproic Acid|Zinc	23.38	7
COLEC12	81035	Polycystic Ovary Syndrome	MESH:D011085		Estradiol|Ethinyl Estradiol|Folic Acid|glyphosate|Progesterone|Selenium|Testosterone|Valproic Acid	23.38	9
CXCL16	58191	Polycystic Ovary Syndrome	MESH:D011085		Diethylhexyl Phthalate|Estradiol|Flutamide|Folic Acid|Progesterone|Simvastatin|Valproic Acid|Zinc	23.38	7
FXYD5	53827	Polycystic Ovary Syndrome	MESH:D011085		Diethylhexyl Phthalate|Estradiol|Ethinyl Estradiol|Folic Acid|Progesterone|Rosiglitazone|Troglitazone|Valproic Acid	23.38	10
IFI6	2537	Polycystic Ovary Syndrome	MESH:D011085		Diethylhexyl Phthalate|Estradiol|Ethinyl Estradiol|Progesterone|Resveratrol|Selenium|Valproic Acid|Vitamin E	23.38	8
MSLN	10232	Polycystic Ovary Syndrome	MESH:D011085		Diethylhexyl Phthalate|Estradiol|Ethinyl Estradiol|Folic Acid|Progesterone|Troglitazone|Valproic Acid|Zinc	23.38	9
RAB3B	5865	Polycystic Ovary Syndrome	MESH:D011085		Ascorbic Acid|Diethylhexyl Phthalate|Dihydrotestosterone|Estradiol|Ethinyl Estradiol|Folic Acid|Progesterone|Valproic Acid	23.38	10
RBBP6	5930	Polycystic Ovary Syndrome	MESH:D011085		Estradiol|Ethinyl Estradiol|Folic Acid|Progesterone|Selenium|Valproic Acid|Vitamin E|Zinc	23.38	6
SP7	121340	Polycystic Ovary Syndrome	MESH:D011085		Ascorbic Acid|Estradiol|Folic Acid|Resveratrol|Rosiglitazone|Simvastatin|Valproic Acid|Zinc	23.38	6
KLF6	1316	Polycystic Ovary Syndrome	MESH:D011085		Estradiol|Ethinyl Estradiol|Folic Acid|Progesterone|Rosiglitazone|Selenium|Simvastatin|Troglitazone|Valproic Acid|Zinc	23.37	10
RAC1	5879	Polycystic Ovary Syndrome	MESH:D011085		Ascorbic Acid|Estradiol|Ethinyl Estradiol|Folic Acid|Progesterone|Resveratrol|Rosiglitazone|Simvastatin|Spironolactone|Valproic Acid	23.37	10
CXCL2	2920	Polycystic Ovary Syndrome	MESH:D011085		Diethylhexyl Phthalate|Estradiol|Ethinyl Estradiol|Flutamide|Metformin|Progesterone|Resveratrol|Rosiglitazone|Selenium|Simvastatin|Troglitazone|Valproic Acid|Zinc	23.36	18
SCGB2A2	4250	Polycystic Ovary Syndrome	MESH:D011085		Diethylhexyl Phthalate|Estradiol|Flutamide|Progesterone|Testosterone Propionate|Vitamin E	23.36	6
ACTR1B	10120	Polycystic Ovary Syndrome	MESH:D011085		Diethylhexyl Phthalate|Flutamide|Selenium|Troglitazone|Valproic Acid|Vitamin E	23.35	6
TH	7054	Polycystic Ovary Syndrome	MESH:D011085		Ascorbic Acid|Diethylhexyl Phthalate|Dihydrotestosterone|Estradiol|Progesterone|Resveratrol|Rosiglitazone|Selenium|Testosterone|Testosterone Propionate|Valproic Acid|Zinc	23.35	13
ADAM2	2515	Polycystic Ovary Syndrome	MESH:D011085		Ethinyl Estradiol|Folic Acid|Progesterone|Testosterone|Valproic Acid|Zinc	23.34	7
BCL2L11	10018	Polycystic Ovary Syndrome	MESH:D011085		Diethylhexyl Phthalate|Estradiol|Flutamide|Folic Acid|Niacinamide|Resveratrol|Selenium|Testosterone|Troglitazone|Valproic Acid|Zinc	23.34	12
SDR39U1	56948	Polycystic Ovary Syndrome	MESH:D011085		Ethinyl Estradiol|Folic Acid|Resveratrol|Testosterone|Valproic Acid|Vitamin E	23.34	7
ZEB1	6935	Polycystic Ovary Syndrome	MESH:D011085		Estradiol|Ethinyl Estradiol|Folic Acid|Progesterone|Resveratrol|Selenium|Valproic Acid|Vitamin E|Zinc	23.34	7
CD2BP2	10421	Polycystic Ovary Syndrome	MESH:D011085		Estradiol|Ethinyl Estradiol|Flutamide|Folic Acid|Selenium|Valproic Acid|Vitamin E	23.32	6
CDC73	79577	Polycystic Ovary Syndrome	MESH:D011085		Estradiol|Ethinyl Estradiol|Flutamide|Resveratrol|Selenium|Troglitazone|Valproic Acid	23.32	9
E2F4	1874	Polycystic Ovary Syndrome	MESH:D011085		Estradiol|Ethinyl Estradiol|Folic Acid|Metformin|Rosiglitazone|Selenium|Valproic Acid	23.32	12
GNG4	2786	Polycystic Ovary Syndrome	MESH:D011085		Ascorbic Acid|Estradiol|Ethinyl Estradiol|Folic Acid|Progesterone|Valproic Acid|Vitamin E	23.32	6
HOXA10	3206	Polycystic Ovary Syndrome	MESH:D011085		Estradiol|Ethinyl Estradiol|Folic Acid|glyphosate|Progesterone|Testosterone|Valproic Acid	23.32	9
MIR200B	406984	Polycystic Ovary Syndrome	MESH:D011085		Diethylhexyl Phthalate|Dihydrotestosterone|Estradiol|Folic Acid|Resveratrol|Valproic Acid|Zinc	23.32	7
NDUFB4	4710	Polycystic Ovary Syndrome	MESH:D011085		Diethylhexyl Phthalate|Estradiol|Flutamide|Folic Acid|Resveratrol|Rosiglitazone|Valproic Acid	23.32	7
PGAP1	80055	Polycystic Ovary Syndrome	MESH:D011085		Estradiol|Ethinyl Estradiol|Flutamide|Folic Acid|Progesterone|Selenium|Valproic Acid	23.32	7
RNPS1	10921	Polycystic Ovary Syndrome	MESH:D011085		Estradiol|Ethinyl Estradiol|Flutamide|Folic Acid|Selenium|Valproic Acid|Vitamin E	23.32	6
WWC2	80014	Polycystic Ovary Syndrome	MESH:D011085		Estradiol|Ethinyl Estradiol|Folic Acid|Metformin|Rosiglitazone|Troglitazone|Valproic Acid	23.32	14
CSNK1A1	1452	Polycystic Ovary Syndrome	MESH:D011085		Estradiol|Ethinyl Estradiol|Flutamide|Folic Acid|Selenium|Valproic Acid|Vitamin E|Zinc	23.29	6
FDX1	2230	Polycystic Ovary Syndrome	MESH:D011085		Ethinyl Estradiol|Flutamide|Folic Acid|glyphosate|Resveratrol|Rosiglitazone|Testosterone|Valproic Acid	23.29	10
MBL2	4153	Polycystic Ovary Syndrome	MESH:D011085		Diethylhexyl Phthalate|Estradiol|Flutamide|Rosiglitazone|Testosterone|Troglitazone|Valproic Acid|Zinc	23.29	11
NFIC	4782	Polycystic Ovary Syndrome	MESH:D011085		Estradiol|Ethinyl Estradiol|Flutamide|Folic Acid|Progesterone|Selenium|Valproic Acid|Zinc	23.29	7
PRKAR1A	5573	Polycystic Ovary Syndrome	MESH:D011085		Androgens|Dihydrotestosterone|Estradiol|Ethinyl Estradiol|Flutamide|Folic Acid|Resveratrol|Valproic Acid	23.29	12
RIOK3	8780	Polycystic Ovary Syndrome	MESH:D011085		Ethinyl Estradiol|Flutamide|Folic Acid|Progesterone|Resveratrol|Valproic Acid|Vitamin E|Zinc	23.29	7
PLOD2	5352	Polycystic Ovary Syndrome	MESH:D011085		Dihydrotestosterone|Estradiol|Ethinyl Estradiol|Folic Acid|Progesterone|Resveratrol|Selenium|Valproic Acid|Vitamin E	23.28	9
STAT5A	6776	Polycystic Ovary Syndrome	MESH:D011085		Estradiol|Ethinyl Estradiol|Progesterone|Resveratrol|Simvastatin|Testosterone|Troglitazone|Valproic Acid|Vitamin E	23.28	12
WNT5A	7474	Polycystic Ovary Syndrome	MESH:D011085		Estradiol|Ethinyl Estradiol|Folic Acid|glyphosate|Progesterone|Resveratrol|Simvastatin|Troglitazone|Valproic Acid	23.28	11
CTSL	1514	Polycystic Ovary Syndrome	MESH:D011085		Diethylhexyl Phthalate|Dihydrotestosterone|Estradiol|Ethinyl Estradiol|Folic Acid|Progesterone|Simvastatin|Testosterone|Valproic Acid|Zinc	23.22	13
CCN5	8839	Polycystic Ovary Syndrome	MESH:D011085		Desogestrel|Estradiol|Folic Acid|Progesterone|Resveratrol|Rosiglitazone|Troglitazone|Valproic Acid	23.2	9
COL14A1	7373	Polycystic Ovary Syndrome	MESH:D011085		Estradiol|Flutamide|Folic Acid|Progesterone|Resveratrol|Selenium|Troglitazone|Valproic Acid	23.2	8
COL7A1	1294	Polycystic Ovary Syndrome	MESH:D011085		Diethylhexyl Phthalate|Estradiol|Ethinyl Estradiol|Folic Acid|Progesterone|Simvastatin|Troglitazone|Valproic Acid	23.2	10
LRP5	4041	Polycystic Ovary Syndrome	MESH:D011085		Androgens|Dihydrotestosterone|Estradiol|Ethinyl Estradiol|glyphosate|Progesterone|Resveratrol|Valproic Acid	23.2	12
NECTIN2	5819	Polycystic Ovary Syndrome	MESH:D011085		Estradiol|Ethinyl Estradiol|Flutamide|Folic Acid|Resveratrol|Selenium|Valproic Acid|Zinc	23.2	7
PFN1	5216	Polycystic Ovary Syndrome	MESH:D011085		Estradiol|Ethinyl Estradiol|Flutamide|Folic Acid|Progesterone|Selenium|Valproic Acid|Vitamin E	23.2	7
SMAD6	4091	Polycystic Ovary Syndrome	MESH:D011085		Estradiol|Ethinyl Estradiol|Folic Acid|Progesterone|Rosiglitazone|Troglitazone|Valproic Acid|Zinc	23.2	9
TIMELESS	8914	Polycystic Ovary Syndrome	MESH:D011085		Diethylhexyl Phthalate|Estradiol|Ethinyl Estradiol|Folic Acid|Progesterone|Resveratrol|Troglitazone|Valproic Acid	23.2	10
BAG5	9529	Polycystic Ovary Syndrome	MESH:D011085		Estradiol|Flutamide|Folic Acid|Progesterone|Valproic Acid|Vitamin E|Zinc	23.19	5
DNAJA3	9093	Polycystic Ovary Syndrome	MESH:D011085		Estradiol|Ethinyl Estradiol|Flutamide|Rosiglitazone|Selenium|Valproic Acid|Vitamin E	23.19	7
ECE2	9718	Polycystic Ovary Syndrome	MESH:D011085		Diethylhexyl Phthalate|Estradiol|Ethinyl Estradiol|Folic Acid|glyphosate|Progesterone|Valproic Acid	23.19	8
EFHC1	114327	Polycystic Ovary Syndrome	MESH:D011085		Diethylhexyl Phthalate|Ethinyl Estradiol|Folic Acid|Progesterone|Selenium|Valproic Acid|Vitamin E	23.19	6
HLA-F	3134	Polycystic Ovary Syndrome	MESH:D011085		Diethylhexyl Phthalate|Estradiol|Progesterone|Resveratrol|Selenium|Simvastatin|Valproic Acid	23.19	7
MAP4K5	11183	Polycystic Ovary Syndrome	MESH:D011085		Estradiol|Ethinyl Estradiol|Folic Acid|Selenium|Troglitazone|Valproic Acid|Vitamin E	23.19	7
NFS1	9054	Polycystic Ovary Syndrome	MESH:D011085		Ethinyl Estradiol|Folic Acid|glyphosate|Resveratrol|Selenium|Troglitazone|Valproic Acid	23.19	8
REEP3	221035	Polycystic Ovary Syndrome	MESH:D011085		Ethinyl Estradiol|Flutamide|Folic Acid|glyphosate|Rosiglitazone|Troglitazone|Valproic Acid	23.19	9
SF3A1	10291	Polycystic Ovary Syndrome	MESH:D011085		Ethinyl Estradiol|Folic Acid|glyphosate|Progesterone|Resveratrol|Testosterone|Valproic Acid	23.19	9
TMEM14C	51522	Polycystic Ovary Syndrome	MESH:D011085		Estradiol|Ethinyl Estradiol|Flutamide|Folic Acid|Rosiglitazone|Troglitazone|Valproic Acid	23.19	9
TSPAN1	10103	Polycystic Ovary Syndrome	MESH:D011085		Diethylhexyl Phthalate|Estradiol|Ethinyl Estradiol|glyphosate|Progesterone|Resveratrol|Valproic Acid	23.19	8
BMP7	655	Polycystic Ovary Syndrome	MESH:D011085		Ascorbic Acid|Dehydroepiandrosterone|Estradiol|Ethinyl Estradiol|Folic Acid|Progesterone|Resveratrol|Testosterone|Valproic Acid	23.15	11
MB	4151	Polycystic Ovary Syndrome	MESH:D011085		Estradiol|Ethinyl Estradiol|Glutathione|glyphosate|Lutein|Malondialdehyde|Simvastatin|Valproic Acid|Vitamin E	23.15	8
PROS1	5627	Polycystic Ovary Syndrome	MESH:D011085		Ascorbic Acid|Desogestrel|Estradiol|Ethinyl Estradiol|ethinyl estradiol-desogestrel combination|Flutamide|Folic Acid|Resveratrol|Valproic Acid	23.15	8
SLC6A9	6536	Polycystic Ovary Syndrome	MESH:D011085		Diethylhexyl Phthalate|Estradiol|Ethinyl Estradiol|Flutamide|Folic Acid|glyphosate|Metformin|Rosiglitazone|Troglitazone	23.15	15
ATM	472	Polycystic Ovary Syndrome	MESH:D011085		Ascorbic Acid|Diethylhexyl Phthalate|Estradiol|Folic Acid|Metformin|Resveratrol|Simvastatin|Testosterone|Troglitazone|Valproic Acid|Zinc	23.14	18
GPX4	2879	Polycystic Ovary Syndrome	MESH:D011085		Ascorbic Acid|Estradiol|Ethinyl Estradiol|Flutamide|Folic Acid|Progesterone|Resveratrol|Selenium|Testosterone|Valproic Acid	23.13	10
RANBP3	8498	Polycystic Ovary Syndrome	MESH:D011085		Estradiol|Folic Acid|Resveratrol|Selenium|Valproic Acid|Vitamin E	23.12	4
CENPU	79682	Polycystic Ovary Syndrome	MESH:D011085		Estradiol|Ethinyl Estradiol|Progesterone|Resveratrol|Rosiglitazone|Testosterone|Troglitazone|Valproic Acid	23.11	11
HNRNPDL	9987	Polycystic Ovary Syndrome	MESH:D011085		Diethylhexyl Phthalate|Estradiol|Ethinyl Estradiol|Folic Acid|Resveratrol|Rosiglitazone|Troglitazone|Valproic Acid	23.11	10
PAFAH1B1	5048	Polycystic Ovary Syndrome	MESH:D011085		Estradiol|Ethinyl Estradiol|Flutamide|Folic Acid|Selenium|Valproic Acid|Vitamin E|Zinc	23.11	6
PPP2R1A	5518	Polycystic Ovary Syndrome	MESH:D011085		Ethinyl Estradiol|Flutamide|Folic Acid|Rosiglitazone|Selenium|Valproic Acid|Vitamin E|Zinc	23.11	6
SLC4A7	9497	Polycystic Ovary Syndrome	MESH:D011085		Dihydrotestosterone|Estradiol|Ethinyl Estradiol|Folic Acid|Progesterone|Selenium|Valproic Acid|Vitamin E	23.11	9
UMPS	7372	Polycystic Ovary Syndrome	MESH:D011085		Ethinyl Estradiol|Flutamide|Folic Acid|Progesterone|Rosiglitazone|Testosterone|Troglitazone|Valproic Acid	23.11	11
KIF2C	11004	Polycystic Ovary Syndrome	MESH:D011085		Diethylhexyl Phthalate|Estradiol|Ethinyl Estradiol|Progesterone|Resveratrol|Testosterone|Troglitazone|Valproic Acid|Zinc	23.09	12
NRF1	4899	Polycystic Ovary Syndrome	MESH:D011085		Estradiol|Metformin|Progesterone|Resveratrol|Rosiglitazone|Selenium|Troglitazone|Valproic Acid|Zinc	23.09	14
SESN1	27244	Polycystic Ovary Syndrome	MESH:D011085		Estradiol|Ethinyl Estradiol|Metformin|Progesterone|Resveratrol|Rosiglitazone|Testosterone|Troglitazone|Valproic Acid	23.09	17
GADD45G	10912	Polycystic Ovary Syndrome	MESH:D011085		Diethylhexyl Phthalate|Dihydrotestosterone|Estradiol|Ethinyl Estradiol|Folic Acid|Progesterone|Resveratrol|Rosiglitazone|Testosterone|Valproic Acid	23.08	13
ABHD12	26090	Polycystic Ovary Syndrome	MESH:D011085		Estradiol|Ethinyl Estradiol|Folic Acid|Orlistat|Progesterone|Troglitazone|Valproic Acid	23.06	10
DHX30	22907	Polycystic Ovary Syndrome	MESH:D011085		Cyproterone Acetate|Estradiol|Ethinyl Estradiol|Flutamide|Folic Acid|Selenium|Valproic Acid	23.06	6
ILF2	3608	Polycystic Ovary Syndrome	MESH:D011085		Estradiol|Ethinyl Estradiol|Flutamide|Folic Acid|Progesterone|Resveratrol|Zinc	23.06	7
PALM2AKAP2	445815	Polycystic Ovary Syndrome	MESH:D011085		Diethylhexyl Phthalate|Estradiol|Resveratrol|Selenium|Valproic Acid|Vitamin E|Zinc	23.06	5
SEC24B	10427	Polycystic Ovary Syndrome	MESH:D011085		Dihydrotestosterone|Ethinyl Estradiol|Flutamide|Folic Acid|Selenium|Troglitazone|Valproic Acid	23.06	10
SLC7A11	23657	Polycystic Ovary Syndrome	MESH:D011085		Ascorbic Acid|Diethylhexyl Phthalate|Estradiol|Ethinyl Estradiol|Folic Acid|Glutathione|Metformin|Progesterone|Selenium|Valproic Acid|Zinc	23.06	14
TFB2M	64216	Polycystic Ovary Syndrome	MESH:D011085		Ethinyl Estradiol|Flutamide|Folic Acid|Rosiglitazone|Selenium|Valproic Acid|Vitamin E	23.06	6
WDR72	256764	Polycystic Ovary Syndrome	MESH:D011085		Diethylhexyl Phthalate|Estradiol|Folic Acid|Progesterone|Rosiglitazone|Valproic Acid|Zinc	23.06	6
SOX3	6658	Polycystic Ovary Syndrome	MESH:D011085		Estradiol|Ethinyl Estradiol|Flutamide|Folic Acid|Resveratrol|Valproic Acid|Zinc	23.05	7
AKAP12	9590	Polycystic Ovary Syndrome	MESH:D011085		Dihydrotestosterone|Estradiol|Ethinyl Estradiol|Folic Acid|Progesterone|Rosiglitazone|Testosterone|Troglitazone|Valproic Acid	23.03	14
CHPT1	56994	Polycystic Ovary Syndrome	MESH:D011085		Estradiol|Ethinyl Estradiol|Folic Acid|Progesterone|Rosiglitazone|Testosterone|Troglitazone|Valproic Acid	23.03	11
FGF21	26291	Polycystic Ovary Syndrome	MESH:D011085		Bezafibrate|Diethylhexyl Phthalate|Flutamide|Folic Acid|Resveratrol|Rosiglitazone|Triglycerides|Troglitazone|Valproic Acid	23.03	10
HOPX	84525	Polycystic Ovary Syndrome	MESH:D011085		Diethylhexyl Phthalate|Estradiol|Folic Acid|Progesterone|Resveratrol|Testosterone|Valproic Acid|Zinc	23.03	9
IDO1	3620	Polycystic Ovary Syndrome	MESH:D011085		Diethylhexyl Phthalate|Dihydrotestosterone|Estradiol|Ethinyl Estradiol|Resveratrol|Simvastatin|Testosterone|Valproic Acid	23.03	11
P4HA2	8974	Polycystic Ovary Syndrome	MESH:D011085		Ascorbic Acid|Diethylhexyl Phthalate|Estradiol|Ethinyl Estradiol|Folic Acid|Progesterone|Valproic Acid|Zinc	23.03	7
PPFIBP1	8496	Polycystic Ovary Syndrome	MESH:D011085		Diethylhexyl Phthalate|Dihydrotestosterone|Estradiol|Metformin|Progesterone|Selenium|Testosterone|Valproic Acid	23.03	18
PRKAR2B	5577	Polycystic Ovary Syndrome	MESH:D011085		Estradiol|Ethinyl Estradiol|Folic Acid|Resveratrol|Rosiglitazone|Testosterone|Troglitazone|Valproic Acid	23.03	11
RBBP4	5928	Polycystic Ovary Syndrome	MESH:D011085		Diethylhexyl Phthalate|Estradiol|Ethinyl Estradiol|Flutamide|Folic Acid|Selenium|Valproic Acid|Vitamin E	23.03	7
SGK2	10110	Polycystic Ovary Syndrome	MESH:D011085		Diethylhexyl Phthalate|Ethinyl Estradiol|Glutathione|Metformin|Rosiglitazone|Simvastatin|Troglitazone|Valproic Acid	23.03	15
VEGFB	7423	Polycystic Ovary Syndrome	MESH:D011085		Diethylhexyl Phthalate|Estradiol|Folic Acid|Metformin|Resveratrol|Rosiglitazone|Troglitazone|Valproic Acid	23.03	14
MAPK14	1432	Polycystic Ovary Syndrome	MESH:D011085		Ascorbic Acid|Dihydrotestosterone|Estradiol|Ethinyl Estradiol|Folic Acid|Metformin|Progesterone|Resveratrol|Simvastatin|Testosterone|Troglitazone|Valproic Acid	22.99	21
SLCO1A4	28250	Polycystic Ovary Syndrome	MESH:D011085		Diethylhexyl Phthalate|Ethinyl Estradiol|Glutathione|Niacinamide|Resveratrol|Rosiglitazone|Spironolactone|Troglitazone|Valproic Acid	22.97	11
CYP1B1	1545	Polycystic Ovary Syndrome	MESH:D011085		Dehydroepiandrosterone|Diethylhexyl Phthalate|Dihydrotestosterone|Estradiol|Ethinyl Estradiol|Flutamide|Folic Acid|Glutathione|Metformin|Progesterone|Resveratrol|Rosiglitazone|Testosterone|Troglitazone|Valproic Acid	22.96	23
NCF2	4688	Polycystic Ovary Syndrome	MESH:D011085		Diethylhexyl Phthalate|Estradiol|Ethinyl Estradiol|Folic Acid|Progesterone|Resveratrol|Rosiglitazone|Spironolactone|Valproic Acid	22.96	10
PRSS23	11098	Polycystic Ovary Syndrome	MESH:D011085		Clomiphene|Diethylhexyl Phthalate|Estradiol|Ethinyl Estradiol|Folic Acid|Progesterone|Resveratrol|Testosterone|Valproic Acid	22.96	11
RORA	6095	Polycystic Ovary Syndrome	MESH:D011085		Dihydrotestosterone|Estradiol|Ethinyl Estradiol|Flutamide|Folic Acid|Rosiglitazone|Troglitazone|Valproic Acid|Vitamin E	22.96	12
RORC	6097	Polycystic Ovary Syndrome	MESH:D011085		Diethylhexyl Phthalate|Estradiol|Flutamide|Folic Acid|Progesterone|Rosiglitazone|Simvastatin|Testosterone|Valproic Acid	22.96	11
VWF	7450	Polycystic Ovary Syndrome	MESH:D011085		Estradiol|Ethinyl Estradiol|ethinyl estradiol-desogestrel combination|Folic Acid|Progesterone|Resveratrol|Simvastatin|Valproic Acid|Vitamin E	22.96	8
COL3A1	1281	Polycystic Ovary Syndrome	MESH:D011085		Estradiol|Ethinyl Estradiol|Folic Acid|Progesterone|Resveratrol|Rosiglitazone|Simvastatin|Spironolactone|Testosterone|Valproic Acid|Zinc	22.95	12
BSG	682	Polycystic Ovary Syndrome	MESH:D011085		Diethylhexyl Phthalate|Estradiol|Ethinyl Estradiol|Folic Acid|Progesterone|Resveratrol|Testosterone|Valproic Acid	22.94	10
HPCAL1	3241	Polycystic Ovary Syndrome	MESH:D011085		Diethylhexyl Phthalate|Estradiol|Folic Acid|Selenium|Testosterone|Valproic Acid|Vitamin E|Zinc	22.94	7
PCOLCE	5118	Polycystic Ovary Syndrome	MESH:D011085		Estradiol|Ethinyl Estradiol|Progesterone|Selenium|Troglitazone|Valproic Acid|Vitamin E|Zinc	22.94	8
ABHD11	83451	Polycystic Ovary Syndrome	MESH:D011085		Estradiol|Flutamide|Folic Acid|Progesterone|Resveratrol|Rosiglitazone|Valproic Acid	22.93	7
ALG2	85365	Polycystic Ovary Syndrome	MESH:D011085		Dihydrotestosterone|Estradiol|Ethinyl Estradiol|Folic Acid|Progesterone|Valproic Acid|Zinc	22.93	9
ANXA5	308	Polycystic Ovary Syndrome	MESH:D011085		Ascorbic Acid|Diethylhexyl Phthalate|Estradiol|Ethinyl Estradiol|Flutamide|Folic Acid|Progesterone|Resveratrol|Troglitazone|Valproic Acid	22.93	11
APPBP2	10513	Polycystic Ovary Syndrome	MESH:D011085		Dihydrotestosterone|Folic Acid|Resveratrol|Selenium|Testosterone|Valproic Acid|Vitamin E	22.93	8
BHLHE40	8553	Polycystic Ovary Syndrome	MESH:D011085		Diethylhexyl Phthalate|Estradiol|Ethinyl Estradiol|Flutamide|Folic Acid|Metformin|Progesterone|Resveratrol|Troglitazone|Valproic Acid	22.93	17
CTBP1	1487	Polycystic Ovary Syndrome	MESH:D011085		Dihydrotestosterone|Estradiol|Ethinyl Estradiol|Progesterone|Selenium|Valproic Acid|Vitamin E	22.93	9
MRPL18	29074	Polycystic Ovary Syndrome	MESH:D011085		Estradiol|Ethinyl Estradiol|Flutamide|Folic Acid|Rosiglitazone|Valproic Acid|Zinc	22.93	7
PAN2	9924	Polycystic Ovary Syndrome	MESH:D011085		Diethylhexyl Phthalate|Ethinyl Estradiol|Flutamide|Folic Acid|Troglitazone|Valproic Acid|Zinc	22.93	8
SENP7	57337	Polycystic Ovary Syndrome	MESH:D011085		Estradiol|Ethinyl Estradiol|Folic Acid|Resveratrol|Troglitazone|Valproic Acid|Zinc	22.93	8
SLC44A3	126969	Polycystic Ovary Syndrome	MESH:D011085		Diethylhexyl Phthalate|Estradiol|Ethinyl Estradiol|Folic Acid|glyphosate|Progesterone|Valproic Acid	22.93	8
THRAP3	9967	Polycystic Ovary Syndrome	MESH:D011085		Dihydrotestosterone|Estradiol|Ethinyl Estradiol|Folic Acid|Resveratrol|Troglitazone|Valproic Acid	22.93	10
TRAM2	9697	Polycystic Ovary Syndrome	MESH:D011085		Estradiol|Ethinyl Estradiol|Folic Acid|Troglitazone|Valproic Acid|Vitamin E|Zinc	22.93	7
ATMIN	23300	Polycystic Ovary Syndrome	MESH:D011085		Dihydrotestosterone|Folic Acid|Selenium|Troglitazone|Valproic Acid|Vitamin E	22.9	7
PLEKHJ1	55111	Polycystic Ovary Syndrome	MESH:D011085		Ethinyl Estradiol|Folic Acid|Selenium|Testosterone|Valproic Acid|Vitamin E	22.9	6
ALAD	210	Polycystic Ovary Syndrome	MESH:D011085		Estradiol|Ethinyl Estradiol|Folic Acid|Glutathione|Progesterone|Selenium|Troglitazone|Valproic Acid|Vitamin E|Zinc	22.89	8
DDX49	54555	Polycystic Ovary Syndrome	MESH:D011085		Ethinyl Estradiol|Folic Acid|Resveratrol|Selenium|Troglitazone|Valproic Acid	22.89	7
MIR455	619556	Polycystic Ovary Syndrome	MESH:D011085		Estradiol|Folic Acid|Progesterone|Resveratrol|Testosterone|Valproic Acid	22.89	8
POLR2J	5439	Polycystic Ovary Syndrome	MESH:D011085		Estradiol|Ethinyl Estradiol|Flutamide|Progesterone|Resveratrol|Valproic Acid	22.89	7
FOSL1	8061	Polycystic Ovary Syndrome	MESH:D011085		Diethylhexyl Phthalate|Dihydrotestosterone|Estradiol|Ethinyl Estradiol|Folic Acid|Glutathione|Progesterone|Rosiglitazone|Simvastatin|Troglitazone|Zinc	22.87	13
ABHD4	63874	Polycystic Ovary Syndrome	MESH:D011085		Diethylhexyl Phthalate|Estradiol|Ethinyl Estradiol|Flutamide|glyphosate|Metformin|Valproic Acid|Vitamin E	22.86	14
CLCN3	1182	Polycystic Ovary Syndrome	MESH:D011085		Dihydrotestosterone|Ethinyl Estradiol|Flutamide|Selenium|Simvastatin|Valproic Acid|Vitamin E|Zinc	22.86	9
ECM1	1893	Polycystic Ovary Syndrome	MESH:D011085		Diethylhexyl Phthalate|Estradiol|Ethinyl Estradiol|Flutamide|Folic Acid|Progesterone|Resveratrol|Troglitazone	22.86	10
GCLM	2730	Polycystic Ovary Syndrome	MESH:D011085		Estradiol|Ethinyl Estradiol|Flutamide|Folic Acid|Glutathione|Malondialdehyde|Metformin|Progesterone|Resveratrol|Rosiglitazone|Valproic Acid|Vitamin E|Zinc	22.86	15
ITGA1	3672	Polycystic Ovary Syndrome	MESH:D011085		Diethylhexyl Phthalate|Estradiol|Ethinyl Estradiol|Folic Acid|Progesterone|Resveratrol|Valproic Acid|Zinc	22.86	8
PPP1R10	5514	Polycystic Ovary Syndrome	MESH:D011085		Diethylhexyl Phthalate|Flutamide|Folic Acid|Progesterone|Resveratrol|Selenium|Vitamin E|Zinc	22.86	5
PTGS2	5743	Polycystic Ovary Syndrome	MESH:D011085		Ascorbic Acid|Diethylhexyl Phthalate|Dihydrotestosterone|Estradiol|Ethinyl Estradiol|Folic Acid|Glutathione|Lutein|Metformin|N(1)-methylnicotinamide|Niacinamide|Progesterone|Resveratrol|Rosiglitazone|Selenium|Simvastatin|Testosterone|Troglitazone|Valproic Acid|Vitamin E|Zinc	22.86	22
RPS27	6232	Polycystic Ovary Syndrome	MESH:D011085		Diethylhexyl Phthalate|Estradiol|Ethinyl Estradiol|Folic Acid|Selenium|Testosterone|Valproic Acid|Vitamin E	22.86	8
SERPINB5	5268	Polycystic Ovary Syndrome	MESH:D011085		Estradiol|Ethinyl Estradiol|Folic Acid|Progesterone|Resveratrol|Rosiglitazone|Troglitazone|Valproic Acid	22.86	10
AXL	558	Polycystic Ovary Syndrome	MESH:D011085		Diethylhexyl Phthalate|Ethinyl Estradiol|Flutamide|Folic Acid|Selenium|Simvastatin|Troglitazone|Valproic Acid|Vitamin E	22.84	9
PECAM1	5175	Polycystic Ovary Syndrome	MESH:D011085		Estradiol|Folic Acid|Letrozole|Progesterone|Resveratrol|Rosiglitazone|Simvastatin|Valproic Acid|Vitamin E	22.84	9
ISL1	3670	Polycystic Ovary Syndrome	MESH:D011085		Ascorbic Acid|Diethylhexyl Phthalate|Folic Acid|Inositol|Rosiglitazone|Troglitazone|Valproic Acid	22.81	6
DDX18	8886	Polycystic Ovary Syndrome	MESH:D011085		Flutamide|Folic Acid|Progesterone|Resveratrol|Selenium|Vitamin E|Zinc	22.8	4
MCCC1	56922	Polycystic Ovary Syndrome	MESH:D011085		Estradiol|Ethinyl Estradiol|Folic Acid|Resveratrol|Rosiglitazone|Selenium|Troglitazone	22.8	8
PKD1	5310	Polycystic Ovary Syndrome	MESH:D011085		Estradiol|Ethinyl Estradiol|Progesterone|Selenium|Testosterone|Troglitazone|Vitamin E	22.8	9
RAB11A	8766	Polycystic Ovary Syndrome	MESH:D011085		Estradiol|Ethinyl Estradiol|Flutamide|Folic Acid|Resveratrol|Valproic Acid|Zinc	22.8	7
RNMT	8731	Polycystic Ovary Syndrome	MESH:D011085		Ethinyl Estradiol|Flutamide|Folic Acid|Progesterone|Testosterone|Troglitazone|Valproic Acid	22.8	10
SETX	23064	Polycystic Ovary Syndrome	MESH:D011085		Ethinyl Estradiol|Flutamide|Folic Acid|Metformin|Progesterone|Valproic Acid|Zinc	22.8	12
STK38L	23012	Polycystic Ovary Syndrome	MESH:D011085		Estradiol|Ethinyl Estradiol|Folic Acid|Resveratrol|Selenium|Valproic Acid|Vitamin E	22.8	6
UNKL	64718	Polycystic Ovary Syndrome	MESH:D011085		Estradiol|Ethinyl Estradiol|Flutamide|Folic Acid|Metformin|Progesterone|Valproic Acid	22.8	13
ZBTB43	23099	Polycystic Ovary Syndrome	MESH:D011085		Estradiol|Ethinyl Estradiol|Flutamide|Folic Acid|Troglitazone|Valproic Acid|Zinc	22.8	8
LSS	4047	Polycystic Ovary Syndrome	MESH:D011085		Diethylhexyl Phthalate|Dihydrotestosterone|Estradiol|Ethinyl Estradiol|Flutamide|Metformin|Progesterone|Testosterone|Troglitazone|Valproic Acid	22.79	20
GJB2	2706	Polycystic Ovary Syndrome	MESH:D011085		Diethylhexyl Phthalate|Estradiol|Ethinyl Estradiol|Flutamide|Progesterone|Resveratrol|Simvastatin|Testosterone|Valproic Acid	22.78	11
LRP1	4035	Polycystic Ovary Syndrome	MESH:D011085		Estradiol|Ethinyl Estradiol|Flutamide|Folic Acid|Glutathione|Resveratrol|Rosiglitazone|Simvastatin|Valproic Acid	22.78	9
MTHFD2	10797	Polycystic Ovary Syndrome	MESH:D011085		Ascorbic Acid|Estradiol|Ethinyl Estradiol|Folic Acid|Progesterone|Resveratrol|Testosterone|Valproic Acid|Zinc	22.78	9
NQO1	1728	Polycystic Ovary Syndrome	MESH:D011085		Ascorbic Acid|Diethylhexyl Phthalate|Estradiol|Ethinyl Estradiol|Flutamide|Folic Acid|Glutathione|Lutein|Metformin|Progesterone|Resveratrol|Rosiglitazone|Selenium|Simvastatin|Valproic Acid|Vitamin E|Zinc	22.78	16
PFKFB3	5209	Polycystic Ovary Syndrome	MESH:D011085		Dihydrotestosterone|Estradiol|Ethinyl Estradiol|Folic Acid|Progesterone|Resveratrol|Selenium|Testosterone|Valproic Acid	22.78	11
DDX39A	10212	Polycystic Ovary Syndrome	MESH:D011085		Diethylhexyl Phthalate|Ethinyl Estradiol|Flutamide|Folic Acid|glyphosate|Progesterone|Testosterone|Valproic Acid	22.77	10
DUSP8	1850	Polycystic Ovary Syndrome	MESH:D011085		Estradiol|Ethinyl Estradiol|Flutamide|Folic Acid|Resveratrol|Selenium|Valproic Acid|Zinc	22.77	7
HDAC5	10014	Polycystic Ovary Syndrome	MESH:D011085		Diethylhexyl Phthalate|Estradiol|Folic Acid|Resveratrol|Troglitazone|Valproic Acid|Vitamin E|Zinc	22.77	7
HOXA1	3198	Polycystic Ovary Syndrome	MESH:D011085		Diethylhexyl Phthalate|Estradiol|Ethinyl Estradiol|Folic Acid|Progesterone|Resveratrol|Testosterone|Valproic Acid	22.77	10
WFDC2	10406	Polycystic Ovary Syndrome	MESH:D011085		Diethylhexyl Phthalate|Estradiol|Ethinyl Estradiol|Progesterone|Resveratrol|Selenium|Valproic Acid|Vitamin E	22.77	8
BGLAP	632	Polycystic Ovary Syndrome	MESH:D011085		Ascorbic Acid|Dihydrotestosterone|Estradiol|Ethinyl Estradiol|Resveratrol|Rosiglitazone|Simvastatin|Troglitazone|Valproic Acid|Zinc	22.75	12
APLN	8862	Polycystic Ovary Syndrome	MESH:D011085		Estradiol|Ethinyl Estradiol|Folic Acid|Resveratrol|Rosiglitazone|Testosterone|Troglitazone|Valproic Acid	22.69	11
FAH	2184	Polycystic Ovary Syndrome	MESH:D011085		Diethylhexyl Phthalate|Ethinyl Estradiol|Flutamide|Folic Acid|Resveratrol|Testosterone|Troglitazone|Valproic Acid	22.69	11
FKBP11	51303	Polycystic Ovary Syndrome	MESH:D011085		Diethylhexyl Phthalate|Dihydrotestosterone|Estradiol|Flutamide|Progesterone|Resveratrol|Valproic Acid|Zinc	22.69	9
IVNS1ABP	10625	Polycystic Ovary Syndrome	MESH:D011085		Dihydrotestosterone|Estradiol|Ethinyl Estradiol|Flutamide|Folic Acid|Progesterone|Resveratrol|Valproic Acid	22.69	10
MIR191	406966	Polycystic Ovary Syndrome	MESH:D011085		Diethylhexyl Phthalate|Flutamide|Folic Acid|Progesterone|Testosterone|Zinc	22.69	7
MIR425	494337	Polycystic Ovary Syndrome	MESH:D011085		Diethylhexyl Phthalate|Dihydrotestosterone|Folic Acid|Progesterone|Valproic Acid|Zinc	22.69	7
PKP2	5318	Polycystic Ovary Syndrome	MESH:D011085		Dihydrotestosterone|Estradiol|Ethinyl Estradiol|Folic Acid|Resveratrol|Testosterone|Valproic Acid|Zinc	22.69	10
PTN	5764	Polycystic Ovary Syndrome	MESH:D011085		Ascorbic Acid|Diethylhexyl Phthalate|Dihydrotestosterone|Estradiol|Ethinyl Estradiol|Folic Acid|Progesterone|Valproic Acid	22.69	10
RAD23B	5887	Polycystic Ovary Syndrome	MESH:D011085		Dihydrotestosterone|Flutamide|Folic Acid|Resveratrol|Selenium|Valproic Acid|Vitamin E|Zinc	22.69	6
SCD2	20250	Polycystic Ovary Syndrome	MESH:D011085		Estradiol|Ethinyl Estradiol|Folic Acid|glyphosate|Progesterone|Resveratrol|Rosiglitazone|Zinc	22.69	8
STAT4	6775	Polycystic Ovary Syndrome	MESH:D011085		Estradiol|Ethinyl Estradiol|Flutamide|Folic Acid|Progesterone|Resveratrol|Valproic Acid|Zinc	22.69	8
TGFBR3	7049	Polycystic Ovary Syndrome	MESH:D011085		Estradiol|Ethinyl Estradiol|Folic Acid|Progesterone|Resveratrol|Selenium|Troglitazone|Valproic Acid	22.69	9
TYROBP	7305	Polycystic Ovary Syndrome	MESH:D011085		Estradiol|Ethinyl Estradiol|Flutamide|Folic Acid|Progesterone|Resveratrol|Troglitazone|Valproic Acid	22.69	10
ATP5O	28080	Polycystic Ovary Syndrome	MESH:D011085		Ethinyl Estradiol|Flutamide|Folic Acid|Resveratrol|Rosiglitazone|Valproic Acid	22.68	7
C8G	733	Polycystic Ovary Syndrome	MESH:D011085		Estradiol|Ethinyl Estradiol|Folic Acid|Rosiglitazone|Troglitazone|Valproic Acid|Zinc	22.68	8
CCNT2	905	Polycystic Ovary Syndrome	MESH:D011085		Estradiol|Folic Acid|glyphosate|Resveratrol|Testosterone|Troglitazone|Valproic Acid	22.68	10
CEBPZ	10153	Polycystic Ovary Syndrome	MESH:D011085		Diethylhexyl Phthalate|Estradiol|Ethinyl Estradiol|Flutamide|Folic Acid|Simvastatin|Valproic Acid	22.68	8
COMMD3	23412	Polycystic Ovary Syndrome	MESH:D011085		Estradiol|Ethinyl Estradiol|Folic Acid|Resveratrol|Selenium|Valproic Acid|Vitamin E	22.68	6
DEGS1	8560	Polycystic Ovary Syndrome	MESH:D011085		Dihydrotestosterone|Estradiol|Ethinyl Estradiol|Flutamide|Selenium|Testosterone|Valproic Acid	22.68	11
GABRP	2568	Polycystic Ovary Syndrome	MESH:D011085		Diethylhexyl Phthalate|Estradiol|Ethinyl Estradiol|Folic Acid|Progesterone|Valproic Acid|Zinc	22.68	7
GATAD2A	54815	Polycystic Ovary Syndrome	MESH:D011085		Estradiol|Flutamide|Folic Acid|Selenium|Troglitazone|Valproic Acid|Zinc	22.68	6
GPD1L	23171	Polycystic Ovary Syndrome	MESH:D011085		Estradiol|Ethinyl Estradiol|Progesterone|Resveratrol|Rosiglitazone|Testosterone|Valproic Acid	22.68	9
LUC7L3	51747	Polycystic Ovary Syndrome	MESH:D011085		Diethylhexyl Phthalate|Ethinyl Estradiol|Folic Acid|glyphosate|Selenium|Valproic Acid|Vitamin E	22.68	6
NDC1	55706	Polycystic Ovary Syndrome	MESH:D011085		Ethinyl Estradiol|Flutamide|Folic Acid|Resveratrol|Troglitazone|Valproic Acid|Zinc	22.68	8
PSMD5	5711	Polycystic Ovary Syndrome	MESH:D011085		Estradiol|Ethinyl Estradiol|Flutamide|Folic Acid|Progesterone|Testosterone|Valproic Acid	22.68	9
RREB1	6239	Polycystic Ovary Syndrome	MESH:D011085		Estradiol|Ethinyl Estradiol|Folic Acid|Glutathione|Troglitazone|Valproic Acid|Zinc	22.68	7
SYNDIG1	79953	Polycystic Ovary Syndrome	MESH:D011085		Diethylhexyl Phthalate|Estradiol|Ethinyl Estradiol|Progesterone|Valproic Acid|Vitamin E	22.68	7
TIMM13	26517	Polycystic Ovary Syndrome	MESH:D011085		Diethylhexyl Phthalate|Flutamide|Folic Acid|Resveratrol|Rosiglitazone|Valproic Acid|Vitamin E	22.68	6
UBE4B	10277	Polycystic Ovary Syndrome	MESH:D011085		Ethinyl Estradiol|Flutamide|Folic Acid|Selenium|Troglitazone|Valproic Acid|Vitamin E	22.68	7
CAPN1	823	Polycystic Ovary Syndrome	MESH:D011085		Diethylhexyl Phthalate|Estradiol|Ethinyl Estradiol|Folic Acid|glyphosate|Selenium|Simvastatin|Spironolactone|Valproic Acid	22.66	9
ERCC1	2067	Polycystic Ovary Syndrome	MESH:D011085		Estradiol|Ethinyl Estradiol|Flutamide|Folic Acid|Resveratrol|Selenium|Valproic Acid|Vitamin E|Zinc	22.66	7
NFKBIZ	64332	Polycystic Ovary Syndrome	MESH:D011085		Diethylhexyl Phthalate|Estradiol|Ethinyl Estradiol|Folic Acid|glyphosate|Progesterone|Resveratrol|Valproic Acid|Zinc	22.66	9
OSGIN1	29948	Polycystic Ovary Syndrome	MESH:D011085		Diethylhexyl Phthalate|Flutamide|Folic Acid|Metformin|Rosiglitazone|Testosterone|Troglitazone|Valproic Acid|Zinc	22.66	15
S100A10	6281	Polycystic Ovary Syndrome	MESH:D011085		Ascorbic Acid|Diethylhexyl Phthalate|Estradiol|Ethinyl Estradiol|Folic Acid|Progesterone|Testosterone|Troglitazone|Valproic Acid	22.66	11
CCL3	6348	Polycystic Ovary Syndrome	MESH:D011085		Ascorbic Acid|Bezafibrate|Diethylhexyl Phthalate|Estradiol|Ethinyl Estradiol|Folic Acid|Progesterone|Resveratrol|Rosiglitazone|Simvastatin|Troglitazone|Zinc	22.65	12
CALB2	794	Polycystic Ovary Syndrome	MESH:D011085		Ascorbic Acid|Diethylhexyl Phthalate|Estradiol|Ethinyl Estradiol|Flutamide|Progesterone|Simvastatin|Valproic Acid	22.61	9
CEBPD	1052	Polycystic Ovary Syndrome	MESH:D011085		Dihydrotestosterone|Estradiol|Ethinyl Estradiol|Folic Acid|Progesterone|Resveratrol|Rosiglitazone|Testosterone|Valproic Acid|Zinc	22.61	12
DYNC1H1	1778	Polycystic Ovary Syndrome	MESH:D011085		Ethinyl Estradiol|Flutamide|Folic Acid|glyphosate|Selenium|Valproic Acid|Vitamin E|Zinc	22.61	6
ENG	2022	Polycystic Ovary Syndrome	MESH:D011085		Diethylhexyl Phthalate|Estradiol|Folic Acid|Progesterone|Rosiglitazone|Selenium|Troglitazone|Valproic Acid	22.61	8
FCER1G	2207	Polycystic Ovary Syndrome	MESH:D011085		Diethylhexyl Phthalate|Estradiol|Ethinyl Estradiol|Folic Acid|Progesterone|Resveratrol|Troglitazone|Valproic Acid	22.61	10
MERTK	10461	Polycystic Ovary Syndrome	MESH:D011085		Dihydrotestosterone|Estradiol|Folic Acid|glyphosate|Progesterone|Simvastatin|Testosterone|Valproic Acid	22.61	12
NOP56	10528	Polycystic Ovary Syndrome	MESH:D011085		Estradiol|Ethinyl Estradiol|Flutamide|Folic Acid|Progesterone|Resveratrol|Selenium|Vitamin E	22.61	7
EZH2	2146	Polycystic Ovary Syndrome	MESH:D011085		Ascorbic Acid|Estradiol|Ethinyl Estradiol|Progesterone|Resveratrol|Testosterone|Troglitazone|Valproic Acid|Zinc	22.6	11
MMP7	4316	Polycystic Ovary Syndrome	MESH:D011085		Ascorbic Acid|Dihydrotestosterone|Estradiol|Ethinyl Estradiol|Folic Acid|Progesterone|Resveratrol|Testosterone|Valproic Acid	22.6	11
DNMBP	23268	Polycystic Ovary Syndrome	MESH:D011085		Estradiol|Ethinyl Estradiol|Metformin|Progesterone|Testosterone|Troglitazone|Valproic Acid	22.56	16
GEMIN4	50628	Polycystic Ovary Syndrome	MESH:D011085		Estradiol|Ethinyl Estradiol|Flutamide|Rosiglitazone|Testosterone|Troglitazone|Valproic Acid	22.56	10
GRPEL2	134266	Polycystic Ovary Syndrome	MESH:D011085		Diethylhexyl Phthalate|Estradiol|Ethinyl Estradiol|Flutamide|Resveratrol|Rosiglitazone|Valproic Acid	22.56	8
SMARCC1	6599	Polycystic Ovary Syndrome	MESH:D011085		Ethinyl Estradiol|Flutamide|glyphosate|Selenium|Troglitazone|Valproic Acid|Vitamin E	22.56	8
TGFBR2	7048	Polycystic Ovary Syndrome	MESH:D011085		Diethylhexyl Phthalate|Estradiol|Ethinyl Estradiol|Folic Acid|Progesterone|Resveratrol|Simvastatin|Testosterone|Troglitazone|Valproic Acid	22.56	13
TXNDC16	57544	Polycystic Ovary Syndrome	MESH:D011085		Diethylhexyl Phthalate|Dihydrotestosterone|Estradiol|Ethinyl Estradiol|Folic Acid|Testosterone|Valproic Acid	22.56	11
DDX10	1662	Polycystic Ovary Syndrome	MESH:D011085		Estradiol|Ethinyl Estradiol|Flutamide|Folic Acid|Resveratrol|Valproic Acid|Zinc	22.55	7
RNF14	9604	Polycystic Ovary Syndrome	MESH:D011085		Diethylhexyl Phthalate|Estradiol|Ethinyl Estradiol|Flutamide|Folic Acid|Testosterone|Valproic Acid	22.55	9
UBTF	7343	Polycystic Ovary Syndrome	MESH:D011085		Diethylhexyl Phthalate|Estradiol|Ethinyl Estradiol|Flutamide|Folic Acid|Progesterone|Valproic Acid	22.55	8
CSF1R	1436	Polycystic Ovary Syndrome	MESH:D011085		Diethylhexyl Phthalate|Estradiol|Ethinyl Estradiol|Flutamide|Folic Acid|Resveratrol|Testosterone|Troglitazone|Valproic Acid	22.54	12
FBXO30	84085	Polycystic Ovary Syndrome	MESH:D011085		Diethylhexyl Phthalate|Estradiol|Flutamide|Metformin|Progesterone|Troglitazone|Valproic Acid|Zinc	22.53	14
MANF	7873	Polycystic Ovary Syndrome	MESH:D011085		Dihydrotestosterone|Estradiol|Ethinyl Estradiol|Folic Acid|glyphosate|Progesterone|Troglitazone|Valproic Acid	22.53	12
PPM1D	8493	Polycystic Ovary Syndrome	MESH:D011085		Dihydrotestosterone|Estradiol|Ethinyl Estradiol|Folic Acid|Metformin|Rosiglitazone|Valproic Acid|Zinc	22.53	15
PYGM	5837	Polycystic Ovary Syndrome	MESH:D011085		Diethylhexyl Phthalate|Estradiol|Ethinyl Estradiol|Glutathione|Progesterone|Rosiglitazone|Valproic Acid|Zinc	22.53	8
TNFRSF10B	8795	Polycystic Ovary Syndrome	MESH:D011085		Dihydrotestosterone|Ethinyl Estradiol|Folic Acid|Glutathione|Metformin|Resveratrol|Rosiglitazone|Selenium|Troglitazone|Valproic Acid|Zinc	22.53	16
VTN	7448	Polycystic Ovary Syndrome	MESH:D011085		Ascorbic Acid|Diethylhexyl Phthalate|Estradiol|Folic Acid|Progesterone|Troglitazone|Valproic Acid|Zinc	22.53	7
DXO	1797	Polycystic Ovary Syndrome	MESH:D011085		Estradiol|Folic Acid|glyphosate|Progesterone|Selenium|Vitamin E	22.49	4
ARPC1A	10552	Polycystic Ovary Syndrome	MESH:D011085		Ethinyl Estradiol|Folic Acid|glyphosate|Selenium|Valproic Acid|Vitamin E	22.48	5
ATG101	60673	Polycystic Ovary Syndrome	MESH:D011085		Dihydrotestosterone|Flutamide|Folic Acid|Resveratrol|Valproic Acid|Zinc	22.48	6
CD96	10225	Polycystic Ovary Syndrome	MESH:D011085		Diethylhexyl Phthalate|Estradiol|Ethinyl Estradiol|Progesterone|Troglitazone|Valproic Acid	22.48	8
COMMD8	54951	Polycystic Ovary Syndrome	MESH:D011085		Estradiol|Flutamide|Folic Acid|Resveratrol|Testosterone|Valproic Acid	22.48	8
CST8	10047	Polycystic Ovary Syndrome	MESH:D011085		Dihydrotestosterone|Estradiol|Folic Acid|Progesterone|Testosterone|Valproic Acid	22.48	10
SLC36A4	120103	Polycystic Ovary Syndrome	MESH:D011085		Diethylhexyl Phthalate|Dihydrotestosterone|Ethinyl Estradiol|Flutamide|Folic Acid|Valproic Acid	22.48	9
ALB	213	Polycystic Ovary Syndrome	MESH:D011085		Ascorbic Acid|Estradiol|Ethinyl Estradiol|Folic Acid|Glutathione|glyphosate|Malondialdehyde|Progesterone|Resveratrol|Rosiglitazone|Selenium|Testosterone|Troglitazone|Valproic Acid|Vitamin E|Zinc	22.47	14
GSTM1	2944	Polycystic Ovary Syndrome	MESH:D011085		Ascorbic Acid|Diethylhexyl Phthalate|Estradiol|Ethinyl Estradiol|Flutamide|Folic Acid|Glutathione|Resveratrol|Rosiglitazone|Spironolactone|Testosterone|Troglitazone|Valproic Acid	22.47	14
OGG1	4968	Polycystic Ovary Syndrome	MESH:D011085		Bezafibrate|Estradiol|Flutamide|Glutathione|glyphosate|Metformin|Resveratrol|Selenium|Valproic Acid|Zinc	22.47	13
APCS	325	Polycystic Ovary Syndrome	MESH:D011085		Diethylhexyl Phthalate|Estradiol|Ethinyl Estradiol|Flutamide|Folic Acid|Resveratrol|Troglitazone|Zinc	22.45	9
COL8A1	1295	Polycystic Ovary Syndrome	MESH:D011085		Estradiol|Ethinyl Estradiol|Folic Acid|glyphosate|Progesterone|Troglitazone|Valproic Acid|Zinc	22.45	9
LAMP1	3916	Polycystic Ovary Syndrome	MESH:D011085		Estradiol|Ethinyl Estradiol|Folic Acid|Resveratrol|Rosiglitazone|Selenium|Valproic Acid|Vitamin E	22.45	7
NINJ1	4814	Polycystic Ovary Syndrome	MESH:D011085		Ascorbic Acid|Estradiol|Ethinyl Estradiol|Flutamide|Metformin|Rosiglitazone|Selenium|Valproic Acid	22.45	12
ORC6	23594	Polycystic Ovary Syndrome	MESH:D011085		Estradiol|Ethinyl Estradiol|Folic Acid|Resveratrol|Testosterone|Troglitazone|Valproic Acid|Vitamin E	22.45	10
RPL6	6128	Polycystic Ovary Syndrome	MESH:D011085		Estradiol|Ethinyl Estradiol|Flutamide|glyphosate|Progesterone|Resveratrol|Testosterone|Valproic Acid	22.45	10
SLC25A25	114789	Polycystic Ovary Syndrome	MESH:D011085		Ethinyl Estradiol|Flutamide|Folic Acid|Progesterone|Rosiglitazone|Troglitazone|Valproic Acid|Zinc	22.45	9
SPSB1	80176	Polycystic Ovary Syndrome	MESH:D011085		Estradiol|Ethinyl Estradiol|Flutamide|Folic Acid|Metformin|Progesterone|Valproic Acid|Zinc	22.45	13
WSB1	26118	Polycystic Ovary Syndrome	MESH:D011085		Estradiol|Flutamide|Folic Acid|Resveratrol|Selenium|Testosterone|Valproic Acid|Zinc	22.45	8
CRKL	1399	Polycystic Ovary Syndrome	MESH:D011085		Diethylhexyl Phthalate|Estradiol|Ethinyl Estradiol|Flutamide|Folic Acid|Rosiglitazone|Valproic Acid	22.44	8
DKK2	27123	Polycystic Ovary Syndrome	MESH:D011085		Ascorbic Acid|Diethylhexyl Phthalate|Estradiol|Ethinyl Estradiol|Folic Acid|Valproic Acid|Zinc	22.44	6
FAIM	55179	Polycystic Ovary Syndrome	MESH:D011085		Diethylhexyl Phthalate|Estradiol|Ethinyl Estradiol|Progesterone|Resveratrol|Valproic Acid|Vitamin E	22.44	8
MT1M	4499	Polycystic Ovary Syndrome	MESH:D011085		Diethylhexyl Phthalate|Estradiol|Flutamide|Metformin|Progesterone|Valproic Acid|Zinc	22.44	12
RALBP1	10928	Polycystic Ovary Syndrome	MESH:D011085		Dihydrotestosterone|Ethinyl Estradiol|Flutamide|Folic Acid|Selenium|Valproic Acid|Vitamin E	22.44	8
SNRPB	6628	Polycystic Ovary Syndrome	MESH:D011085		Estradiol|Ethinyl Estradiol|Flutamide|Folic Acid|Selenium|Valproic Acid|Vitamin E	22.44	6
TM6SF1	53346	Polycystic Ovary Syndrome	MESH:D011085		Diethylhexyl Phthalate|Folic Acid|Progesterone|Resveratrol|Troglitazone|Valproic Acid|Vitamin E	22.44	7
FBXO3	26273	Polycystic Ovary Syndrome	MESH:D011085		Estradiol|Ethinyl Estradiol|Flutamide|Folic Acid|Resveratrol|Valproic Acid|Zinc	22.43	7
AIF1	199	Polycystic Ovary Syndrome	MESH:D011085		Diethylhexyl Phthalate|Estradiol|Ethinyl Estradiol|Flutamide|Folic Acid|Progesterone|Resveratrol|Rosiglitazone|Valproic Acid	22.42	10
KIF11	3832	Polycystic Ovary Syndrome	MESH:D011085		Cyproterone Acetate|Diethylhexyl Phthalate|Estradiol|Ethinyl Estradiol|Folic Acid|Resveratrol|Testosterone|Troglitazone|Valproic Acid	22.42	11
UNG	7374	Polycystic Ovary Syndrome	MESH:D011085		Ascorbic Acid|Estradiol|Flutamide|Folic Acid|Progesterone|Resveratrol|Testosterone|Troglitazone|Valproic Acid	22.42	11
VEGFC	7424	Polycystic Ovary Syndrome	MESH:D011085		Androgens|Diethylhexyl Phthalate|Estradiol|Flutamide|Folic Acid|Resveratrol|Troglitazone|Valproic Acid|Zinc	22.42	11
FABP1	2168	Polycystic Ovary Syndrome	MESH:D011085		Bezafibrate|Dehydroepiandrosterone|Diethylhexyl Phthalate|Estradiol|Ethinyl Estradiol|Orlistat|Rosiglitazone|Troglitazone|Valproic Acid|Zinc	22.38	14
TERT	7015	Polycystic Ovary Syndrome	MESH:D011085		Estradiol|Folic Acid|Glutathione|Letrozole|Niacinamide|Resveratrol|Selenium|Testosterone|Troglitazone|Valproic Acid	22.38	11
BMPR2	659	Polycystic Ovary Syndrome	MESH:D011085		Estradiol|Ethinyl Estradiol|Folic Acid|Progesterone|Resveratrol|Simvastatin|Troglitazone|Valproic Acid	22.37	10
CACNA1D	776	Polycystic Ovary Syndrome	MESH:D011085		Diethylhexyl Phthalate|Estradiol|Ethinyl Estradiol|Folic Acid|Metformin|Progesterone|Testosterone|Valproic Acid	22.37	16
CTSS	1520	Polycystic Ovary Syndrome	MESH:D011085		Dehydroepiandrosterone|Estradiol|Ethinyl Estradiol|Flutamide|Folic Acid|Progesterone|Resveratrol|Simvastatin|Valproic Acid	22.37	11
MARCKS	4082	Polycystic Ovary Syndrome	MESH:D011085		Dihydrotestosterone|Estradiol|Ethinyl Estradiol|Folic Acid|Progesterone|Rosiglitazone|Selenium|Valproic Acid|Zinc	22.37	10
PPIF	10105	Polycystic Ovary Syndrome	MESH:D011085		Estradiol|Ethinyl Estradiol|Flutamide|Folic Acid|Progesterone|Resveratrol|Valproic Acid|Zinc	22.37	8
SORBS1	10580	Polycystic Ovary Syndrome	MESH:D011085		Dihydrotestosterone|Estradiol|Folic Acid|Progesterone|Rosiglitazone|Testosterone|Troglitazone|Valproic Acid	22.37	13
TNFAIP8	25816	Polycystic Ovary Syndrome	MESH:D011085		Diethylhexyl Phthalate|Dihydrotestosterone|Estradiol|Ethinyl Estradiol|Folic Acid|Metformin|Progesterone|Valproic Acid	22.37	17
TRAF2	7186	Polycystic Ovary Syndrome	MESH:D011085		Estradiol|Folic Acid|Metformin|Resveratrol|Selenium|Simvastatin|Valproic Acid|Zinc	22.37	12
NUPR1	26471	Polycystic Ovary Syndrome	MESH:D011085		Diethylhexyl Phthalate|Estradiol|Ethinyl Estradiol|Flutamide|Folic Acid|Metformin|Progesterone|Resveratrol|Testosterone|Valproic Acid	22.34	17
PCYT1A	5130	Polycystic Ovary Syndrome	MESH:D011085		Bezafibrate|Estradiol|Ethinyl Estradiol|Flutamide|Triglycerides|Valproic Acid|Zinc	22.33	7
SP4	6671	Polycystic Ovary Syndrome	MESH:D011085		Ascorbic Acid|Estradiol|Glutathione|Metformin|Resveratrol|Testosterone|Valproic Acid	22.33	14
ACAA1A	113868	Polycystic Ovary Syndrome	MESH:D011085		Bezafibrate|Diethylhexyl Phthalate|Folic Acid|Resveratrol|Rosiglitazone|Troglitazone|Zinc	22.32	7
COPE	11316	Polycystic Ovary Syndrome	MESH:D011085		Ethinyl Estradiol|Flutamide|Folic Acid|Selenium|Testosterone|Valproic Acid|Vitamin E	22.32	7
EHF	26298	Polycystic Ovary Syndrome	MESH:D011085		Dihydrotestosterone|Estradiol|Folic Acid|Progesterone|Rosiglitazone|Troglitazone|Valproic Acid	22.32	10
GHITM	27069	Polycystic Ovary Syndrome	MESH:D011085		Diethylhexyl Phthalate|Ethinyl Estradiol|Flutamide|Folic Acid|Resveratrol|Testosterone|Valproic Acid	22.32	9
ISOC1	51015	Polycystic Ovary Syndrome	MESH:D011085		Diethylhexyl Phthalate|Ethinyl Estradiol|Folic Acid|Progesterone|Resveratrol|Troglitazone|Valproic Acid	22.32	9
LDLRAD4	753	Polycystic Ovary Syndrome	MESH:D011085		Estradiol|Flutamide|Progesterone|Rosiglitazone|Selenium|Troglitazone|Valproic Acid	22.32	8
PCDH1	5097	Polycystic Ovary Syndrome	MESH:D011085		Dihydrotestosterone|Estradiol|Ethinyl Estradiol|Flutamide|Testosterone|Troglitazone|Valproic Acid	22.32	12
PFKFB2	5208	Polycystic Ovary Syndrome	MESH:D011085		Dihydrotestosterone|Estradiol|Folic Acid|Progesterone|Testosterone|Valproic Acid|Zinc	22.32	10
TP53INP2	58476	Polycystic Ovary Syndrome	MESH:D011085		Diethylhexyl Phthalate|Estradiol|Flutamide|Rosiglitazone|Testosterone|Valproic Acid|Zinc	22.32	9
TRIM27	5987	Polycystic Ovary Syndrome	MESH:D011085		Ethinyl Estradiol|Flutamide|Folic Acid|Selenium|Troglitazone|Valproic Acid|Vitamin E	22.32	7
IL1RL1	9173	Polycystic Ovary Syndrome	MESH:D011085		Diethylhexyl Phthalate|Estradiol|Ethinyl Estradiol|Folic Acid|Progesterone|Rosiglitazone|Simvastatin|Troglitazone|Valproic Acid	22.31	11
SERPINA1	5265	Polycystic Ovary Syndrome	MESH:D011085		Estradiol|Ethinyl Estradiol|ethinyl estradiol-desogestrel combination|Flutamide|glyphosate|Resveratrol|Selenium|Valproic Acid|Zinc	22.31	9
SULT1E1	6783	Polycystic Ovary Syndrome	MESH:D011085		Dehydroepiandrosterone|Diethylhexyl Phthalate|Estradiol|Ethinyl Estradiol|Folic Acid|glyphosate|Progesterone|Resveratrol|Vitamin E	22.31	10
C1R	715	Polycystic Ovary Syndrome	MESH:D011085		Diethylhexyl Phthalate|Estradiol|Ethinyl Estradiol|Flutamide|Folic Acid|Troglitazone|Valproic Acid|Zinc	22.29	9
IGF2	3481	Polycystic Ovary Syndrome	MESH:D011085		Diethylhexyl Phthalate|Estradiol|Ethinyl Estradiol|Folic Acid|Metformin|Progesterone|Resveratrol|Testosterone|Valproic Acid|Zinc	22.29	17
LASP1	3927	Polycystic Ovary Syndrome	MESH:D011085		Diethylhexyl Phthalate|Estradiol|Ethinyl Estradiol|Flutamide|Folic Acid|Rosiglitazone|Testosterone|Valproic Acid	22.29	10
PRMT1	3276	Polycystic Ovary Syndrome	MESH:D011085		Estradiol|Ethinyl Estradiol|Flutamide|Folic Acid|Resveratrol|Selenium|Valproic Acid|Vitamin E	22.29	7
EFCAB1	79645	Polycystic Ovary Syndrome	MESH:D011085		Diethylhexyl Phthalate|Ethinyl Estradiol|Folic Acid|Rosiglitazone|Troglitazone|Valproic Acid	22.28	8
LAS1L	81887	Polycystic Ovary Syndrome	MESH:D011085		Estradiol|Ethinyl Estradiol|Flutamide|Progesterone|Testosterone|Valproic Acid	22.28	8
METTL18	92342	Polycystic Ovary Syndrome	MESH:D011085		Estradiol|Ethinyl Estradiol|Flutamide|Folic Acid|Resveratrol|Valproic Acid	22.28	7
AKR1B1	231	Polycystic Ovary Syndrome	MESH:D011085		Ascorbic Acid|Ethinyl Estradiol|Flutamide|Folic Acid|Glutathione|glyphosate|Progesterone|Resveratrol|Valproic Acid|Vitamin E	22.25	8
CYP8B1	1582	Polycystic Ovary Syndrome	MESH:D011085		Diethylhexyl Phthalate|Estradiol|Ethinyl Estradiol|Metformin|Resveratrol|Rosiglitazone|Selenium|Troglitazone|Valproic Acid	22.25	16
HBB	3043	Polycystic Ovary Syndrome	MESH:D011085		Diethylhexyl Phthalate|Estradiol|Ethinyl Estradiol|Flutamide|glyphosate|Progesterone|Resveratrol|Valproic Acid|Zinc	22.25	10
ALDH1L1	10840	Polycystic Ovary Syndrome	MESH:D011085		Estradiol|Ethinyl Estradiol|Flutamide|Folic Acid|Progesterone|Selenium|Troglitazone|Valproic Acid	22.21	9
ANKRD37	353322	Polycystic Ovary Syndrome	MESH:D011085		Dihydrotestosterone|Estradiol|Ethinyl Estradiol|Rosiglitazone|Testosterone|Troglitazone|Valproic Acid|Zinc	22.21	13
EIF4G1	1981	Polycystic Ovary Syndrome	MESH:D011085		Diethylhexyl Phthalate|Estradiol|Flutamide|Folic Acid|Resveratrol|Selenium|Valproic Acid|Vitamin E	22.21	6
MELK	9833	Polycystic Ovary Syndrome	MESH:D011085		Estradiol|Ethinyl Estradiol|Folic Acid|Progesterone|Resveratrol|Testosterone|Troglitazone|Valproic Acid	22.21	11
RECQL	5965	Polycystic Ovary Syndrome	MESH:D011085		Estradiol|Ethinyl Estradiol|Flutamide|Selenium|Testosterone Propionate|Valproic Acid|Vitamin E	22.21	7
AHSA1	10598	Polycystic Ovary Syndrome	MESH:D011085		Diethylhexyl Phthalate|Ethinyl Estradiol|Flutamide|Folic Acid|Valproic Acid|Vitamin E|Zinc	22.2	6
ANP32B	10541	Polycystic Ovary Syndrome	MESH:D011085		Ethinyl Estradiol|Flutamide|Folic Acid|Selenium|Troglitazone|Valproic Acid|Vitamin E	22.2	7
CTSC	1075	Polycystic Ovary Syndrome	MESH:D011085		Diethylhexyl Phthalate|Estradiol|Ethinyl Estradiol|Flutamide|Folic Acid|Metformin|Testosterone|Troglitazone|Valproic Acid	22.2	17
CUX2	23316	Polycystic Ovary Syndrome	MESH:D011085		Diethylhexyl Phthalate|Dihydrotestosterone|Estradiol|Ethinyl Estradiol|Folic Acid|Progesterone|Valproic Acid	22.2	10
GCK	2645	Polycystic Ovary Syndrome	MESH:D011085		Diethylhexyl Phthalate|Estradiol|Ethinyl Estradiol|Folic Acid|Metformin|Resveratrol|Rosiglitazone|Testosterone|Valproic Acid	22.2	16
NEO1	4756	Polycystic Ovary Syndrome	MESH:D011085		Dihydrotestosterone|Estradiol|Ethinyl Estradiol|Folic Acid|Progesterone|Resveratrol|Valproic Acid	22.2	9
PAK1IP1	55003	Polycystic Ovary Syndrome	MESH:D011085		Dihydrotestosterone|Estradiol|Ethinyl Estradiol|Flutamide|Progesterone|Testosterone|Valproic Acid	22.2	11
DCN	1634	Polycystic Ovary Syndrome	MESH:D011085		Diethylhexyl Phthalate|Estradiol|Ethinyl Estradiol|Folic Acid|Resveratrol|Rosiglitazone|Troglitazone|Valproic Acid|Vitamin E	22.14	10
SMARCA4	6597	Polycystic Ovary Syndrome	MESH:D011085		Dihydrotestosterone|Estradiol|Ethinyl Estradiol|Flutamide|Resveratrol|Selenium|Valproic Acid|Zinc	22.14	9
SYNE1	23345	Polycystic Ovary Syndrome	MESH:D011085		Estradiol|Ethinyl Estradiol|Progesterone|Resveratrol|Testosterone|Troglitazone|Valproic Acid|Zinc	22.14	11
SMOC1	64093	Polycystic Ovary Syndrome	MESH:D011085		Diethylhexyl Phthalate|Estradiol|Ethinyl Estradiol|Flutamide|Folic Acid|Progesterone|Troglitazone|Valproic Acid	22.13	10
CMC2	56942	Polycystic Ovary Syndrome	MESH:D011085		Diethylhexyl Phthalate|Dihydrotestosterone|Progesterone|Resveratrol|Selenium|Valproic Acid	22.1	7
IDH3B	3420	Polycystic Ovary Syndrome	MESH:D011085		Flutamide|Folic Acid|glyphosate|Resveratrol|Rosiglitazone|Selenium|Vitamin E	22.1	5
AP2M1	1173	Polycystic Ovary Syndrome	MESH:D011085		Ethinyl Estradiol|Flutamide|Folic Acid|Glutathione|Selenium|Valproic Acid|Vitamin E	22.09	5
ARL1	400	Polycystic Ovary Syndrome	MESH:D011085		Diethylhexyl Phthalate|Ethinyl Estradiol|Flutamide|Folic Acid|Metformin|Resveratrol|Valproic Acid	22.09	13
CENPN	55839	Polycystic Ovary Syndrome	MESH:D011085		Dihydrotestosterone|Estradiol|Flutamide|Folic Acid|Progesterone|Resveratrol|Valproic Acid	22.09	8
CSNK2B	1460	Polycystic Ovary Syndrome	MESH:D011085		Estradiol|Ethinyl Estradiol|Flutamide|Folic Acid|Selenium|Valproic Acid|Vitamin E	22.09	6
EPHA7	2045	Polycystic Ovary Syndrome	MESH:D011085		Diethylhexyl Phthalate|Estradiol|Ethinyl Estradiol|Folic Acid|Progesterone|Testosterone|Valproic Acid	22.09	9
HCFC1	3054	Polycystic Ovary Syndrome	MESH:D011085		Ascorbic Acid|Estradiol|Ethinyl Estradiol|Folic Acid|Troglitazone|Valproic Acid|Vitamin E	22.09	7
JMY	133746	Polycystic Ovary Syndrome	MESH:D011085		Estradiol|Ethinyl Estradiol|Progesterone|Testosterone|Troglitazone|Valproic Acid|Zinc	22.09	10
KLHL29	114818	Polycystic Ovary Syndrome	MESH:D011085		Dihydrotestosterone|Estradiol|Ethinyl Estradiol|Folic Acid|glyphosate|Progesterone|Valproic Acid	22.09	10
KPNA1	3836	Polycystic Ovary Syndrome	MESH:D011085		Cyproterone Acetate|Ethinyl Estradiol|Flutamide|Folic Acid|Selenium|Valproic Acid|Vitamin E	22.09	5
KTN1	3895	Polycystic Ovary Syndrome	MESH:D011085		Estradiol|Ethinyl Estradiol|Folic Acid|Selenium|Troglitazone|Valproic Acid|Vitamin E	22.09	7
LRRC41	10489	Polycystic Ovary Syndrome	MESH:D011085		Ethinyl Estradiol|Flutamide|Folic Acid|Selenium|Valproic Acid|Vitamin E	22.09	5
MICAL1	64780	Polycystic Ovary Syndrome	MESH:D011085		Dihydrotestosterone|Estradiol|Ethinyl Estradiol|Folic Acid|Testosterone|Troglitazone|Valproic Acid	22.09	12
MRPL27	51264	Polycystic Ovary Syndrome	MESH:D011085		Estradiol|Flutamide|Folic Acid|Progesterone|Resveratrol|Valproic Acid	22.09	6
MUC4	4585	Polycystic Ovary Syndrome	MESH:D011085		Diethylhexyl Phthalate|Estradiol|Ethinyl Estradiol|Folic Acid|Progesterone|Selenium|Valproic Acid	22.09	7
NUP155	9631	Polycystic Ovary Syndrome	MESH:D011085		Estradiol|Ethinyl Estradiol|Flutamide|Folic Acid|Resveratrol|Testosterone|Valproic Acid	22.09	9
OSR2	116039	Polycystic Ovary Syndrome	MESH:D011085		Estradiol|Ethinyl Estradiol|Folic Acid|Progesterone|Testosterone|Valproic Acid|Vitamin E	22.09	8
PGAP2	27315	Polycystic Ovary Syndrome	MESH:D011085		Diethylhexyl Phthalate|Ethinyl Estradiol|Flutamide|Folic Acid|Selenium|Valproic Acid|Vitamin E	22.09	6
PGPEP1	54858	Polycystic Ovary Syndrome	MESH:D011085		Estradiol|Ethinyl Estradiol|Flutamide|Folic Acid|Resveratrol|Testosterone|Valproic Acid	22.09	9
PRKX	5613	Polycystic Ovary Syndrome	MESH:D011085		Estradiol|Ethinyl Estradiol|Folic Acid|Progesterone|Resveratrol|Valproic Acid|Zinc	22.09	7
RPUSD3	285367	Polycystic Ovary Syndrome	MESH:D011085		Diethylhexyl Phthalate|Ethinyl Estradiol|Flutamide|Folic Acid|Progesterone|Valproic Acid	22.09	7
SERPINA5	5104	Polycystic Ovary Syndrome	MESH:D011085		Diethylhexyl Phthalate|Estradiol|Ethinyl Estradiol|ethinyl estradiol-desogestrel combination|Progesterone|Valproic Acid|Zinc	22.09	8
VRK1	7443	Polycystic Ovary Syndrome	MESH:D011085		Ascorbic Acid|Estradiol|Ethinyl Estradiol|Resveratrol|Testosterone|Troglitazone|Valproic Acid	22.09	10
WDR6	11180	Polycystic Ovary Syndrome	MESH:D011085		Estradiol|Ethinyl Estradiol|Flutamide|Folic Acid|Selenium|Troglitazone|Valproic Acid	22.09	8
BAG3	9531	Polycystic Ovary Syndrome	MESH:D011085		Diethylhexyl Phthalate|Estradiol|Ethinyl Estradiol|Flutamide|Folic Acid|Progesterone|Resveratrol|Valproic Acid|Zinc	22.08	9
BUB1B	701	Polycystic Ovary Syndrome	MESH:D011085		Dihydrotestosterone|Estradiol|Ethinyl Estradiol|Folic Acid|Progesterone|Resveratrol|Testosterone|Troglitazone|Valproic Acid	22.08	13
IL33	90865	Polycystic Ovary Syndrome	MESH:D011085		Estradiol|Flutamide|Folic Acid|Glutathione|glyphosate|Metformin|Progesterone|Troglitazone|Valproic Acid	22.08	14
ZDHHC7	55625	Polycystic Ovary Syndrome	MESH:D011085		Estradiol|Ethinyl Estradiol|Flutamide|Folic Acid|Resveratrol|Valproic Acid	22.08	7
DLG1	1739	Polycystic Ovary Syndrome	MESH:D011085		Diethylhexyl Phthalate|Folic Acid|Niacinamide|Resveratrol|Rosiglitazone|Selenium|Troglitazone|Valproic Acid	22.06	8
PNPLA3	80339	Polycystic Ovary Syndrome	MESH:D011085		Estradiol|Ethinyl Estradiol|Folic Acid|Metformin|Progesterone|Rosiglitazone|Troglitazone|Valproic Acid	22.06	15
PSMB10	5699	Polycystic Ovary Syndrome	MESH:D011085		Estradiol|Ethinyl Estradiol|Flutamide|Folic Acid|Resveratrol|Selenium|Testosterone|Valproic Acid	22.06	9
TDO2	6999	Polycystic Ovary Syndrome	MESH:D011085		Estradiol|Ethinyl Estradiol|Flutamide|Folic Acid|Metformin|Progesterone|Resveratrol|Valproic Acid	22.06	14
DNAJB4	11080	Polycystic Ovary Syndrome	MESH:D011085		Diethylhexyl Phthalate|Estradiol|Ethinyl Estradiol|Resveratrol|Selenium|Troglitazone|Valproic Acid|Vitamin E|Zinc	22.03	9
IL6ST	3572	Polycystic Ovary Syndrome	MESH:D011085		Estradiol|Ethinyl Estradiol|Flutamide|Folic Acid|Progesterone|Resveratrol|Selenium|Testosterone|Zinc	22.03	9
TGM2	7052	Polycystic Ovary Syndrome	MESH:D011085		Diethylhexyl Phthalate|Estradiol|Ethinyl Estradiol|Flutamide|Progesterone|Rosiglitazone|Testosterone|Troglitazone|Valproic Acid|Zinc	22.03	13
PIK3R3	8503	Polycystic Ovary Syndrome	MESH:D011085		Clomiphene|Estradiol|Folic Acid|glyphosate|Progesterone|Resveratrol|Valproic Acid|Zinc	21.99	7
PNLIP	5406	Polycystic Ovary Syndrome	MESH:D011085		Dihydrotestosterone|Orlistat|Rosiglitazone|Testosterone|Triglycerides|Troglitazone|Valproic Acid	21.99	12
TJP1	7082	Polycystic Ovary Syndrome	MESH:D011085		Ascorbic Acid|Diethylhexyl Phthalate|Estradiol|Ethinyl Estradiol|Folic Acid|Resveratrol|Selenium|Troglitazone|Valproic Acid|Vitamin E	21.99	9
AP1G1	164	Polycystic Ovary Syndrome	MESH:D011085		Estradiol|Ethinyl Estradiol|Flutamide|Folic Acid|Progesterone|Valproic Acid|Zinc	21.98	7
CEP57	9702	Polycystic Ovary Syndrome	MESH:D011085		Estradiol|Folic Acid|Progesterone|Resveratrol|Selenium|Valproic Acid|Vitamin E	21.98	5
HNRNPM	4670	Polycystic Ovary Syndrome	MESH:D011085		Ethinyl Estradiol|Flutamide|Folic Acid|glyphosate|Selenium|Valproic Acid|Vitamin E	21.98	6
HSD17B6	8630	Polycystic Ovary Syndrome	MESH:D011085		Diethylhexyl Phthalate|Dihydrotestosterone|Estradiol|Ethinyl Estradiol|Flutamide|Progesterone|Troglitazone|Valproic Acid	21.98	12
ITGB6	3694	Polycystic Ovary Syndrome	MESH:D011085		Diethylhexyl Phthalate|Estradiol|Ethinyl Estradiol|Folic Acid|Progesterone|Testosterone|Valproic Acid|Zinc	21.98	9
LYAR	55646	Polycystic Ovary Syndrome	MESH:D011085		Estradiol|Ethinyl Estradiol|Flutamide|Folic Acid|Resveratrol|Testosterone|Valproic Acid	21.98	9
RAB31	11031	Polycystic Ovary Syndrome	MESH:D011085		Diethylhexyl Phthalate|Estradiol|Ethinyl Estradiol|Folic Acid|Progesterone|Resveratrol|Valproic Acid|Vitamin E	21.98	8
RBM3	5935	Polycystic Ovary Syndrome	MESH:D011085		Diethylhexyl Phthalate|Estradiol|Ethinyl Estradiol|Flutamide|Folic Acid|Resveratrol|Testosterone|Valproic Acid	21.98	10
SEMA4A	64218	Polycystic Ovary Syndrome	MESH:D011085		Estradiol|Ethinyl Estradiol|Folic Acid|Rosiglitazone|Troglitazone|Valproic Acid|Zinc	21.98	8
SMPX	23676	Polycystic Ovary Syndrome	MESH:D011085		Estradiol|Ethinyl Estradiol|Folic Acid|Rosiglitazone|Troglitazone|Valproic Acid|Zinc	21.98	8
SULT1A3	6818	Polycystic Ovary Syndrome	MESH:D011085		Ascorbic Acid|Diethylhexyl Phthalate|Estradiol|Ethinyl Estradiol|Resveratrol|Troglitazone|Valproic Acid	21.98	9
TRIM36	55521	Polycystic Ovary Syndrome	MESH:D011085		Dihydrotestosterone|Estradiol|Ethinyl Estradiol|Flutamide|Folic Acid|Selenium|Valproic Acid	21.98	9
TTC39C	125488	Polycystic Ovary Syndrome	MESH:D011085		Dihydrotestosterone|Estradiol|Ethinyl Estradiol|Folic Acid|Testosterone|Troglitazone|Valproic Acid	21.98	12
ARNTL	406	Polycystic Ovary Syndrome	MESH:D011085		Bezafibrate|Diethylhexyl Phthalate|Estradiol|Folic Acid|Metformin|Progesterone|Testosterone|Valproic Acid|Zinc	21.97	16
CASP3	836	Polycystic Ovary Syndrome	MESH:D011085		Androgens|Ascorbic Acid|Bezafibrate|Diethylhexyl Phthalate|Dihydrotestosterone|Estradiol|Ethinyl Estradiol|Flutamide|Folic Acid|Glutathione|glyphosate|Inositol|Metformin|Niacinamide|Orlistat|Progesterone|Resveratrol|Rosiglitazone|Selenium|Simvastatin|Spironolactone|Testosterone|Troglitazone|Valproic Acid|Vitamin E|Zinc	21.94	27
TNFAIP6	7130	Polycystic Ovary Syndrome	MESH:D011085		Estradiol|Ethinyl Estradiol|Folic Acid|Glutathione|Progesterone|Resveratrol|Selenium|Troglitazone|Valproic Acid	21.92	9
DOHH	83475	Polycystic Ovary Syndrome	MESH:D011085		Estradiol|Flutamide|Folic Acid|Selenium|Valproic Acid|Vitamin E	21.91	4
FABP2	2169	Polycystic Ovary Syndrome	MESH:D011085		Bezafibrate|Diethylhexyl Phthalate|Estradiol|Ethinyl Estradiol|Metformin|Troglitazone|Valproic Acid|Zinc	21.91	16
INMT	11185	Polycystic Ovary Syndrome	MESH:D011085		Diethylhexyl Phthalate|Estradiol|Ethinyl Estradiol|Flutamide|Metformin|Progesterone|Testosterone|Valproic Acid	21.91	15
OLFML3	56944	Polycystic Ovary Syndrome	MESH:D011085		Diethylhexyl Phthalate|Estradiol|Ethinyl Estradiol|Folic Acid|Progesterone|Resveratrol|Valproic Acid|Vitamin E	21.91	8
ATP5E	67126	Polycystic Ovary Syndrome	MESH:D011085		Diethylhexyl Phthalate|Ethinyl Estradiol|Folic Acid|Resveratrol|Rosiglitazone|Valproic Acid	21.9	7
MRPL36	64979	Polycystic Ovary Syndrome	MESH:D011085		Ethinyl Estradiol|Flutamide|Folic Acid|Resveratrol|Testosterone|Valproic Acid	21.9	8
ACMSD	130013	Polycystic Ovary Syndrome	MESH:D011085		Diethylhexyl Phthalate|Estradiol|Metformin|Progesterone|Resveratrol|Rosiglitazone|Valproic Acid	21.87	12
ASGR2	433	Polycystic Ovary Syndrome	MESH:D011085		Estradiol|Ethinyl Estradiol|Flutamide|Folic Acid|Progesterone|Rosiglitazone|Valproic Acid	21.87	8
B4GALT6	9331	Polycystic Ovary Syndrome	MESH:D011085		Estradiol|Ethinyl Estradiol|Folic Acid|glyphosate|Progesterone|Testosterone|Valproic Acid	21.87	9
BCO1	53630	Polycystic Ovary Syndrome	MESH:D011085		Ascorbic Acid|Diethylhexyl Phthalate|Ethinyl Estradiol|Testosterone|Troglitazone|Valproic Acid|Vitamin E	21.87	9
CLYBL	171425	Polycystic Ovary Syndrome	MESH:D011085		Diethylhexyl Phthalate|Estradiol|Folic Acid|glyphosate|Resveratrol|Testosterone|Valproic Acid	21.87	9
IFNAR2	3455	Polycystic Ovary Syndrome	MESH:D011085		Diethylhexyl Phthalate|Ethinyl Estradiol|Flutamide|Progesterone|Rosiglitazone|Valproic Acid|Zinc	21.87	8
PDE1C	5137	Polycystic Ovary Syndrome	MESH:D011085		Diethylhexyl Phthalate|Estradiol|Folic Acid|glyphosate|Progesterone|Testosterone|Valproic Acid	21.87	9
RCC2	55920	Polycystic Ovary Syndrome	MESH:D011085		Diethylhexyl Phthalate|Estradiol|Flutamide|Folic Acid|Troglitazone|Valproic Acid|Zinc	21.87	7
RPRM	56475	Polycystic Ovary Syndrome	MESH:D011085		Diethylhexyl Phthalate|Estradiol|Ethinyl Estradiol|Progesterone|Resveratrol|Valproic Acid|Vitamin E	21.87	8
TMEM47	83604	Polycystic Ovary Syndrome	MESH:D011085		Estradiol|Ethinyl Estradiol|Folic Acid|Progesterone|Resveratrol|Testosterone|Valproic Acid	21.87	9
TSC22D2	9819	Polycystic Ovary Syndrome	MESH:D011085		Estradiol|Flutamide|Folic Acid|Resveratrol|Valproic Acid|Vitamin E|Zinc	21.87	5
CHEK2	11200	Polycystic Ovary Syndrome	MESH:D011085		Ascorbic Acid|Diethylhexyl Phthalate|Dihydrotestosterone|Estradiol|Flutamide|Folic Acid|Metformin|Resveratrol|Testosterone|Valproic Acid	21.86	17
GHR	2690	Polycystic Ovary Syndrome	MESH:D011085		Estradiol|Ethinyl Estradiol|Flutamide|Folic Acid|Progesterone|Resveratrol|Testosterone|Valproic Acid|Zinc	21.86	10
UCP1	7350	Polycystic Ovary Syndrome	MESH:D011085		Dehydroepiandrosterone|Diethylhexyl Phthalate|Estradiol|Ethinyl Estradiol|Glutathione|Resveratrol|Rosiglitazone|Testosterone|Valproic Acid	21.86	12
APOC1	341	Polycystic Ovary Syndrome	MESH:D011085		Ethinyl Estradiol|Flutamide|glyphosate|Resveratrol|Rosiglitazone|Simvastatin|Triglycerides|Valproic Acid	21.84	8
IFITM3	10410	Polycystic Ovary Syndrome	MESH:D011085		Estradiol|Ethinyl Estradiol|Folic Acid|Metformin|Resveratrol|Selenium|Valproic Acid|Vitamin E	21.84	13
NCAPG	64151	Polycystic Ovary Syndrome	MESH:D011085		Estradiol|Ethinyl Estradiol|Progesterone|Resveratrol|Testosterone|Troglitazone|Valproic Acid|Zinc	21.84	11
RYR2	6262	Polycystic Ovary Syndrome	MESH:D011085		Diethylhexyl Phthalate|Estradiol|Flutamide|Folic Acid|Progesterone|Resveratrol|Simvastatin|Valproic Acid	21.84	8
IKBKG	8517	Polycystic Ovary Syndrome	MESH:D011085		Diethylhexyl Phthalate|Estradiol|Ethinyl Estradiol|Flutamide|Folic Acid|Progesterone|Resveratrol|Valproic Acid	21.83	9
SFRP2	6423	Polycystic Ovary Syndrome	MESH:D011085		Diethylhexyl Phthalate|Estradiol|Ethinyl Estradiol|Folic Acid|Progesterone|Rosiglitazone|Troglitazone|Valproic Acid	21.83	10
SPAG5	10615	Polycystic Ovary Syndrome	MESH:D011085		Estradiol|Ethinyl Estradiol|Folic Acid|Progesterone|Resveratrol|Testosterone|Troglitazone|Valproic Acid	21.83	11
HSPB8	26353	Polycystic Ovary Syndrome	MESH:D011085		Diethylhexyl Phthalate|Estradiol|Flutamide|Progesterone|Resveratrol|Testosterone|Troglitazone|Valproic Acid|Zinc	21.81	12
ITGB3	3690	Polycystic Ovary Syndrome	MESH:D011085		Clomiphene|Diethylhexyl Phthalate|Estradiol|Ethinyl Estradiol|Folic Acid|Progesterone|Resveratrol|Rosiglitazone|Valproic Acid	21.81	10
DUSP6	1848	Polycystic Ovary Syndrome	MESH:D011085		Ascorbic Acid|Diethylhexyl Phthalate|Estradiol|Ethinyl Estradiol|Flutamide|Folic Acid|Progesterone|Testosterone|Troglitazone|Valproic Acid	21.78	12
IARS1	3376	Polycystic Ovary Syndrome	MESH:D011085		Ascorbic Acid|Flutamide|Metformin|Rosiglitazone|Selenium|Valproic Acid|Vitamin E	21.77	9
INSL3	3640	Polycystic Ovary Syndrome	MESH:D011085		Desogestrel|Diethylhexyl Phthalate|Estradiol|Ethinyl Estradiol|Simvastatin|Testosterone|Valproic Acid	21.77	8
ADH1B	125	Polycystic Ovary Syndrome	MESH:D011085		Estradiol|Ethinyl Estradiol|Progesterone|Resveratrol|Selenium|Troglitazone|Valproic Acid	21.76	9
ADH4	127	Polycystic Ovary Syndrome	MESH:D011085		Estradiol|Ethinyl Estradiol|Flutamide|Metformin|Rosiglitazone|Troglitazone|Valproic Acid|Zinc	21.76	14
CDKN2A	1029	Polycystic Ovary Syndrome	MESH:D011085		Ascorbic Acid|Dehydroepiandrosterone|Diethylhexyl Phthalate|Estradiol|Folic Acid|glyphosate|Niacinamide|Resveratrol|Simvastatin|Spironolactone|Valproic Acid	21.76	11
CLEC2D	29121	Polycystic Ovary Syndrome	MESH:D011085		Diethylhexyl Phthalate|Estradiol|Folic Acid|glyphosate|Progesterone|Troglitazone|Valproic Acid	21.76	8
COX8A	1351	Polycystic Ovary Syndrome	MESH:D011085		Ethinyl Estradiol|Flutamide|Folic Acid|Resveratrol|Rosiglitazone|Valproic Acid|Zinc	21.76	7
CREB3L2	64764	Polycystic Ovary Syndrome	MESH:D011085		Dihydrotestosterone|Estradiol|Ethinyl Estradiol|Folic Acid|Metformin|Resveratrol|Valproic Acid	21.76	15
GAR1	54433	Polycystic Ovary Syndrome	MESH:D011085		Estradiol|Ethinyl Estradiol|Flutamide|Folic Acid|Progesterone|Rosiglitazone|Valproic Acid	21.76	8
GLG1	2734	Polycystic Ovary Syndrome	MESH:D011085		Ethinyl Estradiol|Flutamide|Folic Acid|Selenium|Troglitazone|Valproic Acid|Vitamin E	21.76	7
LPAR3	23566	Polycystic Ovary Syndrome	MESH:D011085		Dihydrotestosterone|Estradiol|Ethinyl Estradiol|glyphosate|Metformin|Progesterone|Valproic Acid	21.76	16
NPPC	4880	Polycystic Ovary Syndrome	MESH:D011085		Dihydrotestosterone|Estradiol|Folic Acid|Progesterone|Resveratrol|Testosterone|Valproic Acid	21.76	10
OPA1	4976	Polycystic Ovary Syndrome	MESH:D011085		Ethinyl Estradiol|Folic Acid|Metformin|Resveratrol|Rosiglitazone|Selenium|Valproic Acid|Vitamin E	21.76	12
PTPRJ	5795	Polycystic Ovary Syndrome	MESH:D011085		Dihydrotestosterone|Estradiol|Ethinyl Estradiol|Flutamide|Folic Acid|Progesterone|Valproic Acid	21.76	10
RGS17	26575	Polycystic Ovary Syndrome	MESH:D011085		Estradiol|Ethinyl Estradiol|Folic Acid|Progesterone|Testosterone|Valproic Acid|Zinc	21.76	8
RNF19A	25897	Polycystic Ovary Syndrome	MESH:D011085		Diethylhexyl Phthalate|Estradiol|Ethinyl Estradiol|Folic Acid|Progesterone|Testosterone|Valproic Acid	21.76	9
SDHC	6391	Polycystic Ovary Syndrome	MESH:D011085		Ethinyl Estradiol|Flutamide|Folic Acid|glyphosate|Rosiglitazone|Valproic Acid|Vitamin E	21.76	7
SGO2	151246	Polycystic Ovary Syndrome	MESH:D011085		Estradiol|Folic Acid|Progesterone|Resveratrol|Testosterone|Troglitazone|Valproic Acid	21.76	10
TCF7L2	6934	Polycystic Ovary Syndrome	MESH:D011085		Estradiol|Ethinyl Estradiol|Folic Acid|Resveratrol|Selenium|Testosterone|Valproic Acid|Vitamin E	21.76	8
TMED3	23423	Polycystic Ovary Syndrome	MESH:D011085		Estradiol|Folic Acid|Progesterone|Resveratrol|Testosterone|Troglitazone|Valproic Acid	21.76	10
TRIM63	84676	Polycystic Ovary Syndrome	MESH:D011085		Estradiol|Ethinyl Estradiol|Progesterone|Resveratrol|Simvastatin|Testosterone|Valproic Acid	21.76	9
ARFIP2	23647	Polycystic Ovary Syndrome	MESH:D011085		Diethylhexyl Phthalate|Dihydrotestosterone|Ethinyl Estradiol|Folic Acid|Selenium|Valproic Acid	21.73	8
KLHDC10	23008	Polycystic Ovary Syndrome	MESH:D011085		Ethinyl Estradiol|Folic Acid|Progesterone|Selenium|Valproic Acid|Vitamin E	21.73	5
TM4SF5	9032	Polycystic Ovary Syndrome	MESH:D011085		Dehydroepiandrosterone|Dihydrotestosterone|Estradiol|Ethinyl Estradiol|Resveratrol|Valproic Acid	21.73	9
KCTD20	222658	Polycystic Ovary Syndrome	MESH:D011085		Ethinyl Estradiol|Folic Acid|Progesterone|Resveratrol|Troglitazone|Valproic Acid	21.72	8
NUBP2	10101	Polycystic Ovary Syndrome	MESH:D011085		Ethinyl Estradiol|Flutamide|Folic Acid|Progesterone|Resveratrol|Valproic Acid	21.72	7
ATP1B1	481	Polycystic Ovary Syndrome	MESH:D011085		Estradiol|Ethinyl Estradiol|Flutamide|Folic Acid|Glutathione|Progesterone|Resveratrol|Testosterone|Valproic Acid	21.7	10
CYP27A1	1593	Polycystic Ovary Syndrome	MESH:D011085		Diethylhexyl Phthalate|Ethinyl Estradiol|Flutamide|Folic Acid|Progesterone|Resveratrol|Rosiglitazone|Valproic Acid|Zinc	21.7	9
IDH1	3417	Polycystic Ovary Syndrome	MESH:D011085		Estradiol|Ethinyl Estradiol|Flutamide|Folic Acid|Lutein|Progesterone|Rosiglitazone|Troglitazone|Zinc	21.7	9
IRF7	3665	Polycystic Ovary Syndrome	MESH:D011085		Diethylhexyl Phthalate|Estradiol|Ethinyl Estradiol|Folic Acid|glyphosate|Metformin|Testosterone|Troglitazone|Valproic Acid	21.7	18
PRDX6	9588	Polycystic Ovary Syndrome	MESH:D011085		Ethinyl Estradiol|Flutamide|Folic Acid|Glutathione|Lutein|Resveratrol|Testosterone|Valproic Acid|Zinc	21.7	8
AGO2	27161	Polycystic Ovary Syndrome	MESH:D011085		Ascorbic Acid|Estradiol|Ethinyl Estradiol|Folic Acid|Niacinamide|Troglitazone|Valproic Acid|Zinc	21.69	8
MYOF	26509	Polycystic Ovary Syndrome	MESH:D011085		Diethylhexyl Phthalate|Dihydrotestosterone|Estradiol|Ethinyl Estradiol|Folic Acid|Progesterone|Valproic Acid|Vitamin E	21.69	10
OGA	10724	Polycystic Ovary Syndrome	MESH:D011085		Estradiol|Ethinyl Estradiol|Folic Acid|glyphosate|Metformin|Progesterone|Troglitazone|Valproic Acid	21.69	16
SLC7A2	6542	Polycystic Ovary Syndrome	MESH:D011085		Estradiol|Ethinyl Estradiol|Folic Acid|Progesterone|Resveratrol|Testosterone|Troglitazone|Valproic Acid	21.69	11
CPB2	1361	Polycystic Ovary Syndrome	MESH:D011085		Desogestrel|Diethylhexyl Phthalate|ethinyl estradiol-desogestrel combination|Folic Acid|Orlistat|Resveratrol|Valproic Acid	21.67	8
FHL5	9457	Polycystic Ovary Syndrome	MESH:D011085		Ethinyl Estradiol|Flutamide|Testosterone|Valproic Acid|Zinc	21.67	7
FOLR2	2350	Polycystic Ovary Syndrome	MESH:D011085		Diethylhexyl Phthalate|Estradiol|Flutamide|Folic Acid|Testosterone|Troglitazone|Valproic Acid	21.66	10
MIR22	407004	Polycystic Ovary Syndrome	MESH:D011085		Dehydroepiandrosterone|Dihydrotestosterone|Estradiol|Folic Acid|Progesterone|Resveratrol|Testosterone	21.66	11
PTPRS	5802	Polycystic Ovary Syndrome	MESH:D011085		Diethylhexyl Phthalate|Estradiol|Ethinyl Estradiol|Folic Acid|Glutathione|glyphosate|Valproic Acid	21.66	7
SMURF2	64750	Polycystic Ovary Syndrome	MESH:D011085		Estradiol|Folic Acid|Progesterone|Selenium|Valproic Acid|Vitamin E|Zinc	21.66	4
SRD5A3	79644	Polycystic Ovary Syndrome	MESH:D011085		Dihydrotestosterone|Ethinyl Estradiol|Flutamide|Folic Acid|Metformin|Resveratrol|Valproic Acid	21.66	14
TIMM8B	26521	Polycystic Ovary Syndrome	MESH:D011085		Ethinyl Estradiol|Flutamide|Folic Acid|Resveratrol|Rosiglitazone|Selenium|Valproic Acid	21.66	7
GLS	2744	Polycystic Ovary Syndrome	MESH:D011085		Ascorbic Acid|Diethylhexyl Phthalate|Estradiol|Ethinyl Estradiol|Folic Acid|Metformin|Resveratrol|Troglitazone|Valproic Acid	21.65	16
PRG4	10216	Polycystic Ovary Syndrome	MESH:D011085		Estradiol|Ethinyl Estradiol|Flutamide|Folic Acid|Progesterone|Rosiglitazone|Valproic Acid	21.65	8
S100A1	6271	Polycystic Ovary Syndrome	MESH:D011085		Estradiol|Ethinyl Estradiol|Folic Acid|Resveratrol|Rosiglitazone|Troglitazone|Valproic Acid	21.65	9
TNFAIP3	7128	Polycystic Ovary Syndrome	MESH:D011085		Diethylhexyl Phthalate|Dihydrotestosterone|Estradiol|Folic Acid|Progesterone|Resveratrol|Testosterone|Troglitazone|Valproic Acid|Zinc	21.65	13
BCAR3	8412	Polycystic Ovary Syndrome	MESH:D011085		Estradiol|Flutamide|Folic Acid|Metformin|Progesterone|Resveratrol|Rosiglitazone|Valproic Acid	21.62	12
FUS	2521	Polycystic Ovary Syndrome	MESH:D011085		Ethinyl Estradiol|Folic Acid|glyphosate|Selenium|Testosterone|Troglitazone|Valproic Acid|Vitamin E	21.62	9
HNRNPD	3184	Polycystic Ovary Syndrome	MESH:D011085		Estradiol|Ethinyl Estradiol|Flutamide|Folic Acid|Resveratrol|Selenium|Troglitazone|Valproic Acid	21.62	9
GSTM3	2947	Polycystic Ovary Syndrome	MESH:D011085		Diethylhexyl Phthalate|Estradiol|Ethinyl Estradiol|Flutamide|Glutathione|Niacinamide|Resveratrol|Spironolactone|Troglitazone|Valproic Acid	21.61	12
MAFF	23764	Polycystic Ovary Syndrome	MESH:D011085		Ascorbic Acid|Diethylhexyl Phthalate|Estradiol|Ethinyl Estradiol|Folic Acid|Resveratrol|Testosterone|Troglitazone|Valproic Acid|Zinc	21.61	11
ADORA2A	135	Polycystic Ovary Syndrome	MESH:D011085		Bezafibrate|Diethylhexyl Phthalate|Estradiol|Folic Acid|Resveratrol|Rosiglitazone|Selenium|Troglitazone|Valproic Acid	21.6	9
GATA3	2625	Polycystic Ovary Syndrome	MESH:D011085		Diethylhexyl Phthalate|Estradiol|Ethinyl Estradiol|Flutamide|Folic Acid|Resveratrol|Rosiglitazone|Testosterone|Valproic Acid	21.6	11
PIK3CA	5290	Polycystic Ovary Syndrome	MESH:D011085		Diethylhexyl Phthalate|Estradiol|Ethinyl Estradiol|Metformin|Progesterone|Resveratrol|Testosterone|Troglitazone|Valproic Acid	21.6	18
C5AR2	27202	Polycystic Ovary Syndrome	MESH:D011085		Estradiol|Progesterone|Rosiglitazone|Testosterone|Troglitazone|Valproic Acid	21.56	9
R3HDM1	23518	Polycystic Ovary Syndrome	MESH:D011085		Folic Acid|Selenium|Testosterone|Troglitazone|Valproic Acid|Vitamin E	21.56	7
RPRD2	23248	Polycystic Ovary Syndrome	MESH:D011085		Progesterone|Resveratrol|Selenium|Troglitazone|Valproic Acid|Vitamin E	21.56	6
SRC	6714	Polycystic Ovary Syndrome	MESH:D011085		Ascorbic Acid|Dehydroepiandrosterone|Diethylhexyl Phthalate|Dihydrotestosterone|Estradiol|Folic Acid|Resveratrol|Rosiglitazone|Testosterone|Valproic Acid|Zinc	21.56	13
ACP1	52	Polycystic Ovary Syndrome	MESH:D011085		Ethinyl Estradiol|Flutamide|Folic Acid|Resveratrol|Selenium|Valproic Acid|Vitamin E	21.55	6
ADNP2	22850	Polycystic Ovary Syndrome	MESH:D011085		Ethinyl Estradiol|Folic Acid|Testosterone|Troglitazone|Valproic Acid|Zinc	21.55	8
ARL6IP4	51329	Polycystic Ovary Syndrome	MESH:D011085		Estradiol|Flutamide|Folic Acid|Selenium|Valproic Acid|Vitamin E	21.55	4
BEX3	27018	Polycystic Ovary Syndrome	MESH:D011085		Estradiol|Ethinyl Estradiol|Flutamide|Folic Acid|Progesterone|Resveratrol|Valproic Acid	21.55	8
CAPG	822	Polycystic Ovary Syndrome	MESH:D011085		Estradiol|Ethinyl Estradiol|Folic Acid|Resveratrol|Selenium|Troglitazone|Valproic Acid|Vitamin E	21.55	8
CRISPLD2	83716	Polycystic Ovary Syndrome	MESH:D011085		Diethylhexyl Phthalate|Dihydrotestosterone|Estradiol|Ethinyl Estradiol|Progesterone|Resveratrol|Valproic Acid|Zinc	21.55	10
ECHDC2	55268	Polycystic Ovary Syndrome	MESH:D011085		Diethylhexyl Phthalate|Ethinyl Estradiol|Folic Acid|Progesterone|Troglitazone|Valproic Acid|Vitamin E	21.55	8
ELK4	2005	Polycystic Ovary Syndrome	MESH:D011085		Dihydrotestosterone|Estradiol|Folic Acid|Metformin|Rosiglitazone|Troglitazone|Valproic Acid	21.55	15
FAM32A	26017	Polycystic Ovary Syndrome	MESH:D011085		Ethinyl Estradiol|Flutamide|Folic Acid|Metformin|Selenium|Valproic Acid	21.55	11
KCNK6	9424	Polycystic Ovary Syndrome	MESH:D011085		Diethylhexyl Phthalate|Estradiol|Ethinyl Estradiol|Folic Acid|Progesterone|Valproic Acid	21.55	7
KIF14	9928	Polycystic Ovary Syndrome	MESH:D011085		Estradiol|Folic Acid|Progesterone|Resveratrol|Testosterone|Troglitazone|Valproic Acid	21.55	10
PKIA	5569	Polycystic Ovary Syndrome	MESH:D011085		Diethylhexyl Phthalate|Estradiol|Ethinyl Estradiol|Folic Acid|Progesterone|Valproic Acid|Zinc	21.55	7
PPP1R2	5504	Polycystic Ovary Syndrome	MESH:D011085		Estradiol|Ethinyl Estradiol|Flutamide|Folic Acid|Progesterone|Resveratrol|Valproic Acid	21.55	8
RAC2	5880	Polycystic Ovary Syndrome	MESH:D011085		Diethylhexyl Phthalate|Estradiol|Flutamide|Folic Acid|Progesterone|Resveratrol|Simvastatin|Valproic Acid	21.55	8
SEPTIN11	55752	Polycystic Ovary Syndrome	MESH:D011085		Diethylhexyl Phthalate|Estradiol|Progesterone|Resveratrol|Testosterone|Troglitazone|Valproic Acid	21.55	10
SERTAD2	9792	Polycystic Ovary Syndrome	MESH:D011085		Estradiol|Ethinyl Estradiol|Folic Acid|glyphosate|Selenium|Valproic Acid|Vitamin E	21.55	6
SNRK	54861	Polycystic Ovary Syndrome	MESH:D011085		Estradiol|Ethinyl Estradiol|Folic Acid|Progesterone|Troglitazone|Valproic Acid|Zinc	21.55	8
SPSB3	90864	Polycystic Ovary Syndrome	MESH:D011085		Ethinyl Estradiol|Folic Acid|Resveratrol|Selenium|Valproic Acid|Vitamin E	21.55	5
SRSF9	8683	Polycystic Ovary Syndrome	MESH:D011085		Ethinyl Estradiol|Folic Acid|Selenium|Valproic Acid|Vitamin E|Zinc	21.55	4
TCF21	6943	Polycystic Ovary Syndrome	MESH:D011085		Diethylhexyl Phthalate|Estradiol|Ethinyl Estradiol|Folic Acid|Rosiglitazone|Valproic Acid|Vitamin E	21.55	7
TM9SF4	9777	Polycystic Ovary Syndrome	MESH:D011085		Ethinyl Estradiol|Flutamide|Folic Acid|Progesterone|Selenium|Valproic Acid	21.55	6
UNC5B	219699	Polycystic Ovary Syndrome	MESH:D011085		Diethylhexyl Phthalate|Estradiol|Ethinyl Estradiol|Folic Acid|Rosiglitazone|Selenium|Troglitazone|Valproic Acid	21.55	9
CENPF	1063	Polycystic Ovary Syndrome	MESH:D011085		Diethylhexyl Phthalate|Estradiol|Ethinyl Estradiol|Folic Acid|Progesterone|Resveratrol|Testosterone|Troglitazone|Valproic Acid	21.54	12
TGFBI	7045	Polycystic Ovary Syndrome	MESH:D011085		Diethylhexyl Phthalate|Estradiol|Ethinyl Estradiol|Flutamide|Folic Acid|Progesterone|Resveratrol|Valproic Acid|Vitamin E	21.54	9
ABCG2	9429	Polycystic Ovary Syndrome	MESH:D011085		Diethylhexyl Phthalate|Estradiol|Ethinyl Estradiol|Flutamide|Folic Acid|Glutathione|Progesterone|Resveratrol|Rosiglitazone|Testosterone|Troglitazone|Valproic Acid	21.51	14
ARG2	384	Polycystic Ovary Syndrome	MESH:D011085		Estradiol|Ethinyl Estradiol|Folic Acid|Progesterone|Resveratrol|Selenium|Testosterone|Valproic Acid|Zinc	21.49	9
ACADVL	37	Polycystic Ovary Syndrome	MESH:D011085		Bezafibrate|Diethylhexyl Phthalate|Estradiol|Flutamide|Rosiglitazone|Troglitazone|Valproic Acid|Zinc	21.48	9
ATP5F1B	506	Polycystic Ovary Syndrome	MESH:D011085		Estradiol|Ethinyl Estradiol|glyphosate|Progesterone|Resveratrol|Rosiglitazone|Troglitazone|Vitamin E	21.48	10
CSRP2	1466	Polycystic Ovary Syndrome	MESH:D011085		Dihydrotestosterone|Estradiol|Ethinyl Estradiol|Flutamide|Folic Acid|Progesterone|Valproic Acid|Zinc	21.48	10
CYB5R3	1727	Polycystic Ovary Syndrome	MESH:D011085		Bezafibrate|Diethylhexyl Phthalate|Ethinyl Estradiol|Flutamide|Folic Acid|Resveratrol|Valproic Acid|Zinc	21.48	8
CYP2C9	1559	Polycystic Ovary Syndrome	MESH:D011085		Estradiol|Ethinyl Estradiol|Flutamide|Glutathione|glyphosate|Progesterone|Resveratrol|Rosiglitazone|Simvastatin|Testosterone|Troglitazone|Valproic Acid	21.48	15
FANCD2	2177	Polycystic Ovary Syndrome	MESH:D011085		Diethylhexyl Phthalate|Estradiol|Flutamide|Folic Acid|Resveratrol|Testosterone|Troglitazone|Valproic Acid	21.48	11
LCP1	3936	Polycystic Ovary Syndrome	MESH:D011085		Diethylhexyl Phthalate|Dihydrotestosterone|Estradiol|Ethinyl Estradiol|Flutamide|Folic Acid|Progesterone|Valproic Acid	21.48	11
SERTAD1	29950	Polycystic Ovary Syndrome	MESH:D011085		Estradiol|Ethinyl Estradiol|Flutamide|Folic Acid|Metformin|Troglitazone|Valproic Acid|Zinc	21.48	14
TUBB2B	347733	Polycystic Ovary Syndrome	MESH:D011085		Diethylhexyl Phthalate|Estradiol|Ethinyl Estradiol|Folic Acid|glyphosate|Progesterone|Valproic Acid|Vitamin E	21.48	8
BMPR1B	658	Polycystic Ovary Syndrome	MESH:D011085		Ascorbic Acid|Dihydrotestosterone|Estradiol|Ethinyl Estradiol|Resveratrol|Testosterone|Valproic Acid	21.45	10
CDC42BPA	8476	Polycystic Ovary Syndrome	MESH:D011085		Estradiol|Ethinyl Estradiol|glyphosate|Resveratrol|Selenium|Valproic Acid|Vitamin E	21.45	7
DNAJB2	3300	Polycystic Ovary Syndrome	MESH:D011085		Estradiol|Ethinyl Estradiol|Folic Acid|Progesterone|Troglitazone|Valproic Acid|Zinc	21.45	8
DOCK4	9732	Polycystic Ovary Syndrome	MESH:D011085		Dihydrotestosterone|Estradiol|Ethinyl Estradiol|Flutamide|Folic Acid|Progesterone|Valproic Acid	21.45	10
ELF4	2000	Polycystic Ovary Syndrome	MESH:D011085		Diethylhexyl Phthalate|Estradiol|Ethinyl Estradiol|Folic Acid|Metformin|Valproic Acid|Zinc	21.45	13
FOXO4	4303	Polycystic Ovary Syndrome	MESH:D011085		Diethylhexyl Phthalate|Folic Acid|Niacinamide|Progesterone|Resveratrol|Testosterone|Zinc	21.45	8
GRK6	2870	Polycystic Ovary Syndrome	MESH:D011085		Diethylhexyl Phthalate|Ethinyl Estradiol|Folic Acid|glyphosate|Selenium|Testosterone|Valproic Acid	21.45	8
HBA-A1	15122	Polycystic Ovary Syndrome	MESH:D011085		Estradiol|Ethinyl Estradiol|Flutamide|Folic Acid|Progesterone|Resveratrol|Valproic Acid	21.45	8
NMU	10874	Polycystic Ovary Syndrome	MESH:D011085		Dihydrotestosterone|Estradiol|Folic Acid|Progesterone|Resveratrol|Testosterone|Valproic Acid	21.45	10
PHB2	11331	Polycystic Ovary Syndrome	MESH:D011085		Estradiol|Ethinyl Estradiol|Flutamide|Folic Acid|Rosiglitazone|Simvastatin|Testosterone	21.45	9
RASGRP2	10235	Polycystic Ovary Syndrome	MESH:D011085		Estradiol|Folic Acid|Progesterone|Resveratrol|Troglitazone|Valproic Acid|Vitamin E	21.45	7
SF3B1	23451	Polycystic Ovary Syndrome	MESH:D011085		Ethinyl Estradiol|Folic Acid|Resveratrol|Selenium|Troglitazone|Valproic Acid|Vitamin E	21.45	7
SRPK2	6733	Polycystic Ovary Syndrome	MESH:D011085		Ethinyl Estradiol|Flutamide|Progesterone|Troglitazone|Valproic Acid|Vitamin E|Zinc	21.45	8
UBE2L3	7332	Polycystic Ovary Syndrome	MESH:D011085		Estradiol|Ethinyl Estradiol|Flutamide|Resveratrol|Selenium|Valproic Acid|Vitamin E	21.45	7
UROD	7389	Polycystic Ovary Syndrome	MESH:D011085		Ascorbic Acid|Estradiol|Ethinyl Estradiol|Folic Acid|Testosterone|Valproic Acid|Vitamin E	21.45	7
NFIL3	4783	Polycystic Ovary Syndrome	MESH:D011085		Diethylhexyl Phthalate|Estradiol|Ethinyl Estradiol|Folic Acid|Progesterone|Testosterone|Troglitazone|Valproic Acid|Zinc	21.44	11
COL2A1	1280	Polycystic Ovary Syndrome	MESH:D011085		Ascorbic Acid|Estradiol|Ethinyl Estradiol|Folic Acid|Malondialdehyde|Progesterone|Resveratrol|Selenium|Simvastatin|Valproic Acid	21.41	9
FKBP1A	2280	Polycystic Ovary Syndrome	MESH:D011085		Estradiol|Flutamide|Folic Acid|Metformin|Selenium|Simvastatin|Valproic Acid|Vitamin E	21.41	11
GFRA1	2674	Polycystic Ovary Syndrome	MESH:D011085		Ascorbic Acid|Estradiol|Resveratrol|Rosiglitazone|Simvastatin|Testosterone|Troglitazone|Valproic Acid	21.41	11
HOMER1	9456	Polycystic Ovary Syndrome	MESH:D011085		Estradiol|Ethinyl Estradiol|Folic Acid|Selenium|Testosterone|Valproic Acid|Vitamin E|Zinc	21.41	7
NOTCH2	4853	Polycystic Ovary Syndrome	MESH:D011085		Diethylhexyl Phthalate|Estradiol|Ethinyl Estradiol|Folic Acid|Progesterone|Resveratrol|Testosterone|Valproic Acid	21.41	10
STX4	6810	Polycystic Ovary Syndrome	MESH:D011085		Diethylhexyl Phthalate|Niacinamide|Resveratrol|Troglitazone|Valproic Acid|Zinc	21.4	7
MRPL2	51069	Polycystic Ovary Syndrome	MESH:D011085		Ethinyl Estradiol|Folic Acid|Rosiglitazone|Selenium|Valproic Acid|Vitamin E	21.39	5
PELP1	27043	Polycystic Ovary Syndrome	MESH:D011085		Cyproterone Acetate|Dihydrotestosterone|Estradiol|Folic Acid|Resveratrol|Valproic Acid	21.39	7
PWP1	11137	Polycystic Ovary Syndrome	MESH:D011085		Flutamide|Folic Acid|Resveratrol|Selenium|Valproic Acid|Vitamin E	21.39	4
SNX17	9784	Polycystic Ovary Syndrome	MESH:D011085		Flutamide|Folic Acid|Selenium|Simvastatin|Valproic Acid|Vitamin E	21.39	4
GABRG3	2567	Polycystic Ovary Syndrome	MESH:D011085		Ethinyl Estradiol|Folic Acid|Progesterone|Rosiglitazone|Troglitazone|Valproic Acid	21.38	8
GNG3	2785	Polycystic Ovary Syndrome	MESH:D011085		Ascorbic Acid|Ethinyl Estradiol|Flutamide|Folic Acid|Testosterone|Valproic Acid	21.38	7
PHACTR3	116154	Polycystic Ovary Syndrome	MESH:D011085		Estradiol|Ethinyl Estradiol|Folic Acid|glyphosate|Progesterone|Valproic Acid	21.38	7
PRPF38A	84950	Polycystic Ovary Syndrome	MESH:D011085		Ethinyl Estradiol|Flutamide|Folic Acid|Testosterone|Valproic Acid|Zinc	21.38	7
SNRNP27	11017	Polycystic Ovary Syndrome	MESH:D011085		Ethinyl Estradiol|Flutamide|Folic Acid|Selenium|Valproic Acid|Vitamin E	21.38	5
GPX4A	352928	Polycystic Ovary Syndrome	MESH:D011085		Dehydroepiandrosterone|Dihydrotestosterone|Estradiol|Ethinyl Estradiol|Zinc	21.36	9
ANGPTL3	27329	Polycystic Ovary Syndrome	MESH:D011085		Diethylhexyl Phthalate|Estradiol|Ethinyl Estradiol|Flutamide|Progesterone|Simvastatin|Valproic Acid	21.35	8
ATXN3	4287	Polycystic Ovary Syndrome	MESH:D011085		Estradiol|Ethinyl Estradiol|Progesterone|Resveratrol|Valproic Acid|Vitamin E|Zinc	21.35	7
CKLF	51192	Polycystic Ovary Syndrome	MESH:D011085		Estradiol|Ethinyl Estradiol|Folic Acid|Testosterone|Troglitazone|Valproic Acid|Zinc	21.35	9
DMAC2L	27109	Polycystic Ovary Syndrome	MESH:D011085		Estradiol|Ethinyl Estradiol|Flutamide|Progesterone|Rosiglitazone|Valproic Acid|Zinc	21.35	8
ESPN	83715	Polycystic Ovary Syndrome	MESH:D011085		Androgens|Diethylhexyl Phthalate|Estradiol|Folic Acid|Resveratrol|Rosiglitazone|Valproic Acid	21.35	9
JARID2	3720	Polycystic Ovary Syndrome	MESH:D011085		Diethylhexyl Phthalate|Estradiol|Ethinyl Estradiol|Folic Acid|Testosterone|Valproic Acid|Zinc	21.35	8
MTDH	92140	Polycystic Ovary Syndrome	MESH:D011085		Ethinyl Estradiol|Flutamide|Folic Acid|Metformin|Progesterone|Troglitazone|Valproic Acid	21.35	14
MYOG	4656	Polycystic Ovary Syndrome	MESH:D011085		Dihydrotestosterone|Estradiol|Ethinyl Estradiol|glyphosate|Resveratrol|Testosterone|Valproic Acid	21.35	10
PSMC1	5700	Polycystic Ovary Syndrome	MESH:D011085		Diethylhexyl Phthalate|Ethinyl Estradiol|Flutamide|Folic Acid|Selenium|Valproic Acid|Vitamin E	21.35	6
RPL18	6141	Polycystic Ovary Syndrome	MESH:D011085		Estradiol|Ethinyl Estradiol|Flutamide|Folic Acid|glyphosate|Testosterone|Valproic Acid	21.35	9
SLC7A6	9057	Polycystic Ovary Syndrome	MESH:D011085		Estradiol|Ethinyl Estradiol|Folic Acid|Resveratrol|Testosterone|Troglitazone|Valproic Acid	21.35	10
SUV39H2	79723	Polycystic Ovary Syndrome	MESH:D011085		Ascorbic Acid|Estradiol|Ethinyl Estradiol|Folic Acid|Resveratrol|Testosterone|Valproic Acid	21.35	8
TIMM9	26520	Polycystic Ovary Syndrome	MESH:D011085		Diethylhexyl Phthalate|Ethinyl Estradiol|Flutamide|Folic Acid|Rosiglitazone|Selenium|Valproic Acid	21.35	7
TM4SF4	7104	Polycystic Ovary Syndrome	MESH:D011085		Diethylhexyl Phthalate|Estradiol|Ethinyl Estradiol|Flutamide|Folic Acid|Rosiglitazone|Valproic Acid	21.35	8
UQCRH	7388	Polycystic Ovary Syndrome	MESH:D011085		Diethylhexyl Phthalate|Ethinyl Estradiol|Flutamide|Folic Acid|Resveratrol|Rosiglitazone|Selenium	21.35	7
ABCG1	9619	Polycystic Ovary Syndrome	MESH:D011085		Estradiol|Ethinyl Estradiol|Progesterone|Resveratrol|Rosiglitazone|Simvastatin|Troglitazone|Valproic Acid|Zinc	21.34	11
AMPD3	272	Polycystic Ovary Syndrome	MESH:D011085		Estradiol|Ethinyl Estradiol|Flutamide|Progesterone|Rosiglitazone|Selenium|Testosterone|Valproic Acid	21.34	10
CDKN3	1033	Polycystic Ovary Syndrome	MESH:D011085		Estradiol|Ethinyl Estradiol|Folic Acid|Progesterone|Resveratrol|Testosterone|Troglitazone|Valproic Acid|Zinc	21.34	11
MYO1B	4430	Polycystic Ovary Syndrome	MESH:D011085		Dihydrotestosterone|Estradiol|Ethinyl Estradiol|Folic Acid|glyphosate|Progesterone|Resveratrol|Valproic Acid	21.34	10
PPA1	5464	Polycystic Ovary Syndrome	MESH:D011085		Diethylhexyl Phthalate|Estradiol|Ethinyl Estradiol|Flutamide|Folic Acid|Progesterone|Valproic Acid	21.34	8
SNAI2	6591	Polycystic Ovary Syndrome	MESH:D011085		Dihydrotestosterone|Estradiol|Metformin|Progesterone|Resveratrol|Testosterone|Troglitazone|Valproic Acid|Zinc	21.34	19
CXCL5	6374	Polycystic Ovary Syndrome	MESH:D011085		Estradiol|Ethinyl Estradiol|Folic Acid|Progesterone|Resveratrol|Rosiglitazone|Simvastatin|Valproic Acid|Zinc	21.29	9
FTH1	2495	Polycystic Ovary Syndrome	MESH:D011085		Ascorbic Acid|Estradiol|Ethinyl Estradiol|Flutamide|Folic Acid|Glutathione|Resveratrol|Troglitazone|Valproic Acid|Zinc	21.29	9
NRP1	8829	Polycystic Ovary Syndrome	MESH:D011085		Estradiol|Ethinyl Estradiol|Folic Acid|Progesterone|Rosiglitazone|Simvastatin|Troglitazone|Valproic Acid|Zinc	21.29	10
CYP1A1	1543	Polycystic Ovary Syndrome	MESH:D011085		Ascorbic Acid|Bezafibrate|Dehydroepiandrosterone|Diethylhexyl Phthalate|Dihydrotestosterone|Estradiol|Ethinyl Estradiol|Flutamide|Glutathione|Metformin|Niacinamide|Progesterone|Resveratrol|Rosiglitazone|Selenium|Testosterone|Troglitazone|Valproic Acid|Vitamin E	21.28	24
ADRB3	155	Polycystic Ovary Syndrome	MESH:D011085		Dehydroepiandrosterone|Diethylhexyl Phthalate|Estradiol|Ethinyl Estradiol|Folic Acid|Progesterone|Rosiglitazone|Troglitazone	21.27	11
CDC45	8318	Polycystic Ovary Syndrome	MESH:D011085		Estradiol|Ethinyl Estradiol|Progesterone|Resveratrol|Simvastatin|Testosterone|Troglitazone|Zinc	21.27	11
LCK	3932	Polycystic Ovary Syndrome	MESH:D011085		Ascorbic Acid|Dihydrotestosterone|Estradiol|Ethinyl Estradiol|Glutathione|Progesterone|Valproic Acid|Zinc	21.27	9
TCP1	6950	Polycystic Ovary Syndrome	MESH:D011085		Estradiol|Ethinyl Estradiol|Flutamide|Folic Acid|Selenium|Valproic Acid|Vitamin E|Zinc	21.27	6
CD151	977	Polycystic Ovary Syndrome	MESH:D011085		Estradiol|Flutamide|Folic Acid|Progesterone|Simvastatin|Testosterone|Valproic Acid	21.25	9
COL13A1	1305	Polycystic Ovary Syndrome	MESH:D011085		Diethylhexyl Phthalate|Estradiol|Ethinyl Estradiol|glyphosate|Progesterone|Simvastatin|Valproic Acid	21.25	8
DMGDH	29958	Polycystic Ovary Syndrome	MESH:D011085		Estradiol|Folic Acid|Progesterone|Selenium|Testosterone|Troglitazone|Valproic Acid	21.25	9
EFEMP2	30008	Polycystic Ovary Syndrome	MESH:D011085		Estradiol|Ethinyl Estradiol|Folic Acid|Progesterone|Selenium|Valproic Acid|Vitamin E	21.25	6
EIF6	3692	Polycystic Ovary Syndrome	MESH:D011085		Estradiol|Ethinyl Estradiol|Flutamide|Resveratrol|Selenium|Valproic Acid|Vitamin E	21.25	7
FRMD6	122786	Polycystic Ovary Syndrome	MESH:D011085		Diethylhexyl Phthalate|Estradiol|Ethinyl Estradiol|Progesterone|Resveratrol|Troglitazone|Valproic Acid	21.25	9
HEBP2	23593	Polycystic Ovary Syndrome	MESH:D011085		Dihydrotestosterone|Estradiol|Ethinyl Estradiol|Folic Acid|Progesterone|Valproic Acid|Zinc	21.25	9
MFAP2	4237	Polycystic Ovary Syndrome	MESH:D011085		Estradiol|Ethinyl Estradiol|Folic Acid|Progesterone|Selenium|Valproic Acid|Vitamin E	21.25	6
NUMA1	4926	Polycystic Ovary Syndrome	MESH:D011085		Estradiol|Folic Acid|Progesterone|Resveratrol|Troglitazone|Valproic Acid|Vitamin E	21.25	7
PLAUR	5329	Polycystic Ovary Syndrome	MESH:D011085		Diethylhexyl Phthalate|Estradiol|Ethinyl Estradiol|Flutamide|Folic Acid|Progesterone|Resveratrol|Testosterone|Valproic Acid|Zinc	21.25	11
SLC44A4	80736	Polycystic Ovary Syndrome	MESH:D011085		Estradiol|Ethinyl Estradiol|Folic Acid|glyphosate|Progesterone|Selenium|Testosterone	21.25	8
SMAD9	4093	Polycystic Ovary Syndrome	MESH:D011085		Ascorbic Acid|Diethylhexyl Phthalate|Dihydrotestosterone|Progesterone|Resveratrol|Simvastatin|Valproic Acid	21.25	8
SMTN	6525	Polycystic Ovary Syndrome	MESH:D011085		Diethylhexyl Phthalate|Estradiol|Ethinyl Estradiol|Progesterone|Resveratrol|Selenium|Vitamin E	21.25	7
TOMM40	10452	Polycystic Ovary Syndrome	MESH:D011085		Ethinyl Estradiol|Flutamide|Folic Acid|Progesterone|Rosiglitazone|Valproic Acid|Zinc	21.25	7
TREX1	11277	Polycystic Ovary Syndrome	MESH:D011085		Estradiol|Flutamide|Folic Acid|Selenium|Testosterone|Valproic Acid|Vitamin E	21.25	7
XPNPEP2	7512	Polycystic Ovary Syndrome	MESH:D011085		Ascorbic Acid|Estradiol|Ethinyl Estradiol|Flutamide|glyphosate|Progesterone|Valproic Acid	21.25	8
MIR203	387199	Polycystic Ovary Syndrome	MESH:D011085		Folic Acid|Malondialdehyde|Niacinamide|Resveratrol|Testosterone|Zinc	21.24	7
KIF1C	10749	Polycystic Ovary Syndrome	MESH:D011085		Ascorbic Acid|Flutamide|Folic Acid|Selenium|Testosterone|Valproic Acid	21.23	6
XIAP	331	Polycystic Ovary Syndrome	MESH:D011085		Estradiol|Ethinyl Estradiol|Flutamide|Glutathione|glyphosate|Resveratrol|Rosiglitazone|Simvastatin|Valproic Acid|Vitamin E|Zinc	21.23	10
APIP	51074	Polycystic Ovary Syndrome	MESH:D011085		Dihydrotestosterone|Ethinyl Estradiol|Flutamide|Folic Acid|glyphosate|Valproic Acid	21.22	9
GPKOW	27238	Polycystic Ovary Syndrome	MESH:D011085		Estradiol|Flutamide|Folic Acid|Selenium|Valproic Acid|Vitamin E	21.22	4
GPR107	57720	Polycystic Ovary Syndrome	MESH:D011085		Ethinyl Estradiol|Flutamide|Folic Acid|Selenium|Valproic Acid|Vitamin E	21.22	5
LMAN2	10960	Polycystic Ovary Syndrome	MESH:D011085		Ethinyl Estradiol|Folic Acid|Resveratrol|Selenium|Valproic Acid|Vitamin E	21.22	5
RBM22	55696	Polycystic Ovary Syndrome	MESH:D011085		Ethinyl Estradiol|Flutamide|Folic Acid|Resveratrol|Valproic Acid|Zinc	21.22	6
VNN3	55350	Polycystic Ovary Syndrome	MESH:D011085		Ascorbic Acid|Diethylhexyl Phthalate|Estradiol|Ethinyl Estradiol|Flutamide|Valproic Acid	21.22	7
ANKRD1	27063	Polycystic Ovary Syndrome	MESH:D011085		Diethylhexyl Phthalate|Estradiol|Ethinyl Estradiol|Folic Acid|Resveratrol|Rosiglitazone|Troglitazone|Valproic Acid	21.2	10
CDH5	1003	Polycystic Ovary Syndrome	MESH:D011085		Estradiol|Ethinyl Estradiol|Flutamide|Folic Acid|Progesterone|Resveratrol|Simvastatin|Valproic Acid	21.2	9
RACK1	10399	Polycystic Ovary Syndrome	MESH:D011085		Dehydroepiandrosterone|Dihydrotestosterone|Estradiol|Ethinyl Estradiol|Flutamide|glyphosate|Testosterone|Valproic Acid	21.2	13
USP18	11274	Polycystic Ovary Syndrome	MESH:D011085		Diethylhexyl Phthalate|Estradiol|Flutamide|Folic Acid|Progesterone|Resveratrol|Valproic Acid|Zinc	21.2	7
WARS1	7453	Polycystic Ovary Syndrome	MESH:D011085		Ascorbic Acid|Dehydroepiandrosterone|Estradiol|Ethinyl Estradiol|Metformin|Progesterone|Resveratrol|Valproic Acid	21.2	16
ACTN2	88	Polycystic Ovary Syndrome	MESH:D011085		Diethylhexyl Phthalate|Estradiol|Ethinyl Estradiol|Folic Acid|Progesterone|Resveratrol|Valproic Acid	21.15	8
ADCY9	115	Polycystic Ovary Syndrome	MESH:D011085		Estradiol|Ethinyl Estradiol|Flutamide|Folic Acid|Resveratrol|Troglitazone|Valproic Acid	21.15	9
CLCN4	1183	Polycystic Ovary Syndrome	MESH:D011085		Estradiol|Ethinyl Estradiol|Flutamide|Folic Acid|Progesterone|Testosterone|Valproic Acid	21.15	9
CTSA	5476	Polycystic Ovary Syndrome	MESH:D011085		Estradiol|Ethinyl Estradiol|Flutamide|Folic Acid|Progesterone|Selenium|Valproic Acid	21.15	7
DNAJC9	23234	Polycystic Ovary Syndrome	MESH:D011085		Estradiol|Folic Acid|Progesterone|Resveratrol|Selenium|Testosterone|Valproic Acid	21.15	8
EIF4EBP2	1979	Polycystic Ovary Syndrome	MESH:D011085		Ethinyl Estradiol|Flutamide|Folic Acid|Progesterone|Troglitazone|Valproic Acid|Vitamin E	21.15	8
HMGCL	3155	Polycystic Ovary Syndrome	MESH:D011085		Diethylhexyl Phthalate|Estradiol|Ethinyl Estradiol|Flutamide|Folic Acid|Progesterone|Valproic Acid	21.15	8
IMPA1	3612	Polycystic Ovary Syndrome	MESH:D011085		Ethinyl Estradiol|Flutamide|Folic Acid|glyphosate|Inositol|Valproic Acid|Zinc	21.15	6
ITM2A	9452	Polycystic Ovary Syndrome	MESH:D011085		Diethylhexyl Phthalate|Estradiol|Ethinyl Estradiol|Folic Acid|Progesterone|Testosterone|Valproic Acid	21.15	9
OPLAH	26873	Polycystic Ovary Syndrome	MESH:D011085		Diethylhexyl Phthalate|Ethinyl Estradiol|Folic Acid|Progesterone|Rosiglitazone|Troglitazone|Valproic Acid	21.15	9
RNASEH2A	10535	Polycystic Ovary Syndrome	MESH:D011085		Estradiol|Ethinyl Estradiol|Folic Acid|Resveratrol|Testosterone|Troglitazone|Valproic Acid	21.15	10
SARS1	6301	Polycystic Ovary Syndrome	MESH:D011085		Estradiol|Ethinyl Estradiol|Flutamide|Metformin|Progesterone|Resveratrol|Valproic Acid	21.15	13
SGK3	23678	Polycystic Ovary Syndrome	MESH:D011085		Clomiphene|Dihydrotestosterone|Estradiol|Folic Acid|Progesterone|Resveratrol|Valproic Acid	21.15	8
TPCN1	53373	Polycystic Ovary Syndrome	MESH:D011085		Estradiol|Ethinyl Estradiol|Flutamide|Folic Acid|Metformin|Progesterone|Troglitazone	21.15	14
UAP1	6675	Polycystic Ovary Syndrome	MESH:D011085		Dihydrotestosterone|Estradiol|Flutamide|Folic Acid|Progesterone|Resveratrol|Valproic Acid	21.15	8
WNT10B	7480	Polycystic Ovary Syndrome	MESH:D011085		Diethylhexyl Phthalate|Estradiol|Ethinyl Estradiol|Resveratrol|Rosiglitazone|Valproic Acid|Zinc	21.15	8
CYP26A1	1592	Polycystic Ovary Syndrome	MESH:D011085		Diethylhexyl Phthalate|Dihydrotestosterone|Estradiol|Ethinyl Estradiol|Progesterone|Resveratrol|Rosiglitazone|Troglitazone|Valproic Acid	21.14	12
STS	412	Polycystic Ovary Syndrome	MESH:D011085		Dehydroepiandrosterone|Diethylhexyl Phthalate|Estradiol|Ethinyl Estradiol|Flutamide|Folic Acid|Troglitazone|Valproic Acid|Zinc	21.14	11
VDAC1	7416	Polycystic Ovary Syndrome	MESH:D011085		Ascorbic Acid|Ethinyl Estradiol|Flutamide|Folic Acid|Resveratrol|Rosiglitazone|Simvastatin|Troglitazone|Valproic Acid	21.14	10
COL12A1	1303	Polycystic Ovary Syndrome	MESH:D011085		Diethylhexyl Phthalate|Dihydrotestosterone|Estradiol|Ethinyl Estradiol|Progesterone|Resveratrol|Simvastatin|Valproic Acid	21.13	10
EXO1	9156	Polycystic Ovary Syndrome	MESH:D011085		Estradiol|Ethinyl Estradiol|Folic Acid|Progesterone|Resveratrol|Testosterone|Troglitazone|Valproic Acid	21.13	11
NFIX	4784	Polycystic Ovary Syndrome	MESH:D011085		Estradiol|Ethinyl Estradiol|Flutamide|Folic Acid|Progesterone|Resveratrol|Troglitazone|Valproic Acid	21.13	10
PCLAF	9768	Polycystic Ovary Syndrome	MESH:D011085		Estradiol|Ethinyl Estradiol|Folic Acid|Progesterone|Resveratrol|Testosterone|Valproic Acid|Vitamin E	21.13	9
SCP2	6342	Polycystic Ovary Syndrome	MESH:D011085		Diethylhexyl Phthalate|Ethinyl Estradiol|Flutamide|Folic Acid|Resveratrol|Rosiglitazone|Valproic Acid|Vitamin E	21.13	8
SLC16A6	9120	Polycystic Ovary Syndrome	MESH:D011085		Dihydrotestosterone|Estradiol|Ethinyl Estradiol|Flutamide|Folic Acid|Metformin|Progesterone|Valproic Acid	21.13	16
TRIP13	9319	Polycystic Ovary Syndrome	MESH:D011085		Estradiol|Ethinyl Estradiol|Folic Acid|Resveratrol|Testosterone|Troglitazone|Valproic Acid|Zinc	21.13	10
IFRD1	3475	Polycystic Ovary Syndrome	MESH:D011085		Estradiol|Ethinyl Estradiol|Flutamide|Folic Acid|Progesterone|Resveratrol|Troglitazone|Valproic Acid|Zinc	21.09	10
CCR1	1230	Polycystic Ovary Syndrome	MESH:D011085		Cyproterone Acetate|Diethylhexyl Phthalate|Ethinyl Estradiol|Folic Acid|Progesterone|Resveratrol|Simvastatin|Valproic Acid	21.07	8
GSTA2	2939	Polycystic Ovary Syndrome	MESH:D011085		Diethylhexyl Phthalate|Estradiol|Ethinyl Estradiol|Flutamide|Glutathione|Progesterone|Resveratrol|Rosiglitazone|Selenium|Troglitazone|Valproic Acid	21.07	12
MAPK10	5602	Polycystic Ovary Syndrome	MESH:D011085		Diethylhexyl Phthalate|Dihydrotestosterone|Estradiol|Ethinyl Estradiol|glyphosate|Metformin|Progesterone|Valproic Acid	21.07	17
NFAT5	10725	Polycystic Ovary Syndrome	MESH:D011085		Estradiol|Ethinyl Estradiol|Progesterone|Resveratrol|Selenium|Troglitazone|Valproic Acid|Vitamin E	21.07	9
ALDH3B2	222	Polycystic Ovary Syndrome	MESH:D011085		Dihydrotestosterone|Estradiol|Folic Acid|Progesterone|Resveratrol|Valproic Acid	21.06	7
EMC6	83460	Polycystic Ovary Syndrome	MESH:D011085		Estradiol|Ethinyl Estradiol|Flutamide|Folic Acid|Valproic Acid|Vitamin E	21.06	6
FIBP	9158	Polycystic Ovary Syndrome	MESH:D011085		Estradiol|Ethinyl Estradiol|Flutamide|Folic Acid|Valproic Acid|Vitamin E	21.06	6
GLRX5	51218	Polycystic Ovary Syndrome	MESH:D011085		Ethinyl Estradiol|Flutamide|Folic Acid|glyphosate|Resveratrol|Valproic Acid	21.06	7
LDAH	60526	Polycystic Ovary Syndrome	MESH:D011085		Ethinyl Estradiol|Flutamide|Folic Acid|Resveratrol|Testosterone|Valproic Acid	21.06	8
NARS1	4677	Polycystic Ovary Syndrome	MESH:D011085		Ascorbic Acid|Estradiol|Ethinyl Estradiol|Flutamide|Metformin|Rosiglitazone|Troglitazone	21.06	13
[truncated: 21,077 more rows]
