# Supplementary material for: Molecular mechanism of modified Huanglian Wendan decoction in the treatment of polycystic ovary syndrome
Source: Medicine (Baltimore). 2023 Apr 14;102(15):e33212. doi: 10.1097/MD.0000000000033212 (PMC10101291; doi:10.1097/MD.0000000000033212)
Supplement: Supplementary file 4 [file medi-102-e33212-s004.txt]

BCL2

AKR1C3

PTGER3

IGHG1

HMGCR

CDK4

CAT

PON1

NR3C1

HSPA5

SOD1

INSR

NOS3

RXRA

IFNG

VCAM1

TP53

CYCS

FASN

COL1A1

AR

CDK2

HSD17B4

MMP2

CYP3A4

KDR

GSK3B

ECI1

APP

EGFR

IL6

RB1

PLAT

HMOX1

ACACA

NOS2

ODC1

GJA1

ACOX1

CASP7

PPARG

LYZ

GSTM2

ESR2

TNF

IL1B

ESR1

CCL2

PTGS1

PGR

JUN

PIM1

MET

THBD

NCOA2

H6PD

CCNA2

ACADM

MAPK8

EGF

AHR

VEGFA

F2

GOT1

XDH

MAOA

MPO

GSTP1

POR

PTPN1

MAOB

CDK1

MAP2

F3

ECE1

MAPK1

DECR1

TOP1

MAPK14

COL3A1

PTGS2

NQO1

PYGM

GSTM1

SULT1E1

AKR1B1

ADH1B

CHEK1

KCNMA1

ADRA2C

MMP3

F7

CA2

F10

PLAU

CYP1A2

DPP4

IL2

ADH1C

EGLN1

NR3C2

ADRB1

SELE

PNP

GABRA5

ACHE

ADRB2

CTSD

ALOX5

CHRNA2

GRIA2

PRKACA

MMP1

CYP2B6

CHRM5

SLC6A4

RXRB

PPARD

CHRM3

GABRA2

PDE10A

HTR3A

ADRA1A

SLC6A2

ADRA2A

CTRB1

ADRA1B

GABRA1

PIK3CG

DRD1

DRD2

KCNH2

SLC6A3

PRSS1

HTR2C

PPP3CA

GABRA6

GABRA3

LACTB

PDE3A

ADRA1D

SCN5A

OPRD1

DRD3

CHRM1

CHRM2

CHRNA7

ADH1A

HTR2A

MGAM

DRD5

LTA4H

CHRM4

OPRM1

ACPP
