# Supplementary material for: Molecular mechanism of modified Huanglian Wendan decoction in the treatment of polycystic ovary syndrome
Source: Medicine (Baltimore). 2023 Apr 14;102(15):e33212. doi: 10.1097/MD.0000000000033212 (PMC10101291; doi:10.1097/MD.0000000000033212)
Supplement: Supplementary file 5 [file medi-102-e33212-s005.txt]

Category	Term	Count	%	PValue	Genes	List Total	Pop Hits	Pop Total	Fold Enrichment	Bonferroni	Benjamini	FDR
GOTERM_BP_DIRECT	GO:0042493~response to drug	25	16.12903226	4.52E-16	MAOB, HTR2C, HTR2A, PTGS2, SLC6A2, ADRA1A, SLC6A3, SLC6A4, PNP, DRD1, DRD2, DRD3, JUN, SOD1, COL1A1, POR, IL6, IFNG, CDK4, CAT, PDE3A, BCL2, CDK1, PPARG, TOP1	154	304	16792	8.967019822	9.05E-13	9.20E-13	8.49E-13
GOTERM_BP_DIRECT	GO:0001666~response to hypoxia	16	10.32258065	5.05E-11	EGLN1, VCAM1, NOS2, CHRNA7, MMP2, PLAT, SLC6A4, VEGFA, DPP4, F7, PLAU, KCNMA1, CAT, CCL2, HMOX1, DRD2	154	172	16792	10.14315917	1.03E-07	5.15E-08	4.75E-08
GOTERM_BP_DIRECT	GO:0045471~response to ethanol	13	8.387096774	2.00E-10	NQO1, VCAM1, MAOB, GSTP1, HTR3A, HMGCR, SLC6A3, IL2, SOD1, CAT, CDK1, CCL2, DRD3	154	105	16792	13.50006184	4.07E-07	1.03E-07	9.53E-08
GOTERM_BP_DIRECT	GO:0071880~adenylate cyclase-activating adrenergic receptor signaling pathway	8	5.161290323	2.09E-10	ADRA1D, ADRB1, ADRB2, ADRA1B, DRD2, ADRA2C, ADRA1A, ADRA2A	154	19	16792	45.91114149	4.26E-07	1.03E-07	9.53E-08
GOTERM_BP_DIRECT	GO:0008284~positive regulation of cell proliferation	23	14.83870968	2.53E-10	CHRM1, EGF, CHRNA7, INSR, ODC1, AKR1C3, ADRA1D, HTR2A, F2, EGFR, IL2, ADRA2A, VEGFA, DPP4, AR, IL6, IFNG, CDK4, CDK2, KDR, BCL2, MAPK1, DRD3	154	466	16792	5.381751296	5.16E-07	1.03E-07	9.53E-08
GOTERM_BP_DIRECT	GO:0007271~synaptic transmission, cholinergic	9	5.806451613	1.22E-09	CHRM2, NQO1, CHRM3, CHRM1, CHRNA2, CHRNA7, CHRM4, CHRM5, HTR3A	154	37	16792	26.52299052	2.49E-06	4.14E-07	3.82E-07
GOTERM_BP_DIRECT	GO:0007568~aging	14	9.032258065	3.61E-09	NQO1, JUN, VCAM1, HMGCR, HTR2A, MPO, ADRA1A, SLC6A3, SOD1, COL3A1, CASP7, IL6, CAT, CCL2	154	165	16792	9.251790634	7.36E-06	9.91E-07	9.14E-07
GOTERM_BP_DIRECT	GO:0055114~oxidation-reduction process	24	15.48387097	4.15E-09	EGLN1, NQO1, VCAM1, H6PD, MAOB, NOS2, MAOA, NOS3, AKR1C3, AKR1B1, HMGCR, CYP3A4, PTGS2, MPO, PTGS1, SOD1, POR, CYP2B6, ALOX5, FASN, CYP1A2, CYCS, ACADM, XDH	154	592	16792	4.42049842	8.47E-06	9.91E-07	9.14E-07
GOTERM_BP_DIRECT	GO:0045429~positive regulation of nitric oxide biosynthetic process	9	5.806451613	4.37E-09	IL6, IFNG, IL1B, INSR, OPRM1, PTGS2, ESR1, TNF, EGFR	154	43	16792	22.82210812	8.92E-06	9.91E-07	9.14E-07
GOTERM_BP_DIRECT	GO:0009636~response to toxic substance	11	7.096774194	5.11E-09	NQO1, MAOB, CDK4, GSTP1, PON1, BCL2, CDK1, MAPK1, AHR, DRD2, SLC6A4	154	85	16792	14.11092437	1.04E-05	1.04E-06	9.62E-07
GOTERM_BP_DIRECT	GO:0045907~positive regulation of vasoconstriction	8	5.161290323	1.26E-08	GJA1, ADRA1D, HTR2A, ADRA1B, ADRA2C, PTGS2, ADRA1A, EGFR	154	32	16792	27.25974026	2.57E-05	2.34E-06	2.16E-06
GOTERM_BP_DIRECT	GO:0070374~positive regulation of ERK1 and ERK2 cascade	13	8.387096774	6.93E-08	JUN, HTR2C, HMGCR, HTR2A, OPRM1, ADRA1A, TNF, EGFR, VEGFA, IL6, KDR, CCL2, DRD2	154	175	16792	8.100037106	1.41E-04	1.18E-05	1.09E-05
GOTERM_BP_DIRECT	GO:0030335~positive regulation of cell migration	13	8.387096774	1.20E-07	HSPA5, F10, INSR, F3, EGFR, ADRA2A, VEGFA, COL1A1, F7, PLAU, KDR, MAPK1, DRD1	154	184	16792	7.703839639	2.46E-04	1.89E-05	1.74E-05
GOTERM_BP_DIRECT	GO:0007200~phospholipase C-activating G-protein coupled receptor signaling pathway	9	5.806451613	1.45E-07	OPRD1, PTGER3, HTR2C, ADRA1D, HTR2A, OPRM1, ADRA1B, ESR1, ADRA1A	154	66	16792	14.86894923	2.96E-04	2.11E-05	1.95E-05
GOTERM_BP_DIRECT	GO:0007197~adenylate cyclase-inhibiting G-protein coupled acetylcholine receptor signaling pathway	5	3.225806452	2.27E-07	CHRM2, CHRM3, CHRM1, CHRM4, CHRM5	154	7	16792	77.88497217	4.63E-04	2.90E-05	2.68E-05
GOTERM_BP_DIRECT	GO:0045944~positive regulation of transcription from RNA polymerase II promoter	28	18.06451613	2.28E-07	RB1, APP, GSK3B, AHR, ADRB2, NR3C1, TNF, EGFR, RXRB, PPP3CA, RXRA, DRD2, DRD3, EGLN1, NCOA2, JUN, MAPK14, ESR1, IL2, VEGFA, AR, IL6, IFNG, IL1B, PPARG, PGR, MET, TP53	154	981	16792	3.112223149	4.65E-04	2.90E-05	2.68E-05
GOTERM_BP_DIRECT	GO:0007207~phospholipase C-activating G-protein coupled acetylcholine receptor signaling pathway	5	3.225806452	4.51E-07	CHRM2, CHRM3, CHRM1, CHRM4, CHRM5	154	8	16792	68.14935065	9.18E-04	5.41E-05	4.99E-05
GOTERM_BP_DIRECT	GO:0007165~signal transduction	30	19.35483871	5.76E-07	GRIA2, CHRM3, CHRM1, CHRNA2, CHRM4, CHRNA7, NR3C1, ADRA1A, EGFR, NR3C2, THBD, GJA1, PLAU, CCL2, MAPK1, GABRA6, EGF, GABRA5, HTR3A, MAPK14, ESR1, ADRA2A, ESR2, AR, PDE10A, CDK4, IL1B, PPARG, PGR, MET	154	1161	16792	2.817544213	0.001174163	6.53E-05	6.02E-05
GOTERM_BP_DIRECT	GO:0043066~negative regulation of apoptotic process	18	11.61290323	8.87E-07	NQO1, GSK3B, HSPA5, GSTP1, MPO, EGFR, IL2, VEGFA, IL6, MAPK8, CAT, PIM1, KDR, PDE3A, BCL2, CDK1, TP53, PPARD	154	455	16792	4.313629228	0.001806461	9.31E-05	8.59E-05
GOTERM_BP_DIRECT	GO:0035094~response to nicotine	7	4.516129032	9.55E-07	VCAM1, CHRNA2, CHRNA7, BCL2, HMOX1, DRD2, SLC6A3	154	37	16792	20.62899263	0.001944085	9.31E-05	8.59E-05
GOTERM_BP_DIRECT	GO:0051897~positive regulation of protein kinase B signaling	9	5.806451613	9.60E-07	F7, IL6, F10, INSR, AKR1C3, TNF, F3, EGFR, PIK3CG	154	84	16792	11.68274583	0.00195366	9.31E-05	8.59E-05
GOTERM_BP_DIRECT	GO:0018107~peptidyl-threonine phosphorylation	7	4.516129032	1.13E-06	GSK3B, MAPK8, CHEK1, BCL2, CDK1, MAPK1, PRKACA	154	38	16792	20.0861244	0.002290933	1.04E-04	9.58E-05
GOTERM_BP_DIRECT	GO:0048661~positive regulation of smooth muscle cell proliferation	8	5.161290323	1.17E-06	IL6, JUN, AKR1B1, HMOX1, HMGCR, PTGS2, TNF, EGFR	154	60	16792	14.53852814	0.002383285	1.04E-04	9.58E-05
GOTERM_BP_DIRECT	GO:0032355~response to estradiol	9	5.806451613	1.77E-06	COL1A1, NQO1, F7, GSTP1, CYP1A2, CAT, PTGS2, ESR1, SLC6A4	154	91	16792	10.78407307	0.003606273	1.51E-04	1.39E-04
GOTERM_BP_DIRECT	GO:0001994~norepinephrine-epinephrine vasoconstriction involved in regulation of systemic arterial blood pressure	4	2.580645161	2.95E-06	ADRA1D, ADRA1B, ADRA1A, DRD5	154	4	16792	109.038961	0.005988575	2.40E-04	2.22E-04
GOTERM_BP_DIRECT	GO:0031100~organ regeneration	7	4.516129032	4.09E-06	CCNA2, F7, CDK4, GSTP1, CDK1, CCL2, PPARG	154	47	16792	16.23984526	0.008303453	3.21E-04	2.96E-04
GOTERM_BP_DIRECT	GO:0045893~positive regulation of transcription, DNA-templated	18	11.61290323	4.73E-06	RB1, JUN, EGF, INSR, AHR, ESR1, TNF, ESR2, CCNA2, COL1A1, AR, IL6, IL1B, CDK2, MAPK1, PPARG, TP53, PPARD	154	515	16792	3.811070483	0.009600911	3.57E-04	3.30E-04
GOTERM_BP_DIRECT	GO:0010628~positive regulation of gene expression	13	8.387096774	5.09E-06	MAPK14, TNF, SLC6A4, VEGFA, AR, GJA1, IL6, MAPK8, IFNG, IL1B, CDK1, TP53, PPARD	154	262	16792	5.410330128	0.010325151	3.71E-04	3.42E-04
GOTERM_BP_DIRECT	GO:0007623~circadian rhythm	8	5.161290323	5.37E-06	GSK3B, F7, JUN, NOS2, CDK4, TOP1, EGFR, SLC6A4	154	75	16792	11.63082251	0.010881221	3.77E-04	3.48E-04
GOTERM_BP_DIRECT	GO:0045909~positive regulation of vasodilation	6	3.870967742	5.85E-06	GJA1, NOS2, NOS3, HMOX1, EGFR, PPARD	154	29	16792	22.55978504	0.011860129	3.95E-04	3.65E-04
GOTERM_BP_DIRECT	GO:0000187~activation of MAPK activity	9	5.806451613	6.01E-06	EGF, IL1B, CHRNA7, INSR, CDK1, MAPK1, MAPK14, TNF, SOD1	154	107	16792	9.171501396	0.012180342	3.95E-04	3.65E-04
GOTERM_BP_DIRECT	GO:0008283~cell proliferation	15	9.677419355	6.60E-06	ACHE, CHRM3, CHRM1, CHRM4, CHRM5, ADRA1D, ADRA1B, EGFR, AR, PIM1, BCL2, CDK1, MET, TP53, PPARD	154	366	16792	4.468809879	0.013351712	4.20E-04	3.88E-04
GOTERM_BP_DIRECT	GO:0006805~xenobiotic metabolic process	8	5.161290323	6.98E-06	NQO1, POR, CYP2B6, GSTP1, CYP1A2, AHR, CYP3A4, PTGS1	154	78	16792	11.18348318	0.014133693	4.31E-04	3.98E-04
GOTERM_BP_DIRECT	GO:0031622~positive regulation of fever generation	4	2.580645161	7.32E-06	IL1B, PTGER3, PTGS2, TNF	154	5	16792	87.23116883	0.014805206	4.39E-04	4.05E-04
GOTERM_BP_DIRECT	GO:0001975~response to amphetamine	6	3.870967742	8.25E-06	PPP3CA, DRD1, DRD2, DRD3, SOD1, DRD5	154	31	16792	21.10431504	0.016680959	4.74E-04	4.37E-04
GOTERM_BP_DIRECT	GO:0007213~G-protein coupled acetylcholine receptor signaling pathway	5	3.225806452	8.37E-06	CHRM2, CHRM3, CHRM1, CHRM4, CHRM5	154	15	16792	36.34632035	0.016904113	4.74E-04	4.37E-04
GOTERM_BP_DIRECT	GO:0071222~cellular response to lipopolysaccharide	9	5.806451613	9.02E-06	IL6, MAPK8, IFNG, NOS2, GSTP1, CCL2, MAPK14, TNF, PPARD	154	113	16792	8.684519021	0.018206723	4.97E-04	4.58E-04
GOTERM_BP_DIRECT	GO:0031663~lipopolysaccharide-mediated signaling pathway	6	3.870967742	9.71E-06	NOS3, IL1B, MAPK1, CCL2, MAPK14, TNF	154	32	16792	20.44480519	0.019596387	5.07E-04	4.68E-04
GOTERM_BP_DIRECT	GO:0042220~response to cocaine	6	3.870967742	9.71E-06	HTR3A, OPRM1, DRD2, DRD3, SLC6A3, DRD5	154	32	16792	20.44480519	0.019596387	5.07E-04	4.68E-04
GOTERM_BP_DIRECT	GO:0006367~transcription initiation from RNA polymerase II promoter	10	6.451612903	1.06E-05	RXRB, AR, RXRA, PGR, PPARG, NR3C1, ESR1, ESR2, NR3C2, PPARD	154	152	16792	7.173615858	0.021341134	5.39E-04	4.98E-04
GOTERM_BP_DIRECT	GO:0043401~steroid hormone mediated signaling pathway	7	4.516129032	1.28E-05	RXRB, RXRA, PGR, PPARG, ESR1, NR3C2, PPARD	154	57	16792	13.3907496	0.025805332	6.38E-04	5.89E-04
GOTERM_BP_DIRECT	GO:0043406~positive regulation of MAP kinase activity	7	4.516129032	1.57E-05	EGF, HTR2A, TNF, EGFR, ADRA2A, PIK3CG, VEGFA	154	59	16792	12.93682589	0.031473383	7.61E-04	7.03E-04
GOTERM_BP_DIRECT	GO:0007267~cell-cell signaling	12	7.741935484	2.15E-05	AR, GJA1, IL1B, ADRA1D, PGR, ADRB1, ADRB2, ADRA1B, ADRA2C, ADRA1A, ESR2, IL2	154	254	16792	5.151446978	0.04287712	0.00101914	9.41E-04
GOTERM_BP_DIRECT	GO:0071456~cellular response to hypoxia	8	5.161290323	2.75E-05	OPRD1, CCNA2, BCL2, HMOX1, PTGS2, TP53, PPARD, VEGFA	154	96	16792	9.086580087	0.05447671	0.001273091	0.001175016
GOTERM_BP_DIRECT	GO:0007204~positive regulation of cytosolic calcium ion concentration	9	5.806451613	3.13E-05	GJA1, PTGER3, ADRA1D, OPRM1, ADRA1B, ESR1, ADRA1A, IL2, PIK3CG	154	134	16792	7.323512309	0.061712327	0.001415504	0.001306459
GOTERM_BP_DIRECT	GO:0045987~positive regulation of smooth muscle contraction	5	3.225806452	3.51E-05	CHRM3, ADRA1D, ADRA1B, PTGS2, ADRA1A	154	21	16792	25.96165739	0.069128912	0.001557244	0.00143728
GOTERM_BP_DIRECT	GO:0010629~negative regulation of gene expression	9	5.806451613	3.66E-05	RB1, OPRD1, GJA1, IFNG, NOS2, PGR, ESR1, TNF, XDH	154	137	16792	7.163143426	0.071950273	0.001578911	0.001457278
GOTERM_BP_DIRECT	GO:0007566~embryo implantation	6	3.870967742	3.81E-05	RXRA, IL1B, MMP2, PTGS2, SOD1, PPARD	154	42	16792	15.57699443	0.074749275	0.001578911	0.001457278
GOTERM_BP_DIRECT	GO:0001525~angiogenesis	11	7.096774194	3.83E-05	JUN, EGF, NOS3, MMP2, KDR, HMOX1, CCL2, MAPK14, PTGS2, PIK3CG, VEGFA	154	223	16792	5.378603459	0.075037704	0.001578911	0.001457278
GOTERM_BP_DIRECT	GO:0035690~cellular response to drug	7	4.516129032	3.87E-05	KCNH2, PPP3CA, NOS2, IL1B, CCL2, TP53, EGFR	154	69	16792	11.06192358	0.075911191	0.001578911	0.001457278
GOTERM_BP_DIRECT	GO:0007265~Ras protein signal transduction	7	4.516129032	4.21E-05	RB1, CCNA2, JUN, CDK2, MAPK14, TP53, ADRA2A	154	70	16792	10.9038961	0.082135061	0.001671783	0.001542995
GOTERM_BP_DIRECT	GO:0007214~gamma-aminobutyric acid signaling pathway	5	3.225806452	4.27E-05	GABRA2, GABRA1, GABRA6, GABRA5, GABRA3	154	22	16792	24.78158205	0.083262943	0.001671783	0.001542995
GOTERM_BP_DIRECT	GO:0071260~cellular response to mechanical stimulus	7	4.516129032	4.56E-05	COL1A1, GJA1, MAPK8, IL1B, CHEK1, PTGS2, EGFR	154	71	16792	10.7503201	0.088732543	0.001753146	0.00161809
GOTERM_BP_DIRECT	GO:0006635~fatty acid beta-oxidation	6	3.870967742	4.80E-05	ACOX1, ECI1, HSD17B4, ACADM, DECR1, PPARD	154	44	16792	14.86894923	0.093116573	0.001809982	0.001670548
GOTERM_BP_DIRECT	GO:0007584~response to nutrient	7	4.516129032	5.77E-05	NQO1, POR, VCAM1, AKR1C3, PPARG, HMGCR, SLC6A4	154	74	16792	10.31449631	0.110880072	0.002136723	0.001972118
GOTERM_BP_DIRECT	GO:0051090~regulation of sequence-specific DNA binding transcription factor activity	5	3.225806452	7.22E-05	JUN, MAPK8, HMOX1, MAPK1, MAPK14	154	25	16792	21.80779221	0.136857709	0.002628043	0.002425588
GOTERM_BP_DIRECT	GO:0045080~positive regulation of chemokine biosynthetic process	4	2.580645161	8.49E-05	IFNG, IL1B, HMOX1, TNF	154	10	16792	43.61558442	0.158937933	0.003036535	0.002802611
GOTERM_BP_DIRECT	GO:0030168~platelet activation	8	5.161290323	8.75E-05	COL1A1, COL3A1, IL6, MAPK1, F2, ADRA2C, ADRA2A, PIK3CG	154	115	16792	7.585319029	0.163304469	0.003073918	0.002837115
GOTERM_BP_DIRECT	GO:0043410~positive regulation of MAPK cascade	7	4.516129032	9.59E-05	AR, IL6, INSR, KDR, ADRB2, ADRA1B, ADRA1A	154	81	16792	9.42312009	0.17749354	0.003311688	0.003056568
GOTERM_BP_DIRECT	GO:0042542~response to hydrogen peroxide	6	3.870967742	9.86E-05	COL1A1, JUN, CAT, BCL2, HMOX1, SOD1	154	51	16792	12.82811306	0.181972381	0.003347488	0.00308961
GOTERM_BP_DIRECT	GO:0050927~positive regulation of positive chemotaxis	4	2.580645161	1.16E-04	F7, KDR, F3, VEGFA	154	11	16792	39.65053129	0.210544575	0.003859685	0.00356235
GOTERM_BP_DIRECT	GO:0007626~locomotory behavior	7	4.516129032	1.17E-04	APP, HTR2C, OPRM1, DRD2, DRD3, SLC6A3, SOD1	154	84	16792	9.086580087	0.21283276	0.003859685	0.00356235
GOTERM_BP_DIRECT	GO:0032496~response to lipopolysaccharide	9	5.806451613	1.30E-04	THBD, JUN, VCAM1, MAOB, CYP1A2, OPRM1, PTGS2, SELE, MPO	154	164	16792	5.983845423	0.23312441	0.004196859	0.003873549
GOTERM_BP_DIRECT	GO:0001662~behavioral fear response	5	3.225806452	1.32E-04	DPP4, GABRA5, BCL2, HTR2C, DRD1	154	29	16792	18.79982087	0.235563797	0.004196859	0.003873549
GOTERM_BP_DIRECT	GO:0018105~peptidyl-serine phosphorylation	8	5.161290323	1.48E-04	GSK3B, MAPK8, CDK2, BCL2, CDK1, MAPK1, MAPK14, PRKACA	154	125	16792	6.978493506	0.259806455	0.00453757	0.004188013
GOTERM_BP_DIRECT	GO:0045776~negative regulation of blood pressure	5	3.225806452	1.51E-04	NOS2, NOS3, DRD2, DRD3, DRD5	154	30	16792	18.17316017	0.264907281	0.00453757	0.004188013
GOTERM_BP_DIRECT	GO:2000379~positive regulation of reactive oxygen species metabolic process	5	3.225806452	1.51E-04	AKR1C3, F2, MAPK14, TP53, XDH	154	30	16792	18.17316017	0.264907281	0.00453757	0.004188013
GOTERM_BP_DIRECT	GO:0007191~adenylate cyclase-activating dopamine receptor signaling pathway	4	2.580645161	1.54E-04	DRD1, OPRM1, DRD3, DRD5	154	12	16792	36.34632035	0.268835204	0.00453757	0.004188013
GOTERM_BP_DIRECT	GO:0019430~removal of superoxide radicals	4	2.580645161	1.54E-04	NQO1, NOS3, MPO, SOD1	154	12	16792	36.34632035	0.268835204	0.00453757	0.004188013
GOTERM_BP_DIRECT	GO:0001963~synaptic transmission, dopaminergic	4	2.580645161	1.98E-04	DRD1, DRD2, DRD3, DRD5	154	13	16792	33.55044955	0.332584674	0.005694403	0.005255728
GOTERM_BP_DIRECT	GO:0060134~prepulse inhibition	4	2.580645161	1.98E-04	DRD1, DRD2, DRD3, SLC6A3	154	13	16792	33.55044955	0.332584674	0.005694403	0.005255728
GOTERM_BP_DIRECT	GO:0006874~cellular calcium ion homeostasis	7	4.516129032	2.06E-04	CHRNA7, CCL2, HTR2C, HTR2A, DRD2, DRD3, DRD5	154	93	16792	8.207233627	0.342715171	0.005827703	0.005378758
GOTERM_BP_DIRECT	GO:0060559~positive regulation of calcidiol 1-monooxygenase activity	3	1.935483871	2.46E-04	IFNG, IL1B, TNF	154	3	16792	109.038961	0.394275126	0.006815106	0.006290096
GOTERM_BP_DIRECT	GO:0019395~fatty acid oxidation	4	2.580645161	2.51E-04	POR, ACOX1, PPARG, MAPK14	154	14	16792	31.15398887	0.400222829	0.006815106	0.006290096
GOTERM_BP_DIRECT	GO:0048148~behavioral response to cocaine	4	2.580645161	2.51E-04	DRD1, HTR2A, DRD2, DRD3	154	14	16792	31.15398887	0.400222829	0.006815106	0.006290096
GOTERM_BP_DIRECT	GO:0007596~blood coagulation	9	5.806451613	2.86E-04	COL1A1, THBD, F7, F10, PLAU, PLAT, F2, PRKACA, F3	154	184	16792	5.333427442	0.441536545	0.007664248	0.007073823
GOTERM_BP_DIRECT	GO:0030574~collagen catabolic process	6	3.870967742	2.91E-04	COL1A1, COL3A1, MMP1, MMP2, MMP3, CTSD	154	64	16792	10.2224026	0.447282963	0.007698998	0.007105896
GOTERM_BP_DIRECT	GO:0009409~response to cold	5	3.225806452	3.11E-04	IL6, ADRB1, PPARG, ACADM, ADRB2	154	36	16792	15.14430014	0.46957008	0.007871038	0.007264682
GOTERM_BP_DIRECT	GO:0051044~positive regulation of membrane protein ectodomain proteolysis	4	2.580645161	3.11E-04	IFNG, IL1B, TNF, ADRA2A	154	15	16792	29.07705628	0.469933555	0.007871038	0.007264682
GOTERM_BP_DIRECT	GO:0008217~regulation of blood pressure	6	3.870967742	3.13E-04	NOS3, HMOX1, PPARG, PTGS2, SOD1, PTGS1	154	65	16792	10.06513487	0.471468994	0.007871038	0.007264682
GOTERM_BP_DIRECT	GO:0043627~response to estrogen	6	3.870967742	3.13E-04	F7, CA2, HMOX1, MAPK1, PPARG, ESR1	154	65	16792	10.06513487	0.471468994	0.007871038	0.007264682
GOTERM_BP_DIRECT	GO:0007268~chemical synaptic transmission	10	6.451612903	3.59E-04	OPRD1, GRIA2, GABRA5, MAPK1, HTR2C, HTR2A, OPRM1, SLC6A2, SLC6A4, DRD5	154	240	16792	4.543290043	0.518560493	0.008851112	0.008169255
GOTERM_BP_DIRECT	GO:0050796~regulation of insulin secretion	6	3.870967742	3.60E-04	IFNG, NOS2, IL1B, ADRA2C, TNF, ADRA2A	154	67	16792	9.764683078	0.520386523	0.008851112	0.008169255
GOTERM_BP_DIRECT	GO:0006940~regulation of smooth muscle contraction	4	2.580645161	3.81E-04	CHRM2, ADRB2, ADRA2C, ADRA2A	154	16	16792	27.25974026	0.539780569	0.009236954	0.008525373
GOTERM_BP_DIRECT	GO:0051091~positive regulation of sequence-specific DNA binding transcription factor activity	7	4.516129032	3.98E-04	PPP3CA, IL6, IL1B, PPARG, ESR1, TNF, ESR2	154	105	16792	7.269264069	0.55526526	0.009530779	0.008796563
GOTERM_BP_DIRECT	GO:0033138~positive regulation of peptidyl-serine phosphorylation	6	3.870967742	4.42E-04	OPRD1, GSK3B, IL6, BCL2, TNF, VEGFA	154	70	16792	9.34619666	0.593808306	0.010473616	0.009666767
GOTERM_BP_DIRECT	GO:0060749~mammary gland alveolus development	4	2.580645161	4.59E-04	AR, EGF, ESR1, VEGFA	154	17	16792	25.65622613	0.60784745	0.010635107	0.009815817
GOTERM_BP_DIRECT	GO:0071276~cellular response to cadmium ion	4	2.580645161	4.59E-04	CYP1A2, AKR1C3, HMOX1, SOD1	154	17	16792	25.65622613	0.60784745	0.010635107	0.009815817
GOTERM_BP_DIRECT	GO:0045740~positive regulation of DNA replication	5	3.225806452	5.67E-04	IL6, JUN, INSR, CDK1, EGFR	154	42	16792	12.9808287	0.684943308	0.012973882	0.011974422
GOTERM_BP_DIRECT	GO:0045766~positive regulation of angiogenesis	7	4.516129032	6.45E-04	NOS3, IL1B, CHRNA7, KDR, HMOX1, F3, VEGFA	154	115	16792	6.63715415	0.731590048	0.014303632	0.013201733
GOTERM_BP_DIRECT	GO:0001659~temperature homeostasis	4	2.580645161	6.46E-04	ADRB1, DRD1, HTR2A, DRD2	154	19	16792	22.95557075	0.731890342	0.014303632	0.013201733
GOTERM_BP_DIRECT	GO:0046827~positive regulation of protein export from nucleus	4	2.580645161	6.46E-04	GSK3B, IL1B, PRKACA, TP53	154	19	16792	22.95557075	0.731890342	0.014303632	0.013201733
GOTERM_BP_DIRECT	GO:0034220~ion transmembrane transport	9	5.806451613	6.88E-04	GABRA2, GABRA1, GRIA2, GJA1, GABRA6, GABRA5, CHRNA7, GABRA3, HTR3A	154	210	16792	4.67309833	0.754008537	0.014957403	0.01380514
GOTERM_BP_DIRECT	GO:0006915~apoptotic process	15	9.677419355	6.90E-04	RB1, AHR, MAPK14, NR3C1, ADRA1A, CASP7, GJA1, IFNG, IL1B, PIM1, BCL2, CDK1, MAPK1, TP53, PPARD	154	567	16792	2.884628599	0.754996095	0.014957403	0.01380514
GOTERM_BP_DIRECT	GO:0008542~visual learning	5	3.225806452	7.38E-04	APP, DRD1, HMGCR, DRD2, DRD3	154	45	16792	12.11544012	0.778074326	0.015840599	0.014620298
GOTERM_BP_DIRECT	GO:0019229~regulation of vasoconstriction	4	2.580645161	7.55E-04	ECE1, ADRA2C, ADRA1A, ADRA2A	154	20	16792	21.80779221	0.785282522	0.015854141	0.014632796
GOTERM_BP_DIRECT	GO:0019226~transmission of nerve impulse	4	2.580645161	7.55E-04	CHRM5, DRD1, SOD1, DRD5	154	20	16792	21.80779221	0.785282522	0.015854141	0.014632796
GOTERM_BP_DIRECT	GO:0051591~response to cAMP	5	3.225806452	8.03E-04	COL1A1, THBD, JUN, PDE3A, SLC6A3	154	46	16792	11.85206098	0.805486912	0.01614958	0.014905476
GOTERM_BP_DIRECT	GO:0007187~G-protein coupled receptor signaling pathway, coupled to cyclic nucleotide second messenger	5	3.225806452	8.03E-04	CHRM2, OPRD1, CCL2, DRD1, OPRM1	154	46	16792	11.85206098	0.805486912	0.01614958	0.014905476
GOTERM_BP_DIRECT	GO:0051584~regulation of dopamine uptake involved in synaptic transmission	3	1.935483871	8.10E-04	DRD1, DRD2, DRD3	154	5	16792	65.42337662	0.808258408	0.01614958	0.014905476
GOTERM_BP_DIRECT	GO:0042420~dopamine catabolic process	3	1.935483871	8.10E-04	MAOB, MAOA, SLC6A3	154	5	16792	65.42337662	0.808258408	0.01614958	0.014905476
GOTERM_BP_DIRECT	GO:0007598~blood coagulation, extrinsic pathway	3	1.935483871	8.10E-04	F7, F10, F3	154	5	16792	65.42337662	0.808258408	0.01614958	0.014905476
GOTERM_BP_DIRECT	GO:0042060~wound healing	6	3.870967742	8.16E-04	COL3A1, IL6, OPRM1, EGFR, DRD5, PPARD	154	80	16792	8.177922078	0.810636324	0.01614958	0.014905476
GOTERM_BP_DIRECT	GO:0071230~cellular response to amino acid stimulus	5	3.225806452	8.72E-04	COL1A1, COL3A1, MMP2, TNF, EGFR	154	47	16792	11.59988947	0.830863913	0.016916925	0.015613707
GOTERM_BP_DIRECT	GO:0045600~positive regulation of fat cell differentiation	5	3.225806452	8.72E-04	SULT1E1, HTR2C, PPARG, HTR2A, PPARD	154	47	16792	11.59988947	0.830863913	0.016916925	0.015613707
GOTERM_BP_DIRECT	GO:0001934~positive regulation of protein phosphorylation	7	4.516129032	0.001084168	IL1B, INSR, KDR, F2, TNF, EGFR, VEGFA	154	127	16792	6.010021475	0.890379759	0.020844666	0.01923887
GOTERM_BP_DIRECT	GO:0007194~negative regulation of adenylate cyclase activity	4	2.580645161	0.001149023	OPRM1, DRD2, DRD3, ADRA2A	154	23	16792	18.96329757	0.903966302	0.021682498	0.020012158
GOTERM_BP_DIRECT	GO:0035924~cellular response to vascular endothelial growth factor stimulus	4	2.580645161	0.001149023	VCAM1, KDR, MAPK14, VEGFA	154	23	16792	18.96329757	0.903966302	0.021682498	0.020012158
GOTERM_BP_DIRECT	GO:0008306~associative learning	4	2.580645161	0.001304442	GABRA5, CHRNA7, DRD2, DRD5	154	24	16792	18.17316017	0.930064999	0.024389483	0.022510607
GOTERM_BP_DIRECT	GO:0048146~positive regulation of fibroblast proliferation	5	3.225806452	0.001471048	CCNA2, JUN, CDK4, ESR1, EGFR	154	54	16792	10.0962001	0.950223068	0.027035147	0.024952459
GOTERM_BP_DIRECT	GO:0007569~cell aging	4	2.580645161	0.001472474	BCL2, CDK1, TP53, SOD1	154	25	16792	17.44623377	0.950367672	0.027035147	0.024952459
GOTERM_BP_DIRECT	GO:0045840~positive regulation of mitotic nuclear division	4	2.580645161	0.001653482	EGF, IL1B, INSR, DRD3	154	26	16792	16.77522478	0.965699184	0.029559624	0.02728246
GOTERM_BP_DIRECT	GO:0007202~activation of phospholipase C activity	4	2.580645161	0.001653482	HTR2A, SELE, ADRA1A, EGFR	154	26	16792	16.77522478	0.965699184	0.029559624	0.02728246
GOTERM_BP_DIRECT	GO:0051930~regulation of sensory perception of pain	4	2.580645161	0.001653482	OPRD1, OPRM1, ACPP, ADRA2C	154	26	16792	16.77522478	0.965699184	0.029559624	0.02728246
GOTERM_BP_DIRECT	GO:0015872~dopamine transport	3	1.935483871	0.001680875	CHRM5, DRD1, SLC6A3	154	7	16792	46.7309833	0.967564617	0.029788027	0.027493267
GOTERM_BP_DIRECT	GO:0032922~circadian regulation of gene expression	5	3.225806452	0.001799052	NCOA2, AHR, TOP1, DRD2, DRD3	154	57	16792	9.564821144	0.974517653	0.031071757	0.028678103
GOTERM_BP_DIRECT	GO:0006959~humoral immune response	5	3.225806452	0.001799052	IL6, IFNG, BCL2, CCL2, TNF	154	57	16792	9.564821144	0.974517653	0.031071757	0.028678103
GOTERM_BP_DIRECT	GO:0007612~learning	5	3.225806452	0.001799052	JUN, DRD1, PTGS2, DRD3, DRD5	154	57	16792	9.564821144	0.974517653	0.031071757	0.028678103
GOTERM_BP_DIRECT	GO:0017144~drug metabolic process	4	2.580645161	0.001847821	CYP2B6, ADH1A, CYP1A2, CYP3A4	154	27	16792	16.15392015	0.976932773	0.031645872	0.029207991
GOTERM_BP_DIRECT	GO:0009612~response to mechanical stimulus	5	3.225806452	0.002043926	COL3A1, JUN, CCL2, PPARG, MPO	154	59	16792	9.240589919	0.984544403	0.034342445	0.03169683
GOTERM_BP_DIRECT	GO:0009314~response to radiation	4	2.580645161	0.002055828	COL3A1, JUN, BCL2, OPRM1	154	28	16792	15.57699443	0.984915551	0.034342445	0.03169683
GOTERM_BP_DIRECT	GO:0000060~protein import into nucleus, translocation	4	2.580645161	0.002055828	OPRD1, IFNG, AKR1C3, TNF	154	28	16792	15.57699443	0.984915551	0.034342445	0.03169683
GOTERM_BP_DIRECT	GO:0006508~proteolysis	13	8.387096774	0.002110926	PRSS1, MMP1, MMP2, CTRB1, MMP3, PLAT, F2, DPP4, CASP7, IGHG1, PLAU, LTA4H, CTSD	154	500	16792	2.835012987	0.9865209	0.034976161	0.032281727
GOTERM_BP_DIRECT	GO:0043433~negative regulation of sequence-specific DNA binding transcription factor activity	5	3.225806452	0.002174596	RB1, EGLN1, PIM1, HMOX1, ESR1	154	60	16792	9.086580087	0.988164519	0.035454621	0.032723328
GOTERM_BP_DIRECT	GO:0042102~positive regulation of T cell proliferation	5	3.225806452	0.002174596	IL6, VCAM1, PNP, IFNG, IL1B	154	60	16792	9.086580087	0.988164519	0.035454621	0.032723328
GOTERM_BP_DIRECT	GO:0015844~monoamine transport	3	1.935483871	0.002227777	SLC6A2, SLC6A3, SLC6A4	154	8	16792	40.88961039	0.989382744	0.03547039	0.032737882
GOTERM_BP_DIRECT	GO:0032966~negative regulation of collagen biosynthetic process	3	1.935483871	0.002227777	IL6, PPARG, PPARD	154	8	16792	40.88961039	0.989382744	0.03547039	0.032737882
GOTERM_BP_DIRECT	GO:0010544~negative regulation of platelet activation	3	1.935483871	0.002227777	THBD, NOS3, F2	154	8	16792	40.88961039	0.989382744	0.03547039	0.032737882
GOTERM_BP_DIRECT	GO:0048662~negative regulation of smooth muscle cell proliferation	4	2.580645161	0.002277832	IFNG, HMOX1, PPARG, PPARD	154	29	16792	15.0398567	0.990414629	0.035986217	0.033213972
GOTERM_BP_DIRECT	GO:0007613~memory	5	3.225806452	0.002453017	CHRNA7, DRD1, HTR2A, PTGS2, SLC6A4	154	62	16792	8.7934646	0.993298272	0.038455756	0.035493266
GOTERM_BP_DIRECT	GO:0071392~cellular response to estradiol stimulus	4	2.580645161	0.002765076	CCNA2, IL6, ESR1, EGFR	154	31	16792	14.06954336	0.996457879	0.043016979	0.03970311
GOTERM_BP_DIRECT	GO:0050665~hydrogen peroxide biosynthetic process	3	1.935483871	0.002847185	MAOB, CYP1A2, SOD1	154	9	16792	36.34632035	0.997005085	0.043628295	0.040267332
GOTERM_BP_DIRECT	GO:0032930~positive regulation of superoxide anion generation	3	1.935483871	0.002847185	GSTP1, EGFR, SOD1	154	9	16792	36.34632035	0.997005085	0.043628295	0.040267332
GOTERM_BP_DIRECT	GO:0051384~response to glucocorticoid	5	3.225806452	0.002915161	IL6, GOT1, BCL2, PTGS2, TNF	154	65	16792	8.387612388	0.997393573	0.044336555	0.04092103
GOTERM_BP_DIRECT	GO:0046677~response to antibiotic	4	2.580645161	0.003030909	IL6, CCL2, TP53, SOD1	154	32	16792	13.62987013	0.997942725	0.045755505	0.042230669
GOTERM_BP_DIRECT	GO:0051402~neuron apoptotic process	4	2.580645161	0.003311927	RB1, APP, CASP7, BCL2	154	33	16792	13.21684376	0.998841825	0.049630205	0.045806877
GOTERM_BP_DIRECT	GO:0006979~response to oxidative stress	6	3.870967742	0.003342464	APP, HMOX1, PTGS2, MPO, EGFR, PTGS1	154	110	16792	5.947579693	0.998911932	0.049722206	0.045891791
GOTERM_BP_DIRECT	GO:0008203~cholesterol metabolic process	5	3.225806452	0.00343358	APP, RXRA, PON1, CAT, PPARD	154	68	16792	8.017570665	0.999096899	0.050395995	0.046513673
GOTERM_BP_DIRECT	GO:0008285~negative regulation of cell proliferation	11	7.096774194	0.003437215	RB1, AR, IL6, JUN, NOS3, IL1B, OPRM1, DRD2, PTGS2, ADRA1A, TP53	154	396	16792	3.028860029	0.999103587	0.050395995	0.046513673
GOTERM_BP_DIRECT	GO:0006983~ER overload response	3	1.935483871	0.003537749	GSK3B, HSPA5, TP53	154	10	16792	32.71168831	0.999270183	0.050774179	0.046862724
GOTERM_BP_DIRECT	GO:0019371~cyclooxygenase pathway	3	1.935483871	0.003537749	AKR1C3, PTGS2, PTGS1	154	10	16792	32.71168831	0.999270183	0.050774179	0.046862724
GOTERM_BP_DIRECT	GO:0060158~phospholipase C-activating dopamine receptor signaling pathway	3	1.935483871	0.003537749	DRD1, DRD2, DRD5	154	10	16792	32.71168831	0.999270183	0.050774179	0.046862724
GOTERM_BP_DIRECT	GO:0097192~extrinsic apoptotic signaling pathway in absence of ligand	4	2.580645161	0.003608398	GSK3B, IL1B, BCL2, IL2	154	34	16792	12.82811306	0.999368375	0.051225081	0.04727889
GOTERM_BP_DIRECT	GO:0001938~positive regulation of endothelial cell proliferation	5	3.225806452	0.003619437	JUN, KDR, CCL2, F3, VEGFA	154	69	16792	7.901373988	0.999382476	0.051225081	0.04727889
GOTERM_BP_DIRECT	GO:0098869~cellular oxidant detoxification	5	3.225806452	0.00381201	GSTM2, GSTP1, CAT, PTGS2, PTGS1	154	70	16792	7.788497217	0.999583541	0.053578463	0.049450976
GOTERM_BP_DIRECT	GO:0043407~negative regulation of MAP kinase activity	4	2.580645161	0.004248715	PTPN1, IL1B, GSTP1, HMGCR	154	36	16792	12.11544012	0.999829594	0.058789315	0.054260403
GOTERM_BP_DIRECT	GO:0048149~behavioral response to ethanol	3	1.935483871	0.004298139	CHRNA7, OPRM1, DRD2	154	11	16792	29.73789847	0.999845989	0.058789315	0.054260403
GOTERM_BP_DIRECT	GO:0042417~dopamine metabolic process	3	1.935483871	0.004298139	DRD1, DRD2, DRD3	154	11	16792	29.73789847	0.999845989	0.058789315	0.054260403
GOTERM_BP_DIRECT	GO:0017187~peptidyl-glutamic acid carboxylation	3	1.935483871	0.004298139	F7, F10, F2	154	11	16792	29.73789847	0.999845989	0.058789315	0.054260403
GOTERM_BP_DIRECT	GO:0007188~adenylate cyclase-modulating G-protein coupled receptor signaling pathway	4	2.580645161	0.004593044	CHRM2, ADRA1D, ADRB2, ADRA1B	154	37	16792	11.78799579	0.999915789	0.062404159	0.057596773
GOTERM_BP_DIRECT	GO:0030522~intracellular receptor signaling pathway	4	2.580645161	0.00495379	NCOA2, AR, AHR, PPARD	154	38	16792	11.47778537	0.999959771	0.06685976	0.061709131
GOTERM_BP_DIRECT	GO:0030308~negative regulation of cell growth	6	3.870967742	0.005014105	GJA1, BCL2, PPARG, TP53, ESR2, PPARD	154	121	16792	5.40689063	0.999964446	0.067228595	0.062049552
GOTERM_BP_DIRECT	GO:0022617~extracellular matrix disassembly	5	3.225806452	0.00511476	PRSS1, MMP1, MMP2, CTRB1, MMP3	154	76	16792	7.173615858	0.99997107	0.06741233	0.062219133
GOTERM_BP_DIRECT	GO:0042738~exogenous drug catabolic process	3	1.935483871	0.005127042	CYP2B6, CYP1A2, CYP3A4	154	12	16792	27.25974026	0.999971789	0.06741233	0.062219133
GOTERM_BP_DIRECT	GO:0006069~ethanol oxidation	3	1.935483871	0.005127042	ADH1C, ADH1B, ADH1A	154	12	16792	27.25974026	0.999971789	0.06741233	0.062219133
GOTERM_BP_DIRECT	GO:0000302~response to reactive oxygen species	4	2.580645161	0.005331168	GSTP1, CAT, CYCS, SOD1	154	39	16792	11.18348318	0.99998143	0.069104358	0.063780813
GOTERM_BP_DIRECT	GO:0055088~lipid homeostasis	4	2.580645161	0.005331168	ACOX1, PPARG, ACADM, ACACA	154	39	16792	11.18348318	0.99998143	0.069104358	0.063780813
GOTERM_BP_DIRECT	GO:0032869~cellular response to insulin stimulus	5	3.225806452	0.005357453	GOT1, GSTP1, INSR, CCL2, PPARG	154	77	16792	7.080452016	0.999982404	0.069104358	0.063780813
GOTERM_BP_DIRECT	GO:0007190~activation of adenylate cyclase activity	4	2.580645161	0.005725383	ADRB1, DRD1, ADRB2, DRD5	154	40	16792	10.9038961	0.999991722	0.07220708	0.066644513
GOTERM_BP_DIRECT	GO:0051262~protein tetramerization	4	2.580645161	0.005725383	ACHE, CAT, HMGCR, TP53	154	40	16792	10.9038961	0.999991722	0.07220708	0.066644513
GOTERM_BP_DIRECT	GO:0006821~chloride transport	4	2.580645161	0.005725383	GABRA2, GABRA1, GABRA6, GABRA5	154	40	16792	10.9038961	0.999991722	0.07220708	0.066644513
GOTERM_BP_DIRECT	GO:0006809~nitric oxide biosynthetic process	3	1.935483871	0.006023162	NQO1, NOS2, NOS3	154	13	16792	25.16283716	0.999995504	0.07220708	0.066644513
GOTERM_BP_DIRECT	GO:0006195~purine nucleotide catabolic process	3	1.935483871	0.006023162	PNP, CAT, XDH	154	13	16792	25.16283716	0.999995504	0.07220708	0.066644513
GOTERM_BP_DIRECT	GO:0051926~negative regulation of calcium ion transport	3	1.935483871	0.006023162	NOS3, PTGS2, ADRA2A	154	13	16792	25.16283716	0.999995504	0.07220708	0.066644513
GOTERM_BP_DIRECT	GO:0071318~cellular response to ATP	3	1.935483871	0.006023162	CCL2, PTGS2, SOD1	154	13	16792	25.16283716	0.999995504	0.07220708	0.066644513
GOTERM_BP_DIRECT	GO:0050901~leukocyte tethering or rolling	3	1.935483871	0.006023162	VCAM1, SELE, TNF	154	13	16792	25.16283716	0.999995504	0.07220708	0.066644513
GOTERM_BP_DIRECT	GO:0006693~prostaglandin metabolic process	3	1.935483871	0.006023162	ACOX1, AKR1C3, PTGS2	154	13	16792	25.16283716	0.999995504	0.07220708	0.066644513
GOTERM_BP_DIRECT	GO:0010288~response to lead ion	3	1.935483871	0.006023162	APP, CDK4, CAT	154	13	16792	25.16283716	0.999995504	0.07220708	0.066644513
GOTERM_BP_DIRECT	GO:0001878~response to yeast	3	1.935483871	0.006023162	APP, IL6, MPO	154	13	16792	25.16283716	0.999995504	0.07220708	0.066644513
GOTERM_BP_DIRECT	GO:0014059~regulation of dopamine secretion	3	1.935483871	0.006023162	HTR2A, DRD2, DRD3	154	13	16792	25.16283716	0.999995504	0.07220708	0.066644513
GOTERM_BP_DIRECT	GO:0043065~positive regulation of apoptotic process	9	5.806451613	0.006280184	IL6, MAPK8, CDK4, KCNMA1, HMOX1, PTGS2, TNF, TP53, SOD1	154	300	16792	3.271168831	0.999997346	0.074848042	0.069082025
GOTERM_BP_DIRECT	GO:0032461~positive regulation of protein oligomerization	3	1.935483871	0.006985222	MMP1, MMP3, TP53	154	14	16792	23.36549165	0.999999375	0.081647608	0.075357778
GOTERM_BP_DIRECT	GO:0071732~cellular response to nitric oxide	3	1.935483871	0.006985222	CCNA2, CDK2, MMP3	154	14	16792	23.36549165	0.999999375	0.081647608	0.075357778
GOTERM_BP_DIRECT	GO:0008202~steroid metabolic process	4	2.580645161	0.007010958	CYP2B6, SULT1E1, AKR1C3, CYP3A4	154	43	16792	10.14315917	0.999999407	0.081647608	0.075357778
GOTERM_BP_DIRECT	GO:0014823~response to activity	4	2.580645161	0.007010958	CAT, CDK1, CCL2, PPARD	154	43	16792	10.14315917	0.999999407	0.081647608	0.075357778
GOTERM_BP_DIRECT	GO:0043524~negative regulation of neuron apoptotic process	6	3.870967742	0.00720706	JUN, GABRA5, BCL2, HMOX1, CCL2, SOD1	154	132	16792	4.956316411	0.999999604	0.083454477	0.077025452
GOTERM_BP_DIRECT	GO:0032147~activation of protein kinase activity	4	2.580645161	0.007955521	INSR, DRD2, ADRA2A, VEGFA	154	45	16792	9.692352092	0.999999915	0.091080849	0.084064317
GOTERM_BP_DIRECT	GO:0071363~cellular response to growth factor stimulus	4	2.580645161	0.007955521	OPRD1, INSR, CAT, HTR3A	154	45	16792	9.692352092	0.999999915	0.091080849	0.084064317
GOTERM_BP_DIRECT	GO:0006954~inflammatory response	10	6.451612903	0.007999741	IL6, IL1B, PTGER3, CCL2, LYZ, PTGS2, SELE, TNF, PIK3CG, PTGS1	154	379	16792	2.877017442	0.999999922	0.091080849	0.084064317
GOTERM_BP_DIRECT	GO:0042110~T cell activation	4	2.580645161	0.008971551	DPP4, PPP3CA, CHRNA7, PIK3CG	154	47	16792	9.279911578	0.999999989	0.101366998	0.093558059
GOTERM_BP_DIRECT	GO:0008209~androgen metabolic process	3	1.935483871	0.00910214	HSD17B4, CYP3A4, ESR1	154	16	16792	20.44480519	0.999999992	0.101366998	0.093558059
GOTERM_BP_DIRECT	GO:0050995~negative regulation of lipid catabolic process	3	1.935483871	0.00910214	IL1B, TNF, ADRA2A	154	16	16792	20.44480519	0.999999992	0.101366998	0.093558059
GOTERM_BP_DIRECT	GO:0044130~negative regulation of growth of symbiont in host	3	1.935483871	0.00910214	IFNG, MPO, TNF	154	16	16792	20.44480519	0.999999992	0.101366998	0.093558059
GOTERM_BP_DIRECT	GO:0009408~response to heat	4	2.580645161	0.009506712	IL6, NOS3, CCL2, SOD1	154	48	16792	9.086580087	0.999999996	0.105297164	0.097185459
GOTERM_BP_DIRECT	GO:0070542~response to fatty acid	3	1.935483871	0.010254529	PON1, CAT, PTGS2	154	17	16792	19.2421696	0.999999999	0.111163458	0.102599836
GOTERM_BP_DIRECT	GO:0060307~regulation of ventricular cardiac muscle cell membrane repolarization	3	1.935483871	0.010254529	KCNH2, GJA1, SCN5A	154	17	16792	19.2421696	0.999999999	0.111163458	0.102599836
GOTERM_BP_DIRECT	GO:0055093~response to hyperoxia	3	1.935483871	0.010254529	COL1A1, CDK4, CAT	154	17	16792	19.2421696	0.999999999	0.111163458	0.102599836
GOTERM_BP_DIRECT	GO:0030224~monocyte differentiation	3	1.935483871	0.010254529	JUN, PPARG, VEGFA	154	17	16792	19.2421696	0.999999999	0.111163458	0.102599836
GOTERM_BP_DIRECT	GO:1902476~chloride transmembrane transport	5	3.225806452	0.01033908	GABRA2, GABRA1, GABRA6, GABRA5, GABRA3	154	93	16792	5.862309733	0.999999999	0.111487011	0.102898463
GOTERM_BP_DIRECT	GO:0007189~adenylate cyclase-activating G-protein coupled receptor signaling pathway	4	2.580645161	0.010631945	PTGER3, DRD1, ADRB2, DRD5	154	50	16792	8.723116883	1	0.114041597	0.105256253
GOTERM_BP_DIRECT	GO:0006939~smooth muscle contraction	3	1.935483871	0.011467921	CHRM3, HTR2A, ADRA1A	154	18	16792	18.17316017	1	0.121096494	0.111767667
GOTERM_BP_DIRECT	GO:0010039~response to iron ion	3	1.935483871	0.011467921	BCL2, DRD2, SLC6A3	154	18	16792	18.17316017	1	0.121096494	0.111767667
GOTERM_BP_DIRECT	GO:0033189~response to vitamin A	3	1.935483871	0.011467921	CAT, PPARG, PPARD	154	18	16792	18.17316017	1	0.121096494	0.111767667
GOTERM_BP_DIRECT	GO:0019233~sensory perception of pain	4	2.580645161	0.011831125	OPRD1, MAPK1, OPRM1, PTGS2	154	52	16792	8.387612388	1	0.124287798	0.114713124
GOTERM_BP_DIRECT	GO:0001894~tissue homeostasis	3	1.935483871	0.012741124	RB1, AKR1B1, ACACA	154	19	16792	17.21667806	1	0.131809189	0.121655096
GOTERM_BP_DIRECT	GO:0045672~positive regulation of osteoclast differentiation	3	1.935483871	0.012741124	IFNG, CA2, TNF	154	19	16792	17.21667806	1	0.131809189	0.121655096
GOTERM_BP_DIRECT	GO:0051968~positive regulation of synaptic transmission, glutamatergic	3	1.935483871	0.012741124	DRD1, PTGS2, EGFR	154	19	16792	17.21667806	1	0.131809189	0.121655096
GOTERM_BP_DIRECT	GO:0007166~cell surface receptor signaling pathway	8	5.161290323	0.012879414	IFNG, CHRM4, CCL2, ADRB2, F2, MAPK14, MET, EGFR	154	274	16792	3.1836193	1	0.132566899	0.122354435
GOTERM_BP_DIRECT	GO:0010468~regulation of gene expression	5	3.225806452	0.013226479	CDK4, CYP1A2, BCL2, AHR, F2	154	100	16792	5.451948052	1	0.135455096	0.125020135
GOTERM_BP_DIRECT	GO:0042593~glucose homeostasis	5	3.225806452	0.013676691	IL6, INSR, PPARG, ADRA1B, ADRA2A	154	101	16792	5.397968368	1	0.139236858	0.128510564
GOTERM_BP_DIRECT	GO:0050829~defense response to Gram-negative bacterium	4	2.580645161	0.013770198	APP, IL6, NOS2, LYZ	154	55	16792	7.930106257	1	0.139236858	0.128510564
GOTERM_BP_DIRECT	GO:0006260~DNA replication	6	3.870967742	0.013800709	ACHE, EGF, CHEK1, CDK2, CDK1, TOP1	154	155	16792	4.220863008	1	0.139236858	0.128510564
GOTERM_BP_DIRECT	GO:0035584~calcium-mediated signaling using intracellular calcium source	3	1.935483871	0.014072961	VCAM1, KDR, PRKACA	154	20	16792	16.35584416	1	0.14122684	0.130347245
GOTERM_BP_DIRECT	GO:0000082~G1/S transition of mitotic cell cycle	5	3.225806452	0.014136543	RB1, PPP3CA, CDK4, CDK2, CDK1	154	102	16792	5.34504711	1	0.14122684	0.130347245
GOTERM_BP_DIRECT	GO:0016049~cell growth	4	2.580645161	0.014454289	AR, IL6, BCL2, ADRA1A	154	56	16792	7.788497217	1	0.142999227	0.131983095
GOTERM_BP_DIRECT	GO:0006749~glutathione metabolic process	4	2.580645161	0.014454289	GSTM2, GSTM1, GSTP1, SOD1	154	56	16792	7.788497217	1	0.142999227	0.131983095
GOTERM_BP_DIRECT	GO:0006629~lipid metabolic process	6	3.870967742	0.01458937	ACOX1, PDE3A, PPARG, CYP3A4, PPARD, PTGS1	154	157	16792	4.167094052	1	0.143638343	0.132572975
GOTERM_BP_DIRECT	GO:0001649~osteoblast differentiation	5	3.225806452	0.015085427	COL1A1, GJA1, FASN, CAT, HSD17B4	154	104	16792	5.242257742	1	0.147808173	0.136421576
GOTERM_BP_DIRECT	GO:0042730~fibrinolysis	3	1.935483871	0.015462273	PLAU, PLAT, F2	154	21	16792	15.57699443	1	0.147944191	0.136547117
GOTERM_BP_DIRECT	GO:0002028~regulation of sodium ion transport	3	1.935483871	0.015462273	NOS3, ADRB2, DRD2	154	21	16792	15.57699443	1	0.147944191	0.136547117
GOTERM_BP_DIRECT	GO:0032094~response to food	3	1.935483871	0.015462273	CHRNA7, OPRM1, MPO	154	21	16792	15.57699443	1	0.147944191	0.136547117
GOTERM_BP_DIRECT	GO:0055117~regulation of cardiac muscle contraction	3	1.935483871	0.015462273	ADRA1B, PRKACA, ADRA1A	154	21	16792	15.57699443	1	0.147944191	0.136547117
GOTERM_BP_DIRECT	GO:0042346~positive regulation of NF-kappaB import into nucleus	3	1.935483871	0.015462273	IL1B, PTGS2, TNF	154	21	16792	15.57699443	1	0.147944191	0.136547117
GOTERM_BP_DIRECT	GO:0051592~response to calcium ion	4	2.580645161	0.015879462	PPP3CA, IL6, KCNMA1, EGFR	154	58	16792	7.519928348	1	0.151225901	0.139576015
GOTERM_BP_DIRECT	GO:0031334~positive regulation of protein complex assembly	3	1.935483871	0.016907917	GSK3B, TNF, VEGFA	154	22	16792	14.86894923	1	0.159529325	0.147239774
GOTERM_BP_DIRECT	GO:1901687~glutathione derivative biosynthetic process	3	1.935483871	0.016907917	GSTM2, GSTM1, GSTP1	154	22	16792	14.86894923	1	0.159529325	0.147239774
GOTERM_BP_DIRECT	GO:0007186~G-protein coupled receptor signaling pathway	16	10.32258065	0.017275311	CHRM2, OPRD1, CHRM3, CHRM1, INSR, PTGER3, AKR1C3, ADRA1D, ADRA1B, ADRA2C, ADRA1A, PIK3CG, ADRA2A, CCL2, PPARG, DRD3	154	899	16792	1.94062667	1	0.159530204	0.147240586
GOTERM_BP_DIRECT	GO:0050679~positive regulation of epithelial cell proliferation	4	2.580645161	0.01738097	IL6, SCN5A, EGFR, VEGFA	154	60	16792	7.269264069	1	0.159530204	0.147240586
GOTERM_BP_DIRECT	GO:0051289~protein homotetramerization	4	2.580645161	0.01738097	RXRA, CAT, ACACA, DECR1	154	60	16792	7.269264069	1	0.159530204	0.147240586
GOTERM_BP_DIRECT	GO:0060557~positive regulation of vitamin D biosynthetic process	2	1.290322581	0.018140482	IFNG, TNF	154	2	16792	109.038961	1	0.159530204	0.147240586
GOTERM_BP_DIRECT	GO:0046960~sensitization	2	1.290322581	0.018140482	DRD1, DRD5	154	2	16792	109.038961	1	0.159530204	0.147240586
GOTERM_BP_DIRECT	GO:0001996~positive regulation of heart rate by epinephrine-norepinephrine	2	1.290322581	0.018140482	ADRB1, ADRA1A	154	2	16792	109.038961	1	0.159530204	0.147240586
GOTERM_BP_DIRECT	GO:0014806~smooth muscle hyperplasia	2	1.290322581	0.018140482	NOS3, HMOX1	154	2	16792	109.038961	1	0.159530204	0.147240586
GOTERM_BP_DIRECT	GO:0071306~cellular response to vitamin E	2	1.290322581	0.018140482	COL1A1, PPARG	154	2	16792	109.038961	1	0.159530204	0.147240586
GOTERM_BP_DIRECT	GO:0090325~regulation of locomotion involved in locomotory behavior	2	1.290322581	0.018140482	DRD2, DRD3	154	2	16792	109.038961	1	0.159530204	0.147240586
GOTERM_BP_DIRECT	GO:0045994~positive regulation of translational initiation by iron	2	1.290322581	0.018140482	RXRA, TNF	154	2	16792	109.038961	1	0.159530204	0.147240586
GOTERM_BP_DIRECT	GO:0001997~positive regulation of the force of heart contraction by epinephrine-norepinephrine	2	1.290322581	0.018140482	ADRB1, ADRA1A	154	2	16792	109.038961	1	0.159530204	0.147240586
GOTERM_BP_DIRECT	GO:0060073~micturition	2	1.290322581	0.018140482	KCNMA1, ADRA1A	154	2	16792	109.038961	1	0.159530204	0.147240586
GOTERM_BP_DIRECT	GO:0032227~negative regulation of synaptic transmission, dopaminergic	2	1.290322581	0.018140482	PTGS2, SLC6A4	154	2	16792	109.038961	1	0.159530204	0.147240586
GOTERM_BP_DIRECT	GO:0007208~phospholipase C-activating serotonin receptor signaling pathway	2	1.290322581	0.018140482	HTR2C, HTR2A	154	2	16792	109.038961	1	0.159530204	0.147240586
GOTERM_BP_DIRECT	GO:0001912~positive regulation of leukocyte mediated cytotoxicity	2	1.290322581	0.018140482	NOS2, CCL2	154	2	16792	109.038961	1	0.159530204	0.147240586
GOTERM_BP_DIRECT	GO:0006950~response to stress	4	2.580645161	0.018160455	MAPK8, AKR1B1, MAPK1, EGFR	154	61	16792	7.150095806	1	0.159530204	0.147240586
GOTERM_BP_DIRECT	GO:0048754~branching morphogenesis of an epithelial tube	3	1.935483871	0.018408764	EGF, MET, VEGFA	154	23	16792	14.22247318	1	0.161017426	0.148613238
GOTERM_BP_DIRECT	GO:0008152~metabolic process	6	3.870967742	0.018894472	GSTM2, GSTM1, ECI1, FASN, GSTP1, LYZ	154	168	16792	3.894248609	1	0.164559548	0.151882487
GOTERM_BP_DIRECT	GO:0016032~viral process	8	5.161290323	0.019839309	RB1, CCNA2, VCAM1, MMP1, KDR, MAPK1, TOP1, TP53	154	299	16792	2.917430396	1	0.170949683	0.15778035
GOTERM_BP_DIRECT	GO:0001819~positive regulation of cytokine production	3	1.935483871	0.019963702	TNF, ADRA2A, SOD1	154	24	16792	13.62987013	1	0.170949683	0.15778035
GOTERM_BP_DIRECT	GO:0051924~regulation of calcium ion transport	3	1.935483871	0.019963702	OPRD1, GJA1, BCL2	154	24	16792	13.62987013	1	0.170949683	0.15778035
GOTERM_BP_DIRECT	GO:0002092~positive regulation of receptor internalization	3	1.935483871	0.019963702	DRD2, SELE, VEGFA	154	24	16792	13.62987013	1	0.170949683	0.15778035
GOTERM_BP_DIRECT	GO:0046777~protein autophosphorylation	6	3.870967742	0.02068696	GSK3B, INSR, PIM1, KDR, PRKACA, EGFR	154	172	16792	3.803684687	1	0.176401778	0.162812436
GOTERM_BP_DIRECT	GO:0014068~positive regulation of phosphatidylinositol 3-kinase signaling	4	2.580645161	0.021470598	CAT, KDR, F2, PPARD	154	65	16792	6.71008991	1	0.181665256	0.167670435
GOTERM_BP_DIRECT	GO:0042327~positive regulation of phosphorylation	3	1.935483871	0.021571635	AR, EGF, EGFR	154	25	16792	13.08467532	1	0.181665256	0.167670435
GOTERM_BP_DIRECT	GO:0006465~signal peptide processing	3	1.935483871	0.021571635	F7, F10, F2	154	25	16792	13.08467532	1	0.181665256	0.167670435
GOTERM_BP_DIRECT	GO:0030593~neutrophil chemotaxis	4	2.580645161	0.022346267	IFNG, IL1B, CCL2, PIK3CG	154	66	16792	6.608421881	1	0.187414371	0.17297666
GOTERM_BP_DIRECT	GO:0044267~cellular protein metabolic process	5	3.225806452	0.02285328	APP, MMP1, MMP2, F2, LYZ	154	118	16792	4.620294959	1	0.190881085	0.176176311
GOTERM_BP_DIRECT	GO:0032148~activation of protein kinase B activity	3	1.935483871	0.023231481	INSR, ADRA2C, ADRA2A	154	26	16792	12.58141858	1	0.190990199	0.176277019
GOTERM_BP_DIRECT	GO:0050999~regulation of nitric-oxide synthase activity	3	1.935483871	0.023231481	NOS3, IL1B, EGFR	154	26	16792	12.58141858	1	0.190990199	0.176277019
GOTERM_BP_DIRECT	GO:0040014~regulation of multicellular organism growth	3	1.935483871	0.023231481	APP, DRD3, SOD1	154	26	16792	12.58141858	1	0.190990199	0.176277019
GOTERM_BP_DIRECT	GO:0006006~glucose metabolic process	4	2.580645161	0.023241202	H6PD, MAPK14, TNF, PPARD	154	67	16792	6.509788719	1	0.190990199	0.176277019
GOTERM_BP_DIRECT	GO:0010800~positive regulation of peptidyl-threonine phosphorylation	3	1.935483871	0.024942174	GSK3B, EGF, MAPK1	154	27	16792	12.11544012	1	0.2033286	0.187664915
GOTERM_BP_DIRECT	GO:0048678~response to axon injury	3	1.935483871	0.024942174	CDK1, DRD2, SOD1	154	27	16792	12.11544012	1	0.2033286	0.187664915
GOTERM_BP_DIRECT	GO:0050900~leukocyte migration	5	3.225806452	0.025446101	COL1A1, THBD, MMP1, F2, SELE	154	122	16792	4.468809879	1	0.205988132	0.190119566
GOTERM_BP_DIRECT	GO:0071300~cellular response to retinoic acid	4	2.580645161	0.026041547	COL1A1, CCL2, PPARG, SLC6A4	154	70	16792	6.230797774	1	0.205988132	0.190119566
GOTERM_BP_DIRECT	GO:0007507~heart development	6	3.870967742	0.026162453	COL3A1, CASP7, GJA1, ECE1, PPARG, PPARD	154	183	16792	3.575047903	1	0.205988132	0.190119566
GOTERM_BP_DIRECT	GO:0051482~positive regulation of cytosolic calcium ion concentration involved in phospholipase C-activating G-protein coupled signaling pathway	3	1.935483871	0.026702662	HTR2C, DRD1, DRD2	154	28	16792	11.68274583	1	0.205988132	0.190119566
GOTERM_BP_DIRECT	GO:0051881~regulation of mitochondrial membrane potential	3	1.935483871	0.026702662	OPRD1, BCL2, SOD1	154	28	16792	11.68274583	1	0.205988132	0.190119566
GOTERM_BP_DIRECT	GO:0034465~response to carbon monoxide	2	1.290322581	0.027087743	KCNMA1, SOD1	154	3	16792	72.69264069	1	0.205988132	0.190119566
GOTERM_BP_DIRECT	GO:0014854~response to inactivity	2	1.290322581	0.027087743	CAT, DRD2	154	3	16792	72.69264069	1	0.205988132	0.190119566
GOTERM_BP_DIRECT	GO:0002679~respiratory burst involved in defense response	2	1.290322581	0.027087743	MPO, PIK3CG	154	3	16792	72.69264069	1	0.205988132	0.190119566
GOTERM_BP_DIRECT	GO:0010641~positive regulation of platelet-derived growth factor receptor signaling pathway	2	1.290322581	0.027087743	F7, F3	154	3	16792	72.69264069	1	0.205988132	0.190119566
GOTERM_BP_DIRECT	GO:0034776~response to histamine	2	1.290322581	0.027087743	DRD2, DRD3	154	3	16792	72.69264069	1	0.205988132	0.190119566
GOTERM_BP_DIRECT	GO:0031649~heat generation	2	1.290322581	0.027087743	ADRB1, ADRB2	154	3	16792	72.69264069	1	0.205988132	0.190119566
GOTERM_BP_DIRECT	GO:0046717~acid secretion	2	1.290322581	0.027087743	DRD2, DRD3	154	3	16792	72.69264069	1	0.205988132	0.190119566
GOTERM_BP_DIRECT	GO:0070458~cellular detoxification of nitrogen compound	2	1.290322581	0.027087743	GSTM2, GSTM1	154	3	16792	72.69264069	1	0.205988132	0.190119566
GOTERM_BP_DIRECT	GO:0060160~negative regulation of dopamine receptor signaling pathway	2	1.290322581	0.027087743	DRD2, DRD3	154	3	16792	72.69264069	1	0.205988132	0.190119566
GOTERM_BP_DIRECT	GO:0001781~neutrophil apoptotic process	2	1.290322581	0.027087743	IL6, IFNG	154	3	16792	72.69264069	1	0.205988132	0.190119566
GOTERM_BP_DIRECT	GO:0002025~vasodilation by norepinephrine-epinephrine involved in regulation of systemic arterial blood pressure	2	1.290322581	0.027087743	ADRB1, ADRB2	154	3	16792	72.69264069	1	0.205988132	0.190119566
GOTERM_BP_DIRECT	GO:0031281~positive regulation of cyclase activity	2	1.290322581	0.027087743	MAPK8, MAPK14	154	3	16792	72.69264069	1	0.205988132	0.190119566
GOTERM_BP_DIRECT	GO:0051712~positive regulation of killing of cells of other organism	2	1.290322581	0.027087743	IFNG, NOS2	154	3	16792	72.69264069	1	0.205988132	0.190119566
GOTERM_BP_DIRECT	GO:0042127~regulation of cell proliferation	6	3.870967742	0.027594523	JUN, NOS2, PLAU, CHEK1, TNF, PTGS1	154	185	16792	3.536398736	1	0.209061853	0.1929565
GOTERM_BP_DIRECT	GO:0016485~protein processing	4	2.580645161	0.028004582	F7, CASP7, ECE1, F3	154	72	16792	6.057720058	1	0.210602726	0.194378669
GOTERM_BP_DIRECT	GO:0048010~vascular endothelial growth factor receptor signaling pathway	4	2.580645161	0.028004582	KDR, CCL2, MAPK14, VEGFA	154	72	16792	6.057720058	1	0.210602726	0.194378669
GOTERM_BP_DIRECT	GO:0071549~cellular response to dexamethasone stimulus	3	1.935483871	0.028511908	IL6, CCL2, EGFR	154	29	16792	11.27989252	1	0.212847141	0.196450182
GOTERM_BP_DIRECT	GO:0042149~cellular response to glucose starvation	3	1.935483871	0.028511908	HSPA5, BCL2, TP53	154	29	16792	11.27989252	1	0.212847141	0.196450182
GOTERM_BP_DIRECT	GO:0006811~ion transport	5	3.225806452	0.028927073	GABRA2, GABRA1, CHRNA2, CHRNA7, HTR3A	154	127	16792	4.292872482	1	0.215158303	0.198583301
GOTERM_BP_DIRECT	GO:1900740~positive regulation of protein insertion into mitochondrial membrane involved in apoptotic signaling pathway	3	1.935483871	0.030368891	MAPK8, BCL2, TP53	154	30	16792	10.9038961	1	0.225061093	0.207723217
GOTERM_BP_DIRECT	GO:0030324~lung development	4	2.580645161	0.032160424	NOS3, CYP1A2, EGFR, VEGFA	154	76	16792	5.738892686	1	0.234062507	0.216031195
GOTERM_BP_DIRECT	GO:0048147~negative regulation of fibroblast proliferation	3	1.935483871	0.032272603	IFNG, GSTP1, TP53	154	31	16792	10.55215752	1	0.234062507	0.216031195
GOTERM_BP_DIRECT	GO:0045765~regulation of angiogenesis	3	1.935483871	0.032272603	EGLN1, IL6, HMOX1	154	31	16792	10.55215752	1	0.234062507	0.216031195
GOTERM_BP_DIRECT	GO:0010332~response to gamma radiation	3	1.935483871	0.032272603	BCL2, CCL2, TP53	154	31	16792	10.55215752	1	0.234062507	0.216031195
GOTERM_BP_DIRECT	GO:0046676~negative regulation of insulin secretion	3	1.935483871	0.032272603	PPP3CA, DRD2, ADRA2A	154	31	16792	10.55215752	1	0.234062507	0.216031195
GOTERM_BP_DIRECT	GO:0043200~response to amino acid	3	1.935483871	0.032272603	IL6, GSTP1, CCL2	154	31	16792	10.55215752	1	0.234062507	0.216031195
GOTERM_BP_DIRECT	GO:0000165~MAPK cascade	7	4.516129032	0.032997337	EGF, IL1B, MAPK1, CCL2, TNF, EGFR, IL2	154	262	16792	2.913254684	1	0.238470115	0.220099257
GOTERM_BP_DIRECT	GO:0051092~positive regulation of NF-kappaB transcription factor activity	5	3.225806452	0.033460472	AR, IL6, IL1B, CAT, TNF	154	133	16792	4.099209062	1	0.240962693	0.222399816
GOTERM_BP_DIRECT	GO:0030198~extracellular matrix organization	6	3.870967742	0.033763359	COL1A1, APP, COL3A1, VCAM1, KDR, TNF	154	196	16792	3.337927379	1	0.242287764	0.223622809
GOTERM_BP_DIRECT	GO:0050873~brown fat cell differentiation	3	1.935483871	0.034222049	ADRB1, ADRB2, PTGS2	154	32	16792	10.2224026	1	0.24471767	0.225865524
GOTERM_BP_DIRECT	GO:0045986~negative regulation of smooth muscle contraction	2	1.290322581	0.035953999	ADRB2, PTGS2	154	4	16792	54.51948052	1	0.246029061	0.22707589
GOTERM_BP_DIRECT	GO:1900015~regulation of cytokine production involved in inflammatory response	2	1.290322581	0.035953999	NOS2, MAPK14	154	4	16792	54.51948052	1	0.246029061	0.22707589
GOTERM_BP_DIRECT	GO:0003056~regulation of vascular smooth muscle contraction	2	1.290322581	0.035953999	CHRM3, CHRM1	154	4	16792	54.51948052	1	0.246029061	0.22707589
GOTERM_BP_DIRECT	GO:0032811~negative regulation of epinephrine secretion	2	1.290322581	0.035953999	ADRA2C, ADRA2A	154	4	16792	54.51948052	1	0.246029061	0.22707589
GOTERM_BP_DIRECT	GO:0030730~sequestering of triglyceride	2	1.290322581	0.035953999	IL1B, TNF	154	4	16792	54.51948052	1	0.246029061	0.22707589
GOTERM_BP_DIRECT	GO:0060571~morphogenesis of an epithelial fold	2	1.290322581	0.035953999	AR, EGFR	154	4	16792	54.51948052	1	0.246029061	0.22707589
GOTERM_BP_DIRECT	GO:0010513~positive regulation of phosphatidylinositol biosynthetic process	2	1.290322581	0.035953999	HTR2C, HTR2A	154	4	16792	54.51948052	1	0.246029061	0.22707589
GOTERM_BP_DIRECT	GO:0010574~regulation of vascular endothelial growth factor production	2	1.290322581	0.035953999	IL6, CCL2	154	4	16792	54.51948052	1	0.246029061	0.22707589
GOTERM_BP_DIRECT	GO:0071883~activation of MAPK activity by adrenergic receptor signaling pathway	2	1.290322581	0.035953999	ADRA2C, ADRA2A	154	4	16792	54.51948052	1	0.246029061	0.22707589
GOTERM_BP_DIRECT	GO:0035625~epidermal growth factor-activated receptor transactivation by G-protein coupled receptor signaling pathway	2	1.290322581	0.035953999	ADRA2C, ADRA2A	154	4	16792	54.51948052	1	0.246029061	0.22707589
GOTERM_BP_DIRECT	GO:0018916~nitrobenzene metabolic process	2	1.290322581	0.035953999	GSTM2, GSTM1	154	4	16792	54.51948052	1	0.246029061	0.22707589
GOTERM_BP_DIRECT	GO:0006084~acetyl-CoA metabolic process	2	1.290322581	0.035953999	FASN, ACACA	154	4	16792	54.51948052	1	0.246029061	0.22707589
GOTERM_BP_DIRECT	GO:0002027~regulation of heart rate	3	1.935483871	0.03621625	SCN5A, DRD2, PRKACA	154	33	16792	9.912632822	1	0.246029061	0.22707589
GOTERM_BP_DIRECT	GO:0043491~protein kinase B signaling	3	1.935483871	0.03621625	IL1B, CCL2, TNF	154	33	16792	9.912632822	1	0.246029061	0.22707589
GOTERM_BP_DIRECT	GO:0071364~cellular response to epidermal growth factor stimulus	3	1.935483871	0.03621625	COL1A1, GSTP1, EGFR	154	33	16792	9.912632822	1	0.246029061	0.22707589
GOTERM_BP_DIRECT	GO:0050731~positive regulation of peptidyl-tyrosine phosphorylation	4	2.580645161	0.038963401	IL6, HTR2A, TP53, VEGFA	154	82	16792	5.318973709	1	0.263811996	0.243488893
GOTERM_BP_DIRECT	GO:0008360~regulation of cell shape	5	3.225806452	0.039293793	IL6, KDR, CCL2, F2, VEGFA	154	140	16792	3.894248609	1	0.265168049	0.244740481
GOTERM_BP_DIRECT	GO:0006919~activation of cysteine-type endopeptidase activity involved in apoptotic process	4	2.580645161	0.040162909	PPARG, TNF, F3, XDH	154	83	16792	5.254889689	1	0.268636834	0.247942043
GOTERM_BP_DIRECT	GO:0072593~reactive oxygen species metabolic process	3	1.935483871	0.040335069	BCL2, SOD1, DRD5	154	35	16792	9.34619666	1	0.268636834	0.247942043
GOTERM_BP_DIRECT	GO:0001890~placenta development	3	1.935483871	0.040335069	PPARG, MAPK14, SOD1	154	35	16792	9.34619666	1	0.268636834	0.247942043
GOTERM_BP_DIRECT	GO:0040018~positive regulation of multicellular organism growth	3	1.935483871	0.040335069	BCL2, DRD2, SLC6A3	154	35	16792	9.34619666	1	0.268636834	0.247942043
GOTERM_BP_DIRECT	GO:0030307~positive regulation of cell growth	4	2.580645161	0.041381001	BCL2, F2, EGFR, IL2	154	84	16792	5.192331478	1	0.274705147	0.253542876
GOTERM_BP_DIRECT	GO:0050830~defense response to Gram-positive bacterium	4	2.580645161	0.0426176	APP, IL6, LYZ, TNF	154	85	16792	5.131245225	1	0.281995678	0.260271772
GOTERM_BP_DIRECT	GO:0006928~movement of cell or subcellular component	4	2.580645161	0.043872627	IFNG, MAPK14, PTGS2, ADRA2A	154	86	16792	5.071579583	1	0.283167942	0.261353729
GOTERM_BP_DIRECT	GO:0051898~negative regulation of protein kinase B signaling	3	1.935483871	0.044621496	DRD2, DRD3, XDH	154	37	16792	8.840996841	1	0.283167942	0.261353729
GOTERM_BP_DIRECT	GO:2001240~negative regulation of extrinsic apoptotic signaling pathway in absence of ligand	3	1.935483871	0.044621496	IL1B, BCL2, TNF	154	37	16792	8.840996841	1	0.283167942	0.261353729
GOTERM_BP_DIRECT	GO:0003100~regulation of systemic arterial blood pressure by endothelin	2	1.290322581	0.044739979	NOS3, ECE1	154	5	16792	43.61558442	1	0.283167942	0.261353729
GOTERM_BP_DIRECT	GO:0038033~positive regulation of endothelial cell chemotaxis by VEGF-activated vascular endothelial growth factor receptor signaling pathway	2	1.290322581	0.044739979	KDR, VEGFA	154	5	16792	43.61558442	1	0.283167942	0.261353729
GOTERM_BP_DIRECT	GO:0033591~response to L-ascorbic acid	2	1.290322581	0.044739979	GSTP1, CAT	154	5	16792	43.61558442	1	0.283167942	0.261353729
GOTERM_BP_DIRECT	GO:0051583~dopamine uptake involved in synaptic transmission	2	1.290322581	0.044739979	SLC6A2, SLC6A3	154	5	16792	43.61558442	1	0.283167942	0.261353729
GOTERM_BP_DIRECT	GO:0046541~saliva secretion	2	1.290322581	0.044739979	CHRM3, CHRM1	154	5	16792	43.61558442	1	0.283167942	0.261353729
GOTERM_BP_DIRECT	GO:0099565~chemical synaptic transmission, postsynaptic	2	1.290322581	0.044739979	GSK3B, DRD2	154	5	16792	43.61558442	1	0.283167942	0.261353729
GOTERM_BP_DIRECT	GO:0045760~positive regulation of action potential	2	1.290322581	0.044739979	SCN5A, ADRA1A	154	5	16792	43.61558442	1	0.283167942	0.261353729
GOTERM_BP_DIRECT	GO:0006706~steroid catabolic process	2	1.290322581	0.044739979	CYP1A2, CYP3A4	154	5	16792	43.61558442	1	0.283167942	0.261353729
GOTERM_BP_DIRECT	GO:0031325~positive regulation of cellular metabolic process	2	1.290322581	0.044739979	FASN, ACACA	154	5	16792	43.61558442	1	0.283167942	0.261353729
GOTERM_BP_DIRECT	GO:0007195~adenylate cyclase-inhibiting dopamine receptor signaling pathway	2	1.290322581	0.044739979	DRD2, DRD3	154	5	16792	43.61558442	1	0.283167942	0.261353729
GOTERM_BP_DIRECT	GO:0016101~diterpenoid metabolic process	2	1.290322581	0.044739979	PDE3A, EGFR	154	5	16792	43.61558442	1	0.283167942	0.261353729
GOTERM_BP_DIRECT	GO:0008219~cell death	3	1.935483871	0.049068181	PTGER3, HMOX1, HTR2A	154	39	16792	8.387612388	1	0.309600475	0.285749997
GOTERM_BP_DIRECT	GO:0018108~peptidyl-tyrosine phosphorylation	5	3.225806452	0.051356906	EGF, INSR, KDR, MET, EGFR	154	153	16792	3.56336474	1	0.323041276	0.298155368
GOTERM_BP_DIRECT	GO:0021984~adenohypophysis development	2	1.290322581	0.053446406	DRD2, SLC6A3	154	6	16792	36.34632035	1	0.325145597	0.30009758
GOTERM_BP_DIRECT	GO:0090336~positive regulation of brown fat cell differentiation	2	1.290322581	0.053446406	MAPK14, PTGS2	154	6	16792	36.34632035	1	0.325145597	0.30009758
GOTERM_BP_DIRECT	GO:0060664~epithelial cell proliferation involved in salivary gland morphogenesis	2	1.290322581	0.053446406	IL6, TNF	154	6	16792	36.34632035	1	0.325145597	0.30009758
GOTERM_BP_DIRECT	GO:1903799~negative regulation of production of miRNAs involved in gene silencing by miRNA	2	1.290322581	0.053446406	PPP3CA, ESR1	154	6	16792	36.34632035	1	0.325145597	0.30009758
GOTERM_BP_DIRECT	GO:0003158~endothelium development	2	1.290322581	0.053446406	GJA1, KDR	154	6	16792	36.34632035	1	0.325145597	0.30009758
GOTERM_BP_DIRECT	GO:0042737~drug catabolic process	2	1.290322581	0.053446406	CYP1A2, CYP3A4	154	6	16792	36.34632035	1	0.325145597	0.30009758
GOTERM_BP_DIRECT	GO:0016098~monoterpenoid metabolic process	2	1.290322581	0.053446406	CYP1A2, CYP3A4	154	6	16792	36.34632035	1	0.325145597	0.30009758
GOTERM_BP_DIRECT	GO:0046483~heterocycle metabolic process	2	1.290322581	0.053446406	CYP1A2, CYP3A4	154	6	16792	36.34632035	1	0.325145597	0.30009758
GOTERM_BP_DIRECT	GO:0071321~cellular response to cGMP	2	1.290322581	0.053446406	PDE3A, SLC6A4	154	6	16792	36.34632035	1	0.325145597	0.30009758
GOTERM_BP_DIRECT	GO:0001957~intramembranous ossification	2	1.290322581	0.053446406	COL1A1, MMP2	154	6	16792	36.34632035	1	0.325145597	0.30009758
GOTERM_BP_DIRECT	GO:0021853~cerebral cortex GABAergic interneuron migration	2	1.290322581	0.053446406	DRD1, DRD2	154	6	16792	36.34632035	1	0.325145597	0.30009758
GOTERM_BP_DIRECT	GO:0051209~release of sequestered calcium ion into cytosol	3	1.935483871	0.053667984	HTR2C, HTR2A, DRD2	154	41	16792	7.978460564	1	0.325521878	0.300444873
GOTERM_BP_DIRECT	GO:0008584~male gonad development	4	2.580645161	0.054565642	INSR, BCL2, AKR1C3, ESR1	154	94	16792	4.639955789	1	0.329984503	0.304563714
GOTERM_BP_DIRECT	GO:0007595~lactation	3	1.935483871	0.056023128	XDH, SLC6A3, VEGFA	154	42	16792	7.788497217	1	0.336799808	0.310853994
GOTERM_BP_DIRECT	GO:0001541~ovarian follicle development	3	1.935483871	0.056023128	BCL2, SOD1, VEGFA	154	42	16792	7.788497217	1	0.336799808	0.310853994
GOTERM_BP_DIRECT	GO:0007169~transmembrane receptor protein tyrosine kinase signaling pathway	4	2.580645161	0.057416675	INSR, KDR, MET, EGFR	154	96	16792	4.543290043	1	0.343286342	0.316840829
GOTERM_BP_DIRECT	GO:0006468~protein phosphorylation	9	5.806451613	0.057438981	GSK3B, APP, MAPK8, CDK4, PIM1, MAPK1, CCL2, PRKACA, PIK3CG	154	456	16792	2.152084757	1	0.343286342	0.316840829
GOTERM_BP_DIRECT	GO:0048538~thymus development	3	1.935483871	0.058413966	BCL2, MAPK1, SOD1	154	43	16792	7.607369375	1	0.347077732	0.320340144
GOTERM_BP_DIRECT	GO:0043525~positive regulation of neuron apoptotic process	3	1.935483871	0.058413966	NQO1, JUN, TP53	154	43	16792	7.607369375	1	0.347077732	0.320340144
GOTERM_BP_DIRECT	GO:0007409~axonogenesis	4	2.580645161	0.060337132	GSK3B, APP, BCL2, DRD2	154	98	16792	4.450569838	1	0.35337095	0.326148556
GOTERM_BP_DIRECT	GO:0023014~signal transduction by protein phosphorylation	3	1.935483871	0.06083966	KCNH2, INSR, KDR	154	44	16792	7.434474616	1	0.35337095	0.326148556
GOTERM_BP_DIRECT	GO:0006879~cellular iron ion homeostasis	3	1.935483871	0.06083966	EGLN1, HMOX1, SOD1	154	44	16792	7.434474616	1	0.35337095	0.326148556
GOTERM_BP_DIRECT	GO:0090050~positive regulation of cell migration involved in sprouting angiogenesis	2	1.290322581	0.062073994	PTGS2, VEGFA	154	7	16792	31.15398887	1	0.35337095	0.326148556
GOTERM_BP_DIRECT	GO:0060373~regulation of ventricular cardiac muscle cell membrane depolarization	2	1.290322581	0.062073994	GJA1, SCN5A	154	7	16792	31.15398887	1	0.35337095	0.326148556
GOTERM_BP_DIRECT	GO:1903140~regulation of establishment of endothelial barrier	2	1.290322581	0.062073994	IL1B, TNF	154	7	16792	31.15398887	1	0.35337095	0.326148556
GOTERM_BP_DIRECT	GO:0007617~mating behavior	2	1.290322581	0.062073994	APP, DRD1	154	7	16792	31.15398887	1	0.35337095	0.326148556
GOTERM_BP_DIRECT	GO:0035357~peroxisome proliferator activated receptor signaling pathway	2	1.290322581	0.062073994	RXRA, PPARG	154	7	16792	31.15398887	1	0.35337095	0.326148556
GOTERM_BP_DIRECT	GO:0040012~regulation of locomotion	2	1.290322581	0.062073994	CHRM1, CHRM4	154	7	16792	31.15398887	1	0.35337095	0.326148556
GOTERM_BP_DIRECT	GO:0030432~peristalsis	2	1.290322581	0.062073994	DRD1, DRD2	154	7	16792	31.15398887	1	0.35337095	0.326148556
GOTERM_BP_DIRECT	GO:0042178~xenobiotic catabolic process	2	1.290322581	0.062073994	GSTM2, GSTM1	154	7	16792	31.15398887	1	0.35337095	0.326148556
GOTERM_BP_DIRECT	GO:0010700~negative regulation of norepinephrine secretion	2	1.290322581	0.062073994	ADRA2C, ADRA2A	154	7	16792	31.15398887	1	0.35337095	0.326148556
GOTERM_BP_DIRECT	GO:0060687~regulation of branching involved in prostate gland morphogenesis	2	1.290322581	0.062073994	RXRA, ESR1	154	7	16792	31.15398887	1	0.35337095	0.326148556
GOTERM_BP_DIRECT	GO:0030814~regulation of cAMP metabolic process	2	1.290322581	0.062073994	DRD2, DRD3	154	7	16792	31.15398887	1	0.35337095	0.326148556
GOTERM_BP_DIRECT	GO:0071870~cellular response to catecholamine stimulus	2	1.290322581	0.062073994	DRD1, DRD5	154	7	16792	31.15398887	1	0.35337095	0.326148556
GOTERM_BP_DIRECT	GO:0030968~endoplasmic reticulum unfolded protein response	3	1.935483871	0.063299388	PTPN1, IFNG, HSPA5	154	45	16792	7.269264069	1	0.356515436	0.329050802
GOTERM_BP_DIRECT	GO:0032755~positive regulation of interleukin-6 production	3	1.935483871	0.063299388	IL6, IL1B, TNF	154	45	16792	7.269264069	1	0.356515436	0.329050802
GOTERM_BP_DIRECT	GO:0032870~cellular response to hormone stimulus	3	1.935483871	0.063299388	NCOA2, JUN, ADRA2A	154	45	16792	7.269264069	1	0.356515436	0.329050802
GOTERM_BP_DIRECT	GO:0031175~neuron projection development	4	2.580645161	0.063326098	RB1, APP, IL6, MAP2	154	100	16792	4.361558442	1	0.356515436	0.329050802
GOTERM_BP_DIRECT	GO:0000122~negative regulation of transcription from RNA polymerase II promoter	12	7.741935484	0.065042512	RB1, NCOA2, RXRA, IFNG, PPARG, ESR1, TNF, TP53, DRD3, ESR2, PPARD, VEGFA	154	720	16792	1.817316017	1	0.365169805	0.337038471
GOTERM_BP_DIRECT	GO:0032729~positive regulation of interferon-gamma production	3	1.935483871	0.065792336	IL1B, TNF, IL2	154	46	16792	7.111236589	1	0.368364781	0.339987317
GOTERM_BP_DIRECT	GO:0002576~platelet degranulation	4	2.580645161	0.067935923	APP, EGF, SOD1, VEGFA	154	103	16792	4.234522759	1	0.373845711	0.345046017
GOTERM_BP_DIRECT	GO:0008630~intrinsic apoptotic signaling pathway in response to DNA damage	3	1.935483871	0.068317704	BCL2, HMOX1, TNF	154	47	16792	6.959933683	1	0.373845711	0.345046017
GOTERM_BP_DIRECT	GO:0051781~positive regulation of cell division	3	1.935483871	0.068317704	IL1B, CAT, VEGFA	154	47	16792	6.959933683	1	0.373845711	0.345046017
GOTERM_BP_DIRECT	GO:0007193~adenylate cyclase-inhibiting G-protein coupled receptor signaling pathway	3	1.935483871	0.068317704	OPRD1, HTR2C, HTR2A	154	47	16792	6.959933683	1	0.373845711	0.345046017
GOTERM_BP_DIRECT	GO:0032872~regulation of stress-activated MAPK cascade	2	1.290322581	0.070623454	GSTP1, MAPK1	154	8	16792	27.25974026	1	0.373845711	0.345046017
GOTERM_BP_DIRECT	GO:0006527~arginine catabolic process	2	1.290322581	0.070623454	NOS2, NOS3	154	8	16792	27.25974026	1	0.373845711	0.345046017
GOTERM_BP_DIRECT	GO:0048304~positive regulation of isotype switching to IgG isotypes	2	1.290322581	0.070623454	IFNG, IL2	154	8	16792	27.25974026	1	0.373845711	0.345046017
GOTERM_BP_DIRECT	GO:0010888~negative regulation of lipid storage	2	1.290322581	0.070623454	IL6, TNF	154	8	16792	27.25974026	1	0.373845711	0.345046017
GOTERM_BP_DIRECT	GO:0060346~bone trabecula formation	2	1.290322581	0.070623454	COL1A1, MMP2	154	8	16792	27.25974026	1	0.373845711	0.345046017
GOTERM_BP_DIRECT	GO:0061179~negative regulation of insulin secretion involved in cellular response to glucose stimulus	2	1.290322581	0.070623454	HMGCR, ADRA2A	154	8	16792	27.25974026	1	0.373845711	0.345046017
GOTERM_BP_DIRECT	GO:0044597~daunorubicin metabolic process	2	1.290322581	0.070623454	AKR1C3, AKR1B1	154	8	16792	27.25974026	1	0.373845711	0.345046017
GOTERM_BP_DIRECT	GO:0014909~smooth muscle cell migration	2	1.290322581	0.070623454	PLAU, PLAT	154	8	16792	27.25974026	1	0.373845711	0.345046017
GOTERM_BP_DIRECT	GO:0090037~positive regulation of protein kinase C signaling	2	1.290322581	0.070623454	ADRA1A, VEGFA	154	8	16792	27.25974026	1	0.373845711	0.345046017
GOTERM_BP_DIRECT	GO:1904706~negative regulation of vascular smooth muscle cell proliferation	2	1.290322581	0.070623454	GSTP1, HMOX1	154	8	16792	27.25974026	1	0.373845711	0.345046017
GOTERM_BP_DIRECT	GO:0031659~positive regulation of cyclin-dependent protein serine/threonine kinase activity involved in G1/S transition of mitotic cell cycle	2	1.290322581	0.070623454	PIM1, EGFR	154	8	16792	27.25974026	1	0.373845711	0.345046017
GOTERM_BP_DIRECT	GO:0042135~neurotransmitter catabolic process	2	1.290322581	0.070623454	MAOB, MAOA	154	8	16792	27.25974026	1	0.373845711	0.345046017
GOTERM_BP_DIRECT	GO:0002674~negative regulation of acute inflammatory response	2	1.290322581	0.070623454	GSTP1, PPARG	154	8	16792	27.25974026	1	0.373845711	0.345046017
GOTERM_BP_DIRECT	GO:0006987~activation of signaling protein activity involved in unfolded protein response	2	1.290322581	0.070623454	PTPN1, HSPA5	154	8	16792	27.25974026	1	0.373845711	0.345046017
GOTERM_BP_DIRECT	GO:0044598~doxorubicin metabolic process	2	1.290322581	0.070623454	AKR1C3, AKR1B1	154	8	16792	27.25974026	1	0.373845711	0.345046017
GOTERM_BP_DIRECT	GO:0060371~regulation of atrial cardiac muscle cell membrane depolarization	2	1.290322581	0.070623454	GJA1, SCN5A	154	8	16792	27.25974026	1	0.373845711	0.345046017
GOTERM_BP_DIRECT	GO:0045410~positive regulation of interleukin-6 biosynthetic process	2	1.290322581	0.070623454	IFNG, IL1B	154	8	16792	27.25974026	1	0.373845711	0.345046017
GOTERM_BP_DIRECT	GO:0098655~cation transmembrane transport	3	1.935483871	0.070874704	CHRNA2, CHRNA7, HTR3A	154	48	16792	6.814935065	1	0.374203746	0.34537647
GOTERM_BP_DIRECT	GO:0071277~cellular response to calcium ion	3	1.935483871	0.078727776	JUN, AKR1C3, SCN5A	154	51	16792	6.414056532	1	0.404863969	0.373674742
GOTERM_BP_DIRECT	GO:0010579~positive regulation of adenylate cyclase activity involved in G-protein coupled receptor signaling pathway	2	1.290322581	0.079095487	DRD1, DRD5	154	9	16792	24.23088023	1	0.404863969	0.373674742
GOTERM_BP_DIRECT	GO:0051967~negative regulation of synaptic transmission, glutamatergic	2	1.290322581	0.079095487	HTR2A, DRD2	154	9	16792	24.23088023	1	0.404863969	0.373674742
GOTERM_BP_DIRECT	GO:0086014~atrial cardiac muscle cell action potential	2	1.290322581	0.079095487	GJA1, SCN5A	154	9	16792	24.23088023	1	0.404863969	0.373674742
GOTERM_BP_DIRECT	GO:0008635~activation of cysteine-type endopeptidase activity involved in apoptotic process by cytochrome c	2	1.290322581	0.079095487	CASP7, CYCS	154	9	16792	24.23088023	1	0.404863969	0.373674742
GOTERM_BP_DIRECT	GO:0034405~response to fluid shear stress	2	1.290322581	0.079095487	GJA1, NOS3	154	9	16792	24.23088023	1	0.404863969	0.373674742
GOTERM_BP_DIRECT	GO:0045741~positive regulation of epidermal growth factor-activated receptor activity	2	1.290322581	0.079095487	EGF, ADRA2A	154	9	16792	24.23088023	1	0.404863969	0.373674742
GOTERM_BP_DIRECT	GO:0002024~diet induced thermogenesis	2	1.290322581	0.079095487	ADRB1, ADRB2	154	9	16792	24.23088023	1	0.404863969	0.373674742
GOTERM_BP_DIRECT	GO:2000810~regulation of bicellular tight junction assembly	2	1.290322581	0.079095487	GJA1, PRKACA	154	9	16792	24.23088023	1	0.404863969	0.373674742
GOTERM_BP_DIRECT	GO:0043583~ear development	2	1.290322581	0.079095487	BCL2, ECE1	154	9	16792	24.23088023	1	0.404863969	0.373674742
GOTERM_BP_DIRECT	GO:0002544~chronic inflammatory response	2	1.290322581	0.079095487	GJA1, VCAM1	154	9	16792	24.23088023	1	0.404863969	0.373674742
GOTERM_BP_DIRECT	GO:0071356~cellular response to tumor necrosis factor	4	2.580645161	0.079264339	COL1A1, IL6, VCAM1, CCL2	154	110	16792	3.965053129	1	0.404863969	0.373674742
GOTERM_BP_DIRECT	GO:0009615~response to virus	4	2.580645161	0.079264339	CHRM2, IFNG, ODC1, TNF	154	110	16792	3.965053129	1	0.404863969	0.373674742
GOTERM_BP_DIRECT	GO:0034097~response to cytokine	3	1.935483871	0.081403642	COL3A1, JUN, BCL2	154	52	16792	6.290709291	1	0.414751554	0.382800624
GOTERM_BP_DIRECT	GO:0045727~positive regulation of translation	3	1.935483871	0.084107365	IL6, CDK4, MAPK1	154	53	16792	6.172016663	1	0.427458379	0.394528563
GOTERM_BP_DIRECT	GO:0050853~B cell receptor signaling pathway	3	1.935483871	0.086838224	IGHG1, BCL2, MAPK1	154	54	16792	6.057720058	1	0.428620753	0.395601391
GOTERM_BP_DIRECT	GO:0016572~histone phosphorylation	2	1.290322581	0.087490792	CDK2, CDK1	154	10	16792	21.80779221	1	0.428620753	0.395601391
GOTERM_BP_DIRECT	GO:0035265~organ growth	2	1.290322581	0.087490792	BCL2, ADRA1A	154	10	16792	21.80779221	1	0.428620753	0.395601391
GOTERM_BP_DIRECT	GO:0002675~positive regulation of acute inflammatory response	2	1.290322581	0.087490792	IL6, PIK3CG	154	10	16792	21.80779221	1	0.428620753	0.395601391
GOTERM_BP_DIRECT	GO:0046902~regulation of mitochondrial membrane permeability	2	1.290322581	0.087490792	BCL2, TP53	154	10	16792	21.80779221	1	0.428620753	0.395601391
GOTERM_BP_DIRECT	GO:0033160~positive regulation of protein import into nucleus, translocation	2	1.290322581	0.087490792	IL6, CDK1	154	10	16792	21.80779221	1	0.428620753	0.395601391
GOTERM_BP_DIRECT	GO:0043117~positive regulation of vascular permeability	2	1.290322581	0.087490792	PDE3A, VEGFA	154	10	16792	21.80779221	1	0.428620753	0.395601391
GOTERM_BP_DIRECT	GO:0051146~striated muscle cell differentiation	2	1.290322581	0.087490792	RB1, MAPK14	154	10	16792	21.80779221	1	0.428620753	0.395601391
GOTERM_BP_DIRECT	GO:0042053~regulation of dopamine metabolic process	2	1.290322581	0.087490792	DRD1, SLC6A3	154	10	16792	21.80779221	1	0.428620753	0.395601391
GOTERM_BP_DIRECT	GO:0043267~negative regulation of potassium ion transport	2	1.290322581	0.087490792	NOS3, HTR2A	154	10	16792	21.80779221	1	0.428620753	0.395601391
GOTERM_BP_DIRECT	GO:0051533~positive regulation of NFAT protein import into nucleus	2	1.290322581	0.087490792	PPP3CA, TNF	154	10	16792	21.80779221	1	0.428620753	0.395601391
GOTERM_BP_DIRECT	GO:0051918~negative regulation of fibrinolysis	2	1.290322581	0.087490792	THBD, F2	154	10	16792	21.80779221	1	0.428620753	0.395601391
GOTERM_BP_DIRECT	GO:0043268~positive regulation of potassium ion transport	2	1.290322581	0.087490792	DRD1, ADRA2A	154	10	16792	21.80779221	1	0.428620753	0.395601391
GOTERM_BP_DIRECT	GO:0051481~negative regulation of cytosolic calcium ion concentration	2	1.290322581	0.087490792	OPRM1, DRD2	154	10	16792	21.80779221	1	0.428620753	0.395601391
GOTERM_BP_DIRECT	GO:0032691~negative regulation of interleukin-1 beta production	2	1.290322581	0.087490792	CHRNA7, GSTP1	154	10	16792	21.80779221	1	0.428620753	0.395601391
GOTERM_BP_DIRECT	GO:0006955~immune response	8	5.161290323	0.090710592	OPRD1, IL6, PNP, IFNG, IL1B, CCL2, TNF, IL2	154	421	16792	2.07199926	1	0.443328985	0.409176556
GOTERM_BP_DIRECT	GO:0001701~in utero embryonic development	5	3.225806452	0.091691992	AR, GJA1, RXRA, NOS3, VEGFA	154	187	16792	2.915480242	1	0.4470533	0.412613964
GOTERM_BP_DIRECT	GO:0050680~negative regulation of epithelial cell proliferation	3	1.935483871	0.092378517	RB1, AR, PPARD	154	56	16792	5.841372913	1	0.449325577	0.414711193
GOTERM_BP_DIRECT	GO:0070301~cellular response to hydrogen peroxide	3	1.935483871	0.095186559	IL6, CDK1, AKR1B1	154	57	16792	5.738892686	1	0.454095106	0.419113295
GOTERM_BP_DIRECT	GO:0002523~leukocyte migration involved in inflammatory response	2	1.290322581	0.095810057	CCL2, SELE	154	11	16792	19.82526564	1	0.454095106	0.419113295
GOTERM_BP_DIRECT	GO:0031284~positive regulation of guanylate cyclase activity	2	1.290322581	0.095810057	NOS2, NOS3	154	11	16792	19.82526564	1	0.454095106	0.419113295
GOTERM_BP_DIRECT	GO:0031571~mitotic G1 DNA damage checkpoint	2	1.290322581	0.095810057	CDK2, TP53	154	11	16792	19.82526564	1	0.454095106	0.419113295
GOTERM_BP_DIRECT	GO:0033628~regulation of cell adhesion mediated by integrin	2	1.290322581	0.095810057	PLAU, PIK3CG	154	11	16792	19.82526564	1	0.454095106	0.419113295
GOTERM_BP_DIRECT	GO:0008210~estrogen metabolic process	2	1.290322581	0.095810057	SULT1E1, HSD17B4	154	11	16792	19.82526564	1	0.454095106	0.419113295
GOTERM_BP_DIRECT	GO:0021756~striatum development	2	1.290322581	0.095810057	DRD1, DRD2	154	11	16792	19.82526564	1	0.454095106	0.419113295
GOTERM_BP_DIRECT	GO:0030278~regulation of ossification	2	1.290322581	0.095810057	MAPK1, MAPK14	154	11	16792	19.82526564	1	0.454095106	0.419113295
GOTERM_BP_DIRECT	GO:0061045~negative regulation of wound healing	2	1.290322581	0.095810057	GJA1, HMGCR	154	11	16792	19.82526564	1	0.454095106	0.419113295
GOTERM_BP_DIRECT	GO:0034116~positive regulation of heterotypic cell-cell adhesion	2	1.290322581	0.095810057	IL1B, TNF	154	11	16792	19.82526564	1	0.454095106	0.419113295
GOTERM_BP_DIRECT	GO:0051024~positive regulation of immunoglobulin secretion	2	1.290322581	0.095810057	IL6, IL2	154	11	16792	19.82526564	1	0.454095106	0.419113295
GOTERM_BP_DIRECT	GO:0051259~protein oligomerization	3	1.935483871	0.098018955	AR, GJA1, SLC6A4	154	58	16792	5.639946261	1	0.463486381	0.427781101
GOTERM_BP_DIRECT	GO:0006810~transport	7	4.516129032	0.099007966	GABRA1, AR, GJA1, GABRA6, GABRA5, GABRA3, SLC6A2	154	348	16792	2.193312435	1	0.467079245	0.431097184
