# Supplementary material for: Molecular mechanism of modified Huanglian Wendan decoction in the treatment of polycystic ovary syndrome
Source: Medicine (Baltimore). 2023 Apr 14;102(15):e33212. doi: 10.1097/MD.0000000000033212 (PMC10101291; doi:10.1097/MD.0000000000033212)
Supplement: Supplementary file 6 [file medi-102-e33212-s006.txt]

Category	Term	Count	%	PValue	Genes	List Total	Pop Hits	Pop Total	Fold Enrichment	Bonferroni	Benjamini	FDR
GOTERM_CC_DIRECT	GO:0005886~plasma membrane	75	48.38709677	3.07E-12	CHRM2, ACHE, APP, CHRM3, GSK3B, CHRM1, CHRM4, CHRM5, HTR2C, ADRA1D, ECE1, HTR2A, ADRA1B, SLC6A2, ADRA1A, TNF, SLC6A3, PIK3CG, SLC6A4, THBD, GJA1, PLAU, CA2, PIM1, KDR, SCN5A, PRKACA, KCNH2, MMP2, HTR3A, OPRM1, ADRA2C, F2, F3, ADRA2A, F7, AR, ACOX1, KCNMA1, CAT, ACPP, MET, OPRD1, GRIA2, CHRNA2, GSTP1, CHRNA7, PTGER3, ADRB1, ADRB2, EGFR, DPP4, HMOX1, DRD1, LTA4H, DRD2, DRD3, DRD5, GABRA2, PTPN1, GA…	155	4121	18224	2.139787555	7.95E-10	7.95E-10	6.81E-10
GOTERM_CC_DIRECT	GO:0005615~extracellular space	39	25.16129032	2.39E-11	APP, ACHE, GSTP1, PON1, AKR1B1, PLAT, MPO, TNF, EGFR, THBD, IGHG1, PLAU, CA2, ALOX5, CHEK1, CCL2, HMOX1, XDH, CTSD, VCAM1, EGF, MMP2, MMP3, CTRB1, F2, LYZ, SELE, F3, IL2, SOD1, VEGFA, COL1A1, F7, COL3A1, IL6, IFNG, IL1B, CAT, ACPP	155	1347	18224	3.404152597	6.19E-09	3.09E-09	2.65E-09
GOTERM_CC_DIRECT	GO:0045211~postsynaptic membrane	15	9.677419355	3.19E-09	CHRM2, OPRD1, GABRA2, GRIA2, CHRM3, GABRA1, CHRM1, CHRNA2, GABRA6, GABRA5, CHRM4, CHRNA7, CHRM5, GABRA3, HTR3A	155	211	18224	8.358354992	8.27E-07	2.76E-07	2.36E-07
GOTERM_CC_DIRECT	GO:0005887~integral component of plasma membrane	36	23.22580645	5.73E-09	CHRM2, OPRD1, GRIA2, APP, CHRM3, CHRM1, CHRM4, PTGER3, CHRM5, HTR2C, ADRA1D, ADRB1, ADRB2, HTR2A, ADRA1B, SLC6A2, ADRA1A, TNF, SLC6A3, SLC6A4, THBD, GJA1, KDR, DRD1, DRD2, DRD3, DRD5, GABRA1, GABRA6, GABRA5, INSR, GABRA3, OPRM1, ADRA2C, ADRA2A, MET	155	1415	18224	2.991286903	1.49E-06	3.71E-07	3.18E-07
GOTERM_CC_DIRECT	GO:0045202~synapse	13	8.387096774	4.49E-08	CHRM2, GABRA2, ACHE, CHRM3, GABRA1, APP, CHRM1, GABRA6, GABRA5, CHRM4, CHRM5, EGFR, CCL2	155	181	18224	8.444555338	1.16E-05	2.33E-06	1.99E-06
GOTERM_CC_DIRECT	GO:0005901~caveola	9	5.806451613	7.27E-08	NOS3, INSR, KCNMA1, HMOX1, MAPK1, SCN5A, HTR2A, PTGS2, SELE	155	65	18224	16.27950372	1.88E-05	3.14E-06	2.69E-06
GOTERM_CC_DIRECT	GO:0043679~axon terminus	8	5.161290323	1.48E-07	CHRM2, OPRD1, CHRM3, CHRM1, GOT1, CCL2, DRD2, ADRA2C	155	48	18224	19.59569892	3.83E-05	5.47E-06	4.69E-06
GOTERM_CC_DIRECT	GO:0045121~membrane raft	13	8.387096774	1.85E-07	OPRD1, APP, OPRM1, SELE, SLC6A2, TNF, SLC6A3, EGFR, SLC6A4, DPP4, GJA1, KDR, CTSD	155	206	18224	7.419730661	4.80E-05	6.00E-06	5.15E-06
GOTERM_CC_DIRECT	GO:0005739~mitochondrion	31	20	6.46E-07	GSK3B, H6PD, MAOB, MAOA, GSTP1, ECI1, HSD17B4, MPO, ACACA, PPP3CA, LACTB, GJA1, MAPK8, MAPK1, ACADM, PRKACA, DECR1, HSPA5, GOT1, MMP2, MAPK14, ESR2, SOD1, POR, ACOX1, FASN, CAT, BCL2, CDK1, CYCS, TP53	155	1331	18224	2.738392186	1.67E-04	1.86E-05	1.59E-05
GOTERM_CC_DIRECT	GO:0005829~cytosol	52	33.5483871	5.98E-06	APP, GSK3B, AKR1B1, PYGM, HTR2A, PIK3CG, SLC6A4, PPP3CA, GJA1, CASP7, PNP, CA2, CHEK1, PRKACA, AR, IL1B, CAT, PPARG, TP53, ADH1C, ADH1B, GSTP1, ADH1A, ODC1, ACACA, MAPK8, SULT1E1, ALOX5, HMOX1, MAPK1, LTA4H, XDH, EGLN1, PTPN1, NQO1, GSTM2, JUN, GSTM1, NOS2, GOT1, NOS3, AKR1C3, MAPK14, SOD1, PDE10A, CDK4, FASN, CDK2, PDE3A, BCL2, CDK1, CYCS	155	3315	18224	1.844301075	0.001548546	1.55E-04	1.33E-04
GOTERM_CC_DIRECT	GO:0030054~cell junction	16	10.32258065	8.30E-06	CHRM2, GABRA2, ACHE, GRIA2, CHRM3, GABRA1, CHRM1, CHRNA2, GABRA6, GABRA5, CHRM4, CHRNA7, CHRM5, GABRA3, HTR3A, KDR	155	459	18224	4.098446834	0.002148139	1.95E-04	1.68E-04
GOTERM_CC_DIRECT	GO:1902711~GABA-A receptor complex	5	3.225806452	1.37E-05	GABRA2, GABRA1, GABRA6, GABRA5, GABRA3	155	18	18224	32.65949821	0.00353785	2.90E-04	2.49E-04
GOTERM_CC_DIRECT	GO:0009986~cell surface	17	10.96774194	1.46E-05	KCNH2, ACHE, APP, VCAM1, HSPA5, PLAT, SLC6A2, F3, TNF, SLC6A3, EGFR, VEGFA, DPP4, THBD, PLAU, SCN5A, MET	155	542	18224	3.687751458	0.003768271	2.90E-04	2.49E-04
GOTERM_CC_DIRECT	GO:0070062~extracellular exosome	45	29.03225806	2.26E-05	APP, PRSS1, MAOB, GSTP1, ECI1, PON1, AKR1B1, PYGM, PLAT, ECE1, MPO, ACACA, PTGS1, DPP4, GJA1, IGHG1, PNP, PLAU, CA2, MAPK1, LTA4H, ACADM, PRKACA, CTSD, DECR1, NQO1, GSTM2, MGAM, VCAM1, HSPA5, GOT1, EGF, INSR, AKR1C3, MAPK14, F2, LYZ, F3, SOD1, FASN, IL1B, KCNMA1, CAT, CDK1, ACPP	155	2811	18224	1.882190932	0.005832682	4.18E-04	3.58E-04
GOTERM_CC_DIRECT	GO:0005576~extracellular region	31	20	2.89E-05	APP, ACHE, PRSS1, PON1, PLAT, TNF, IGHG1, PNP, PLAU, KDR, CCL2, CTSD, F10, MMP1, EGF, MMP2, MMP3, CTRB1, F2, LYZ, IL2, ESR2, SOD1, VEGFA, COL1A1, F7, COL3A1, IL6, IFNG, IL1B, MET	155	1610	18224	2.263850932	0.007448576	4.98E-04	4.27E-04
GOTERM_CC_DIRECT	GO:0043235~receptor complex	8	5.161290323	1.03E-04	APP, RXRA, EGF, INSR, ADRB2, EGFR, ADRA2A, NR3C2	155	127	18224	7.406248412	0.026274241	0.001664013	0.001426297
GOTERM_CC_DIRECT	GO:0005777~peroxisome	7	4.516129032	2.54E-04	NOS2, ACOX1, CAT, HSD17B4, ACADM, XDH, SOD1	155	104	18224	7.913647643	0.063562252	0.003862583	0.003310785
GOTERM_CC_DIRECT	GO:0043204~perikaryon	7	4.516129032	2.81E-04	PDE10A, IFNG, MAPK1, CCL2, OPRM1, TOP1, DRD2	155	106	18224	7.764333536	0.070230791	0.004044925	0.003467079
GOTERM_CC_DIRECT	GO:0030424~axon	9	5.806451613	6.09E-04	GABRA2, APP, CA2, MAPK1, HTR3A, ACADM, HTR2A, DRD2, SLC6A3	155	222	18224	4.76652136	0.145872199	0.00829613	0.007110968
GOTERM_CC_DIRECT	GO:0034707~chloride channel complex	5	3.225806452	7.73E-04	GABRA2, GABRA1, GABRA6, GABRA5, GABRA3	155	49	18224	11.99736669	0.181516494	0.009989085	0.008562073
GOTERM_CC_DIRECT	GO:0098794~postsynapse	4	2.580645161	8.10E-04	GABRA2, GSK3B, PPP3CA, OPRM1	155	22	18224	21.3771261	0.189298847	0.009989085	0.008562073
GOTERM_CC_DIRECT	GO:0030139~endocytic vesicle	5	3.225806452	0.001116817	DPP4, CCL2, DRD2, DRD3, EGFR	155	54	18224	10.8864994	0.251300244	0.013147981	0.011269698
GOTERM_CC_DIRECT	GO:0005788~endoplasmic reticulum lumen	8	5.161290323	0.001244028	COL1A1, F7, COL3A1, H6PD, HSPA5, F10, F2, PTGS2	155	192	18224	4.898924731	0.275594364	0.014008834	0.012007572
GOTERM_CC_DIRECT	GO:0032279~asymmetric synapse	3	1.935483871	0.001921319	CHRM2, CHRM3, CHRM1	155	8	18224	44.09032258	0.392315945	0.02073423	0.017772197
GOTERM_CC_DIRECT	GO:0048471~perinuclear region of cytoplasm	14	9.032258065	0.002387956	KCNH2, ACHE, GSK3B, APP, NOS2, ODC1, AKR1B1, ECE1, SELE, EGFR, CDK4, CCL2, HMOX1, PPARG	155	621	18224	2.650625942	0.461635978	0.024739228	0.021205052
GOTERM_CC_DIRECT	GO:0043231~intracellular membrane-bounded organelle	13	8.387096774	0.002811679	APP, INSR, PON1, HSD17B4, CYP3A4, PTGS1, POR, CASP7, ACOX1, CYP1A2, CAT, CHEK1, PPARG	155	558	18224	2.739183721	0.517729719	0.028008649	0.024007414
GOTERM_CC_DIRECT	GO:0005764~lysosome	8	5.161290323	0.003125559	GJA1, GOT1, IL1B, CAT, ADRB2, MPO, CTSD, SOD1	155	226	18224	4.161918356	0.555492179	0.029982218	0.025699044
GOTERM_CC_DIRECT	GO:0005769~early endosome	8	5.161290323	0.003368373	PTPN1, GJA1, VCAM1, KDR, MAPK1, ECE1, ADRB1, ADRB2	155	229	18224	4.107395408	0.582671377	0.031157453	0.026706389
GOTERM_CC_DIRECT	GO:0030141~secretory granule	5	3.225806452	0.00356718	COL1A1, IL1B, PLAT, MPO, VEGFA	155	74	18224	7.944202267	0.603687219	0.031278503	0.026810146
GOTERM_CC_DIRECT	GO:0031012~extracellular matrix	9	5.806451613	0.003727049	COL1A1, COL3A1, HSPA5, MMP1, MMP2, PLAT, CTSD, F3, SOD1	155	296	18224	3.57489102	0.619819423	0.031278503	0.026810146
GOTERM_CC_DIRECT	GO:0045177~apical part of cell	5	3.225806452	0.003743759	APP, VCAM1, CA2, PLAT, DRD3	155	75	18224	7.83827957	0.621467438	0.031278503	0.026810146
GOTERM_CC_DIRECT	GO:0043005~neuron projection	8	5.161290323	0.004065056	OPRD1, IFNG, MAP2, OPRM1, PTGS2, SLC6A2, SLC6A3, SLC6A4	155	237	18224	3.968749149	0.65180593	0.032901547	0.028201326
GOTERM_CC_DIRECT	GO:0031090~organelle membrane	5	3.225806452	0.006342986	CYP2B6, CYP1A2, CYP3A4, PTGS2, PTGS1	155	87	18224	6.75713756	0.807578276	0.049782832	0.042670999
GOTERM_CC_DIRECT	GO:0030425~dendrite	9	5.806451613	0.007717356	CHRM2, GABRA2, CHRM3, CHRM1, GABRA5, CCL2, HTR2C, HTR2A, DRD2	155	335	18224	3.158709677	0.865547989	0.058788098	0.050389798
GOTERM_CC_DIRECT	GO:0009897~external side of plasma membrane	7	4.516129032	0.009518702	IL6, IGHG1, VCAM1, IFNG, CHRNA7, ECE1, TNF	155	213	18224	3.863940633	0.916017947	0.070438392	0.060375765
GOTERM_CC_DIRECT	GO:0032839~dendrite cytoplasm	3	1.935483871	0.00993306	MAPK1, OPRM1, SOD1	155	18	18224	19.59569892	0.92464349	0.071462847	0.061253869
GOTERM_CC_DIRECT	GO:0005778~peroxisomal membrane	4	2.580645161	0.010714062	ACOX1, CAT, HSD17B4, HMGCR	155	54	18224	8.709199522	0.938573538	0.074998434	0.064284372
GOTERM_CC_DIRECT	GO:0005768~endosome	7	4.516129032	0.012150385	APP, CDK2, KDR, ECE1, ADRB2, ADRA2C, EGFR	155	225	18224	3.657863799	0.95783751	0.082814466	0.070983828
GOTERM_CC_DIRECT	GO:0005789~endoplasmic reticulum membrane	15	9.677419355	0.014581592	GRIA2, HSPA5, HMGCR, CYP3A4, PTGS2, EGFR, PTGS1, NR3C2, POR, GJA1, CYP2B6, CYP1A2, BCL2, HMOX1, DRD1	155	862	18224	2.045954644	0.977728279	0.096836724	0.083002907
GOTERM_CC_DIRECT	GO:0031513~nonmotile primary cilium	3	1.935483871	0.015978952	DRD1, DRD2, DRD5	155	23	18224	15.33576438	0.984578149	0.103463714	0.088683183
GOTERM_CC_DIRECT	GO:1905286~serine-type peptidase complex	2	1.290322581	0.016829841	F7, F3	155	2	18224	117.5741935	0.987673768	0.103784018	0.08895773
GOTERM_CC_DIRECT	GO:0097124~cyclin A2-CDK2 complex	2	1.290322581	0.016829841	CCNA2, CDK2	155	2	18224	117.5741935	0.987673768	0.103784018	0.08895773
GOTERM_CC_DIRECT	GO:0005892~acetylcholine-gated channel complex	3	1.935483871	0.017336004	CHRNA2, CHRNA7, HTR3A	155	24	18224	14.69677419	0.989212857	0.104419187	0.08950216
GOTERM_CC_DIRECT	GO:0043025~neuronal cell body	8	5.161290323	0.017759438	CHRM2, GABRA2, NQO1, GSK3B, HTR3A, HTR2A, SLC6A3, SOD1	155	315	18224	2.986011265	0.99035223	0.10453851	0.089604437
GOTERM_CC_DIRECT	GO:0043198~dendritic shaft	3	1.935483871	0.029817972	GSK3B, APP, HTR2A	155	32	18224	11.02258065	0.999606463	0.171618992	0.147101993
GOTERM_CC_DIRECT	GO:0005794~Golgi apparatus	14	9.032258065	0.0313457	ACHE, APP, VCAM1, OPRM1, ESR1, PTGS1, CCNA2, COL1A1, GJA1, FASN, CAT, KDR, MAPK1, PPARG	155	863	18224	1.907344971	0.999738349	0.17648992	0.151277075
GOTERM_CC_DIRECT	GO:0031233~intrinsic component of external side of plasma membrane	2	1.290322581	0.033378246	F10, F3	155	4	18224	58.78709677	0.999848138	0.180103455	0.15437439
GOTERM_CC_DIRECT	GO:0097443~sorting endosome	2	1.290322581	0.033378246	PTPN1, KDR	155	4	18224	58.78709677	0.999848138	0.180103455	0.15437439
GOTERM_CC_DIRECT	GO:0042383~sarcolemma	4	2.580645161	0.035343938	PPP3CA, VCAM1, SCN5A, OPRM1	155	85	18224	5.532903226	0.999910365	0.186817958	0.160129678
GOTERM_CC_DIRECT	GO:0016324~apical plasma membrane	7	4.516129032	0.037357039	DPP4, GJA1, MGAM, CHRNA7, KCNMA1, ADRB2, EGFR	155	291	18224	2.828245206	0.999947821	0.192192045	0.164736039
GOTERM_CC_DIRECT	GO:0005741~mitochondrial outer membrane	5	3.225806452	0.037844766	GJA1, MAOB, MAOA, BCL2, PGR	155	149	18224	3.945442737	0.999954239	0.192192045	0.164736039
GOTERM_CC_DIRECT	GO:0005581~collagen trimer	4	2.580645161	0.043082892	RXRB, COL1A1, COL3A1, MMP1	155	92	18224	5.111921459	0.999988871	0.214585944	0.183930809
GOTERM_CC_DIRECT	GO:0005634~nucleus	57	36.77419355	0.044120899	RB1, ACHE, GSK3B, AHR, ADRA1B, NR3C1, MPO, ADRA1A, NR3C2, PPP3CA, CASP7, PNP, CHEK1, PIM1, KDR, ACADM, PRKACA, NCOA2, MMP2, CCNA2, AR, ACOX1, PPARG, PGR, TOP1, ACPP, TP53, PPARD, GSTP1, ADRB2, PTGS2, EGFR, PTGS1, RXRB, MAPK8, RXRA, HMOX1, MAPK1, DRD1, LTA4H, DECR1, EGLN1, JUN, NOS2, HSPA5, GOT1, NOS3, AKR1C3, MAPK14, ESR1, ESR2, SOD1, CDK4, CDK2, BCL2, CDK1, CYCS	155	5415	18224	1.23762309	0.999991598	0.215609676	0.184808294
GOTERM_CC_DIRECT	GO:0031965~nuclear membrane	6	3.870967742	0.045152734	CDK4, ALOX5, BCL2, ADRA1B, ADRA1A, EGFR	155	229	18224	3.080546556	0.999993648	0.21656589	0.185627906
GOTERM_CC_DIRECT	GO:0005925~focal adhesion	8	5.161290323	0.048554883	DPP4, GJA1, HSPA5, PLAU, CAT, MAPK1, OPRM1, EGFR	155	391	18224	2.405610098	0.99999748	0.228649356	0.195985162
GOTERM_CC_DIRECT	GO:0005782~peroxisomal matrix	3	1.935483871	0.057658985	ACOX1, CAT, HSD17B4	155	46	18224	7.667882188	0.999999791	0.266672806	0.22857669
GOTERM_CC_DIRECT	GO:0060170~ciliary membrane	3	1.935483871	0.059896689	DRD1, DRD2, DRD5	155	47	18224	7.504735758	0.999999887	0.272162146	0.23328184
GOTERM_CC_DIRECT	GO:0005654~nucleoplasm	32	20.64516129	0.062140676	RB1, AKR1B1, AHR, NR3C1, NR3C2, RXRB, PPP3CA, CASP7, MAPK8, RXRA, CHEK1, MAPK1, LTA4H, PRKACA, DECR1, NCOA2, JUN, MAPK14, ESR1, ESR2, SOD1, CCNA2, AR, ACOX1, CDK4, CDK2, CDK1, PPARG, PGR, TOP1, TP53, PPARD	155	2784	18224	1.351427512	0.999999939	0.277490259	0.237848793
GOTERM_CC_DIRECT	GO:0005641~nuclear envelope lumen	2	1.290322581	0.06564938	APP, ALOX5	155	8	18224	29.39354839	0.999999977	0.288189649	0.247019699
GOTERM_CC_DIRECT	GO:0016328~lateral plasma membrane	3	1.935483871	0.07392048	GJA1, SCN5A, DRD2	155	53	18224	6.655143031	0.999999998	0.319090072	0.273505776
GOTERM_CC_DIRECT	GO:0016020~membrane	26	16.77419355	0.075184755	ACHE, CHRM1, HSD17B4, ECE1, SLC6A2, TNF, EGFR, PIK3CG, DPP4, PPP3CA, HMOX1, PRKACA, KCNH2, VCAM1, HSPA5, INSR, ESR1, VEGFA, POR, PDE10A, ACOX1, FASN, KCNMA1, CAT, BCL2, CDK1	155	2200	18224	1.389513196	0.999999998	0.319227073	0.273623206
GOTERM_CC_DIRECT	GO:0031093~platelet alpha granule lumen	3	1.935483871	0.07880766	APP, EGF, VEGFA	155	55	18224	6.41313783	0.999999999	0.323987047	0.277703183
GOTERM_CC_DIRECT	GO:0031594~neuromuscular junction	3	1.935483871	0.07880766	ACHE, APP, PRKACA	155	55	18224	6.41313783	0.999999999	0.323987047	0.277703183
GOTERM_CC_DIRECT	GO:0000790~nuclear chromatin	5	3.225806452	0.08121068	AR, RXRA, ESR1, TP53, PPARD	155	193	18224	3.045963563	1	0.324272895	0.277948196
GOTERM_CC_DIRECT	GO:0032590~dendrite membrane	2	1.290322581	0.081381229	OPRD1, OPRM1	155	10	18224	23.51483871	1	0.324272895	0.277948196
GOTERM_CC_DIRECT	GO:0005783~endoplasmic reticulum	12	7.741935484	0.092444293	PTPN1, VCAM1, HSPA5, CAT, BCL2, KDR, HMOX1, HMGCR, SCN5A, OPRM1, PTGS2, TP53	155	828	18224	1.70397382	1	0.362773815	0.310948984
GOTERM_CC_DIRECT	GO:0031982~vesicle	4	2.580645161	0.094492409	OPRD1, F7, GSTP1, ECE1	155	128	18224	3.674193548	1	0.365276626	0.313094251
