# Supplementary material for: Molecular mechanism of modified Huanglian Wendan decoction in the treatment of polycystic ovary syndrome
Source: Medicine (Baltimore). 2023 Apr 14;102(15):e33212. doi: 10.1097/MD.0000000000033212 (PMC10101291; doi:10.1097/MD.0000000000033212)
Supplement: Supplementary file 7 [file medi-102-e33212-s007.txt]

Category	Term	Count	%	PValue	Genes	List Total	Pop Hits	Pop Total	Fold Enrichment	Bonferroni	Benjamini	FDR
GOTERM_MF_DIRECT	GO:0008144~drug binding	17	10.96774194	6.84E-18	CHRM2, CHRM3, GABRA1, CHRM1, CHRNA2, GSTP1, HTR2C, HTR2A, SLC6A3, PPP3CA, PNP, PDE10A, FASN, PPARG, DRD2, DRD3, PPARD	155	76	16881	24.36137521	3.75E-15	3.75E-15	3.45E-15
GOTERM_MF_DIRECT	GO:0019899~enzyme binding	25	16.12903226	4.05E-15	APP, CYP3A4, PTGS2, EGFR, PPP3CA, MAPK8, RXRA, HMOX1, SCN5A, EGLN1, PTPN1, GSTM2, JUN, GSTM1, HSPA5, MAPK14, ESR1, ESR2, AR, POR, CYP1A2, CAT, PPARG, PGR, TP53	155	333	16881	8.176402209	2.26E-12	1.11E-12	1.02E-12
GOTERM_MF_DIRECT	GO:0003707~steroid hormone receptor activity	10	6.451612903	1.82E-09	RXRB, AR, RXRA, PGR, PPARG, NR3C1, ESR1, ESR2, NR3C2, PPARD	155	56	16881	19.44815668	9.98E-07	3.17E-07	2.91E-07
GOTERM_MF_DIRECT	GO:0042803~protein homodimerization activity	27	17.41935484	2.31E-09	ACHE, MAOB, CHRNA7, PON1, ODC1, HSD17B4, ECE1, HMGCR, ADRB2, PTGS2, SLC6A4, DPP4, HMOX1, DRD2, XDH, KCNH2, GSTM2, JUN, GSTM1, NOS2, ADRA2C, ADRA2A, SOD1, VEGFA, FASN, CAT, BCL2	155	730	16881	4.028166151	1.27E-06	3.17E-07	2.91E-07
GOTERM_MF_DIRECT	GO:0005496~steroid binding	8	5.161290323	3.49E-09	AR, SULT1E1, PGR, CYP3A4, NR3C1, ESR1, ESR2, NR3C2	155	27	16881	32.26953405	1.92E-06	3.84E-07	3.52E-07
GOTERM_MF_DIRECT	GO:0005230~extracellular ligand-gated ion channel activity	8	5.161290323	1.61E-08	GABRA2, GABRA1, CHRNA2, GABRA6, GABRA5, CHRNA7, GABRA3, HTR3A	155	33	16881	26.40234604	8.81E-06	1.47E-06	1.35E-06
GOTERM_MF_DIRECT	GO:0004879~RNA polymerase II transcription factor activity, ligand-activated sequence-specific DNA binding	8	5.161290323	3.07E-08	RXRB, AR, RXRA, PPARG, AHR, ESR1, ESR2, PPARD	155	36	16881	24.20215054	1.68E-05	2.40E-06	2.21E-06
GOTERM_MF_DIRECT	GO:0016907~G-protein coupled acetylcholine receptor activity	5	3.225806452	2.28E-07	CHRM2, CHRM3, CHRM1, CHRM4, CHRM5	155	7	16881	77.79262673	1.25E-04	1.57E-05	1.44E-05
GOTERM_MF_DIRECT	GO:0020037~heme binding	11	7.096774194	5.06E-07	CYP2B6, NOS2, NOS3, CYP1A2, CAT, HMOX1, CYCS, CYP3A4, PTGS2, MPO, PTGS1	155	137	16881	8.74457264	2.78E-04	3.09E-05	2.83E-05
GOTERM_MF_DIRECT	GO:0004252~serine-type endopeptidase activity	14	9.032258065	6.21E-07	PRSS1, F10, MMP1, MMP2, CTRB1, MMP3, PLAT, F2, F3, DPP4, F7, IGHG1, PLAU, CTSD	155	255	16881	5.979354839	3.41E-04	3.41E-05	3.13E-05
GOTERM_MF_DIRECT	GO:0035240~dopamine binding	5	3.225806452	1.34E-06	DRD1, DRD2, DRD3, SLC6A3, DRD5	155	10	16881	54.45483871	7.36E-04	6.69E-05	6.14E-05
GOTERM_MF_DIRECT	GO:0016491~oxidoreductase activity	12	7.741935484	2.25E-06	POR, MAOB, ADH1C, MAOA, ADH1B, NOS3, FASN, CYP1A2, AKR1C3, AKR1B1, HSD17B4, CYP3A4	155	200	16881	6.534580645	0.001235765	1.03E-04	9.46E-05
GOTERM_MF_DIRECT	GO:0005102~receptor binding	15	9.677419355	4.43E-06	APP, GSTM2, NOS2, HSD17B4, PLAT, F2, SLC6A3, DPP4, F7, AR, GJA1, ACOX1, CAT, CCL2, PGR	155	353	16881	4.627889975	0.00242947	1.87E-04	1.72E-04
GOTERM_MF_DIRECT	GO:0004952~dopamine neurotransmitter receptor activity	4	2.580645161	7.35E-06	DRD1, DRD2, DRD3, DRD5	155	5	16881	87.12774194	0.004025225	2.88E-04	2.64E-04
GOTERM_MF_DIRECT	GO:0051379~epinephrine binding	4	2.580645161	1.46E-05	ADRB1, ADRB2, ADRA2C, ADRA2A	155	6	16881	72.60645161	0.007980627	5.15E-04	4.73E-04
GOTERM_MF_DIRECT	GO:0050661~NADP binding	6	3.870967742	1.54E-05	POR, H6PD, NOS2, NOS3, CAT, HMGCR	155	35	16881	18.67023041	0.008424357	5.15E-04	4.73E-04
GOTERM_MF_DIRECT	GO:0042802~identical protein binding	21	13.5483871	1.60E-05	RB1, KCNH2, NQO1, APP, JUN, GOT1, LYZ, ESR1, TNF, EGFR, SOD1, VEGFA, DPP4, COL1A1, BCL2, MAPK1, PPARG, ACADM, DRD2, ACPP, TP53	155	749	16881	3.053542358	0.008718414	5.15E-04	4.73E-04
GOTERM_MF_DIRECT	GO:0009055~electron carrier activity	8	5.161290323	1.82E-05	POR, MAOB, ACOX1, CYP1A2, AKR1B1, CYCS, ACADM, XDH	155	90	16881	9.680860215	0.009934809	5.55E-04	5.09E-04
GOTERM_MF_DIRECT	GO:0004890~GABA-A receptor activity	5	3.225806452	2.32E-05	GABRA2, GABRA1, GABRA6, GABRA5, GABRA3	155	19	16881	28.66044143	0.012658711	6.70E-04	6.16E-04
GOTERM_MF_DIRECT	GO:0050660~flavin adenine dinucleotide binding	7	4.516129032	2.53E-05	POR, MAOB, NOS2, ACOX1, NOS3, ACADM, XDH	155	64	16881	11.91199597	0.013813728	6.95E-04	6.38E-04
GOTERM_MF_DIRECT	GO:0008134~transcription factor binding	12	7.741935484	6.03E-05	RB1, NCOA2, AR, JUN, BCL2, PIM1, MAPK1, PPARG, AHR, ESR1, TP53, PPARD	155	284	16881	4.601817356	0.032554764	0.001575974	0.001446796
GOTERM_MF_DIRECT	GO:0042166~acetylcholine binding	5	3.225806452	8.52E-05	ACHE, CHRM3, CHRNA2, CHRNA7, HTR3A	155	26	16881	20.94416873	0.045679055	0.002125148	0.001950955
GOTERM_MF_DIRECT	GO:0046982~protein heterodimerization activity	15	9.677419355	9.32E-05	JUN, ADRB1, AHR, ADRA1B, ADRA2C, ADRA1A, EGFR, ADRA2A, VEGFA, PPP3CA, RXRA, BCL2, DRD2, TP53, PPARD	155	465	16881	3.513215401	0.049883738	0.002224719	0.002042365
GOTERM_MF_DIRECT	GO:0051721~protein phosphatase 2A binding	5	3.225806452	9.93E-05	PTPN1, BCL2, HMGCR, TP53, SLC6A3	155	27	16881	20.16845878	0.053040452	0.002270675	0.002084554
GOTERM_MF_DIRECT	GO:0004937~alpha1-adrenergic receptor activity	3	1.935483871	2.47E-04	ADRA1D, ADRA1B, ADRA1A	155	3	16881	108.9096774	0.126621217	0.00541477	0.004970936
GOTERM_MF_DIRECT	GO:0005515~protein binding	102	65.80645161	4.38E-04	RB1, APP, CHRM3, PLAT, AHR, NR3C1, TNF, NR3C2, GJA1, IGHG1, PLAU, CHEK1, PIM1, KDR, PRKACA, KCNH2, AR, POR, PGR, TP53, GRIA2, ADRB1, ADRB2, ACACA, DPP4, MAP2, HMOX1, DRD1, LTA4H, DRD2, DRD3, GSTM2, JUN, HSPA5, INSR, SELE, ESR1, ESR2, COL1A1, IL6, CDK4, FASN, CDK2, BCL2, CDK1, CYCS, ACHE, GSK3B, ECE1, ADRA1D, PYGM, SLC6A2, SLC6A3, PIK3CG, SLC6A4, THBD, PPP3CA, CASP7, CA2, SCN5A, CTSD, NCOA2, MMP2,…	155	8785	16881	1.264517598	0.213718234	0.00924567	0.008487828
GOTERM_MF_DIRECT	GO:0051380~norepinephrine binding	3	1.935483871	4.90E-04	ADRB1, ADRB2, ADRA2A	155	4	16881	81.68225806	0.235994454	0.009967194	0.009150211
GOTERM_MF_DIRECT	GO:0001046~core promoter sequence-specific DNA binding	5	3.225806452	6.23E-04	PPARG, TOP1, ESR1, TP53, ESR2	155	43	16881	12.66391598	0.289850593	0.012220472	0.011218794
GOTERM_MF_DIRECT	GO:0008503~benzodiazepine receptor activity	3	1.935483871	0.001210831	GABRA2, GABRA6, GABRA3	155	6	16881	54.45483871	0.485802977	0.020773313	0.019070582
GOTERM_MF_DIRECT	GO:0004024~alcohol dehydrogenase activity, zinc-dependent	3	1.935483871	0.001210831	ADH1C, ADH1B, ADH1A	155	6	16881	54.45483871	0.485802977	0.020773313	0.019070582
GOTERM_MF_DIRECT	GO:0008131~primary amine oxidase activity	3	1.935483871	0.001210831	VCAM1, MAOB, MAOA	155	6	16881	54.45483871	0.485802977	0.020773313	0.019070582
GOTERM_MF_DIRECT	GO:0001588~dopamine neurotransmitter receptor activity, coupled via Gs	3	1.935483871	0.001210831	DRD1, DRD3, DRD5	155	6	16881	54.45483871	0.485802977	0.020773313	0.019070582
GOTERM_MF_DIRECT	GO:0008504~monoamine transmembrane transporter activity	3	1.935483871	0.001685015	SLC6A2, SLC6A3, SLC6A4	155	7	16881	46.67557604	0.603806852	0.028032521	0.025734773
GOTERM_MF_DIRECT	GO:0002020~protease binding	6	3.870967742	0.002321735	DPP4, BCL2, TNF, TP53, F3, SLC6A3	155	101	16881	6.469881827	0.720880212	0.037489184	0.0344163
GOTERM_MF_DIRECT	GO:0004674~protein serine/threonine kinase activity	11	7.096774194	0.00239588	GSK3B, MAPK8, CDK4, CHEK1, CDK2, CDK1, PIM1, MAPK1, MAPK14, PRKACA, PIK3CG	155	376	16881	3.186187371	0.732039711	0.037581093	0.034500676
GOTERM_MF_DIRECT	GO:0019903~protein phosphatase binding	5	3.225806452	0.002612981	PPARG, MAPK14, TP53, MET, EGFR	155	63	16881	8.643625192	0.76221875	0.039847963	0.036581737
GOTERM_MF_DIRECT	GO:0005506~iron ion binding	7	4.516129032	0.002796674	EGLN1, CYP2B6, NOS3, ALOX5, CYP1A2, CYP3A4, XDH	155	153	16881	4.982795699	0.785087614	0.041189241	0.037813074
GOTERM_MF_DIRECT	GO:0043565~sequence-specific DNA binding	13	8.387096774	0.002850986	JUN, NR3C1, ESR1, ESR2, NR3C2, RXRB, AR, RXRA, BCL2, PGR, PPARG, TP53, PPARD	155	518	16881	2.733254453	0.791418744	0.041189241	0.037813074
GOTERM_MF_DIRECT	GO:0004716~receptor signaling protein tyrosine kinase activity	3	1.935483871	0.003546379	INSR, KDR, EGFR	155	10	16881	32.67290323	0.857786068	0.048674057	0.04468438
GOTERM_MF_DIRECT	GO:0051378~serotonin binding	3	1.935483871	0.003546379	HTR2C, HTR3A, HTR2A	155	10	16881	32.67290323	0.857786068	0.048674057	0.04468438
GOTERM_MF_DIRECT	GO:0043295~glutathione binding	3	1.935483871	0.00430859	GSTM2, GSTM1, GSTP1	155	11	16881	29.7026393	0.906568488	0.057693076	0.052964135
GOTERM_MF_DIRECT	GO:0008270~zinc ion binding	21	13.5483871	0.004827115	PTPN1, ADH1C, MMP1, ADH1B, MMP2, ADH1A, MMP3, NR3C1, ESR1, ESR2, NR3C2, SOD1, RXRB, AR, RXRA, CA2, PGR, PPARG, LTA4H, TP53, PPARD	155	1169	16881	1.956461271	0.92980672	0.062026405	0.056942273
GOTERM_MF_DIRECT	GO:0031625~ubiquitin protein ligase binding	9	5.806451613	0.004878283	RB1, KCNH2, GSK3B, HSPA5, BCL2, SCN5A, PRKACA, TP53, EGFR	155	287	16881	3.415286051	0.931760457	0.062026405	0.056942273
GOTERM_MF_DIRECT	GO:0004714~transmembrane receptor protein tyrosine kinase activity	4	2.580645161	0.004971151	INSR, KDR, MET, EGFR	155	38	16881	11.46417657	0.935168775	0.062026405	0.056942273
GOTERM_MF_DIRECT	GO:0004672~protein kinase activity	10	6.451612903	0.005736707	GSK3B, CDK4, CHEK1, CDK2, CDK1, CCL2, MAPK14, MET, EGFR, PIK3CG	155	359	16881	3.03369575	0.957511444	0.069987824	0.064251117
GOTERM_MF_DIRECT	GO:0004707~MAP kinase activity	3	1.935483871	0.007002043	MAPK8, MAPK1, MAPK14	155	14	16881	23.33778802	0.978882283	0.083567857	0.076718033
GOTERM_MF_DIRECT	GO:0016712~oxidoreductase activity, acting on paired donors, with incorporation or reduction of molecular oxygen, reduced flavin or flavoprotein as one donor, and incorporation of one atom of oxygen	3	1.935483871	0.008031193	CYP2B6, CYP1A2, CYP3A4	155	15	16881	21.78193548	0.988048824	0.089982142	0.082606556
GOTERM_MF_DIRECT	GO:0070402~NADPH binding	3	1.935483871	0.008031193	FASN, HMGCR, DECR1	155	15	16881	21.78193548	0.988048824	0.089982142	0.082606556
GOTERM_MF_DIRECT	GO:0010181~FMN binding	3	1.935483871	0.008031193	POR, NOS2, NOS3	155	15	16881	21.78193548	0.988048824	0.089982142	0.082606556
GOTERM_MF_DIRECT	GO:0097110~scaffold protein binding	4	2.580645161	0.009539192	KCNH2, GJA1, NOS3, SCN5A	155	48	16881	9.075806452	0.994815877	0.104740325	0.096155052
GOTERM_MF_DIRECT	GO:0003682~chromatin binding	10	6.451612903	0.009773698	NCOA2, AR, JUN, CDK1, PPARG, TOP1, MPO, ESR1, TP53, EGFR	155	391	16881	2.785413745	0.995447842	0.105210982	0.096587131
GOTERM_MF_DIRECT	GO:0004745~retinol dehydrogenase activity	3	1.935483871	0.01149518	ADH1C, ADH1A, AKR1C3	155	18	16881	18.1516129	0.998248717	0.121362577	0.111414824
GOTERM_MF_DIRECT	GO:0044212~transcription regulatory region DNA binding	7	4.516129032	0.013507771	AR, JUN, RXRA, PPARG, AHR, TNF, TP53	155	213	16881	3.579191277	0.999427963	0.139920116	0.128451254
GOTERM_MF_DIRECT	GO:0030332~cyclin binding	3	1.935483871	0.014106195	CDK4, CDK2, CDK1	155	20	16881	16.33645161	0.999590036	0.14341298	0.131657818
GOTERM_MF_DIRECT	GO:0004601~peroxidase activity	3	1.935483871	0.016947585	PTGS2, MPO, PTGS1	155	22	16881	14.85131965	0.999915939	0.166066303	0.152454311
GOTERM_MF_DIRECT	GO:0004666~prostaglandin-endoperoxide synthase activity	2	1.290322581	0.018162677	PTGS2, PTGS1	155	2	16881	108.9096774	0.999957371	0.166066303	0.152454311
GOTERM_MF_DIRECT	GO:0005330~dopamine:sodium symporter activity	2	1.290322581	0.018162677	SLC6A2, SLC6A3	155	2	16881	108.9096774	0.999957371	0.166066303	0.152454311
GOTERM_MF_DIRECT	GO:0038052~RNA polymerase II transcription factor activity, estrogen-activated sequence-specific DNA binding	2	1.290322581	0.018162677	ESR1, ESR2	155	2	16881	108.9096774	0.999957371	0.166066303	0.152454311
GOTERM_MF_DIRECT	GO:0071886~1-(4-iodo-2,5-dimethoxyphenyl)propan-2-amine binding	2	1.290322581	0.018162677	HTR2C, HTR2A	155	2	16881	108.9096774	0.999957371	0.166066303	0.152454311
GOTERM_MF_DIRECT	GO:0015464~acetylcholine receptor activity	3	1.935483871	0.018451811	CHRNA2, CHRNA7, HTR3A	155	23	16881	14.2056101	0.999963735	0.166066303	0.152454311
GOTERM_MF_DIRECT	GO:0004889~acetylcholine-activated cation-selective channel activity	3	1.935483871	0.018451811	CHRNA2, CHRNA7, HTR3A	155	23	16881	14.2056101	0.999963735	0.166066303	0.152454311
GOTERM_MF_DIRECT	GO:0008236~serine-type peptidase activity	4	2.580645161	0.019842041	DPP4, F7, PRSS1, CTRB1	155	63	16881	6.914900154	0.999983345	0.175698073	0.161296592
GOTERM_MF_DIRECT	GO:0001948~glycoprotein binding	4	2.580645161	0.021540792	F7, HSPA5, PLAT, EGFR	155	65	16881	6.702133995	0.999993574	0.187712616	0.172326336
GOTERM_MF_DIRECT	GO:0005125~cytokine activity	6	3.870967742	0.022704812	IL6, IFNG, IL1B, TNF, IL2, VEGFA	155	176	16881	3.712829912	0.999996657	0.194764718	0.178800397
GOTERM_MF_DIRECT	GO:0016301~kinase activity	7	4.516129032	0.023297005	GSK3B, MAPK8, PLAU, CHEK1, CDK2, MAPK1, PIK3CG	155	241	16881	3.163351626	0.999997603	0.196770091	0.180641395
GOTERM_MF_DIRECT	GO:0004435~phosphatidylinositol phospholipase C activity	3	1.935483871	0.024999736	CHRM3, CHRM1, CHRM5	155	27	16881	12.10107527	0.99999908	0.203962736	0.187244479
GOTERM_MF_DIRECT	GO:0070330~aromatase activity	3	1.935483871	0.024999736	CYP2B6, CYP1A2, CYP3A4	155	27	16881	12.10107527	0.99999908	0.203962736	0.187244479
GOTERM_MF_DIRECT	GO:0003713~transcription coactivator activity	7	4.516129032	0.026333846	RXRB, RB1, NCOA2, JUN, RXRA, ESR2, PPARD	155	248	16881	3.074063476	0.999999566	0.203962736	0.187244479
GOTERM_MF_DIRECT	GO:0001591~dopamine neurotransmitter receptor activity, coupled via Gi/Go	2	1.290322581	0.027120728	DRD2, DRD3	155	3	16881	72.60645161	0.999999722	0.203962736	0.187244479
GOTERM_MF_DIRECT	GO:0035410~dihydrotestosterone 17-beta-dehydrogenase activity	2	1.290322581	0.027120728	AKR1C3, HSD17B4	155	3	16881	72.60645161	0.999999722	0.203962736	0.187244479
GOTERM_MF_DIRECT	GO:0004938~alpha2-adrenergic receptor activity	2	1.290322581	0.027120728	ADRA2C, ADRA2A	155	3	16881	72.60645161	0.999999722	0.203962736	0.187244479
GOTERM_MF_DIRECT	GO:0004886~9-cis retinoic acid receptor activity	2	1.290322581	0.027120728	RXRB, RXRA	155	3	16881	72.60645161	0.999999722	0.203962736	0.187244479
GOTERM_MF_DIRECT	GO:0004517~nitric-oxide synthase activity	2	1.290322581	0.027120728	NOS2, NOS3	155	3	16881	72.60645161	0.999999722	0.203962736	0.187244479
GOTERM_MF_DIRECT	GO:0005516~calmodulin binding	6	3.870967742	0.029664222	PPP3CA, NOS2, MAP2, NOS3, SCN5A, EGFR	155	189	16881	3.457450077	0.999999934	0.220076459	0.202037405
GOTERM_MF_DIRECT	GO:0004713~protein tyrosine kinase activity	5	3.225806452	0.033592655	EGF, INSR, KDR, MET, EGFR	155	133	16881	4.094348775	0.999999993	0.245898234	0.225742641
GOTERM_MF_DIRECT	GO:0035173~histone kinase activity	2	1.290322581	0.035997574	CDK2, CDK1	155	4	16881	54.45483871	0.999999998	0.247033353	0.226784717
GOTERM_MF_DIRECT	GO:0034617~tetrahydrobiopterin binding	2	1.290322581	0.035997574	NOS2, NOS3	155	4	16881	54.45483871	0.999999998	0.247033353	0.226784717
GOTERM_MF_DIRECT	GO:0034875~caffeine oxidase activity	2	1.290322581	0.035997574	CYP1A2, CYP3A4	155	4	16881	54.45483871	0.999999998	0.247033353	0.226784717
GOTERM_MF_DIRECT	GO:0034056~estrogen response element binding	2	1.290322581	0.035997574	ESR1, ESR2	155	4	16881	54.45483871	0.999999998	0.247033353	0.226784717
GOTERM_MF_DIRECT	GO:0051425~PTB domain binding	2	1.290322581	0.035997574	APP, INSR	155	4	16881	54.45483871	0.999999998	0.247033353	0.226784717
GOTERM_MF_DIRECT	GO:0004693~cyclin-dependent protein serine/threonine kinase activity	3	1.935483871	0.038340498	CDK4, CDK2, CDK1	155	34	16881	9.609677419	1	0.259863375	0.238563099
GOTERM_MF_DIRECT	GO:0004364~glutathione transferase activity	3	1.935483871	0.040425715	GSTM2, GSTM1, GSTP1	155	35	16881	9.335115207	1	0.27065509	0.248470246
GOTERM_MF_DIRECT	GO:0015276~ligand-gated ion channel activity	3	1.935483871	0.042552893	CHRNA2, CHRNA7, HTR3A	155	36	16881	9.075806452	1	0.281464317	0.258393472
GOTERM_MF_DIRECT	GO:0022851~GABA-gated chloride ion channel activity	2	1.290322581	0.044793946	GABRA2, GABRA1	155	5	16881	43.56387097	1	0.282665248	0.259495965
GOTERM_MF_DIRECT	GO:0031694~alpha-2A adrenergic receptor binding	2	1.290322581	0.044793946	ADRB1, ADRA2C	155	5	16881	43.56387097	1	0.282665248	0.259495965
GOTERM_MF_DIRECT	GO:0030284~estrogen receptor activity	2	1.290322581	0.044793946	ESR1, ESR2	155	5	16881	43.56387097	1	0.282665248	0.259495965
GOTERM_MF_DIRECT	GO:0004784~superoxide dismutase activity	2	1.290322581	0.044793946	NQO1, SOD1	155	5	16881	43.56387097	1	0.282665248	0.259495965
GOTERM_MF_DIRECT	GO:0004064~arylesterase activity	2	1.290322581	0.053510569	CA2, PON1	155	6	16881	36.30322581	1	0.333832985	0.306469625
GOTERM_MF_DIRECT	GO:0019901~protein kinase binding	8	5.161290323	0.057065309	CCNA2, GSK3B, PTPN1, SCN5A, PRKACA, TP53, EGFR, ADRA2A	155	376	16881	2.317227179	1	0.352009603	0.323156357
GOTERM_MF_DIRECT	GO:0008083~growth factor activity	5	3.225806452	0.061121577	IL6, EGF, F2, IL2, VEGFA	155	162	16881	3.361409797	1	0.362971712	0.333219932
GOTERM_MF_DIRECT	GO:0004128~cytochrome-b5 reductase activity, acting on NAD(P)H	2	1.290322581	0.062148162	NQO1, POR	155	7	16881	31.11705069	1	0.362971712	0.333219932
GOTERM_MF_DIRECT	GO:0034618~arginine binding	2	1.290322581	0.062148162	NOS2, NOS3	155	7	16881	31.11705069	1	0.362971712	0.333219932
GOTERM_MF_DIRECT	GO:0004022~alcohol dehydrogenase (NAD) activity	2	1.290322581	0.062148162	ADH1C, ADH1A	155	7	16881	31.11705069	1	0.362971712	0.333219932
GOTERM_MF_DIRECT	GO:0004032~alditol:NADP+ 1-oxidoreductase activity	2	1.290322581	0.062148162	AKR1C3, AKR1B1	155	7	16881	31.11705069	1	0.362971712	0.333219932
GOTERM_MF_DIRECT	GO:0001085~RNA polymerase II transcription factor binding	3	1.935483871	0.068465144	GSK3B, AR, TP53	155	47	16881	6.951681537	1	0.391535045	0.359442009
GOTERM_MF_DIRECT	GO:0019825~oxygen binding	3	1.935483871	0.068465144	CYP2B6, CYP1A2, CYP3A4	155	47	16881	6.951681537	1	0.391535045	0.359442009
GOTERM_MF_DIRECT	GO:0030235~nitric-oxide synthase regulator activity	2	1.290322581	0.070707436	ESR1, EGFR	155	8	16881	27.22741935	1	0.399428949	0.366688871
GOTERM_MF_DIRECT	GO:0005178~integrin binding	4	2.580645161	0.071300614	COL3A1, VCAM1, KDR, EGFR	155	105	16881	4.148940092	1	0.399428949	0.366688871
GOTERM_MF_DIRECT	GO:0004222~metalloendopeptidase activity	4	2.580645161	0.084598139	MMP1, MMP2, MMP3, ECE1	155	113	16881	3.85520982	1	0.469135135	0.430681436
GOTERM_MF_DIRECT	GO:0004175~endopeptidase activity	3	1.935483871	0.0870212	MMP1, MMP3, ECE1	155	54	16881	6.050537634	1	0.473016225	0.434244403
GOTERM_MF_DIRECT	GO:0005254~chloride channel activity	3	1.935483871	0.0870212	GABRA6, GABRA5, GABRA3	155	54	16881	6.050537634	1	0.473016225	0.434244403
GOTERM_MF_DIRECT	GO:0005088~Ras guanyl-nucleotide exchange factor activity	4	2.580645161	0.088077254	EGF, ADRB1, EGFR, IL2	155	115	16881	3.788162693	1	0.474062869	0.435205257
GOTERM_MF_DIRECT	GO:0003824~catalytic activity	5	3.225806452	0.093441683	MGAM, PNP, ECI1, FASN, ODC1	155	188	16881	2.896533974	1	0.498053243	0.457229206
GOTERM_MF_DIRECT	GO:0016705~oxidoreductase activity, acting on paired donors, with incorporation or reduction of molecular oxygen	3	1.935483871	0.095385061	EGLN1, CYP2B6, CYP3A4	155	57	16881	5.732088285	1	0.501536949	0.460427363
GOTERM_MF_DIRECT	GO:0048407~platelet-derived growth factor binding	2	1.290322581	0.095922367	COL1A1, COL3A1	155	11	16881	19.80175953	1	0.501536949	0.460427363
GOTERM_MF_DIRECT	GO:0004497~monooxygenase activity	3	1.935483871	0.098222658	CYP2B6, CYP1A2, CYP3A4	155	58	16881	5.633259177	1	0.508719241	0.467020942
