# Supplementary material for: Molecular mechanism of modified Huanglian Wendan decoction in the treatment of polycystic ovary syndrome
Source: Medicine (Baltimore). 2023 Apr 14;102(15):e33212. doi: 10.1097/MD.0000000000033212 (PMC10101291; doi:10.1097/MD.0000000000033212)
Supplement: Supplementary file 8 [file medi-102-e33212-s008.txt]

Category	Term	Count	%	PValue	Genes	List Total	Pop Hits	Pop Total	Fold Enrichment	Bonferroni	Benjamini	FDR
KEGG_PATHWAY	hsa04080:Neuroactive ligand-receptor interaction	32	20.64516129	3.11E-15	CHRM2, OPRD1, GRIA2, CHRM3, PRSS1, CHRM1, CHRNA2, CHRM4, CHRNA7, PTGER3, CHRM5, HTR2C, ADRA1D, ADRB1, ADRB2, HTR2A, ADRA1B, NR3C1, ADRA1A, DRD1, DRD2, DRD3, DRD5, GABRA2, GABRA1, GABRA6, GABRA5, GABRA3, OPRM1, ADRA2C, F2, ADRA2A	142	277	6879	5.596379722	6.99E-13	7.00E-13	3.70E-13
KEGG_PATHWAY	hsa04020:Calcium signaling pathway	20	12.90322581	3.01E-09	CHRM2, CHRM3, CHRM1, NOS2, NOS3, CHRNA7, PTGER3, CHRM5, HTR2C, ADRA1D, ADRB1, ADRB2, HTR2A, ADRA1B, ADRA1A, EGFR, PPP3CA, DRD1, PRKACA, DRD5	142	179	6879	5.412699662	6.76E-07	3.22E-07	1.70E-07
KEGG_PATHWAY	hsa05200:Pathways in cancer	29	18.70967742	4.29E-09	RB1, GSK3B, GSTP1, PTGER3, PTGS2, EGFR, PIK3CG, RXRB, MAPK8, RXRA, MAPK1, PRKACA, EGLN1, JUN, NOS2, MMP1, EGF, MMP2, VEGFA, AR, IL6, CDK4, CDK2, BCL2, CYCS, PPARG, MET, TP53, PPARD	142	393	6879	3.574723148	9.65E-07	3.22E-07	1.70E-07
KEGG_PATHWAY	hsa04668:TNF signaling pathway	14	9.032258065	2.25E-07	JUN, VCAM1, MMP3, PTGS2, MAPK14, SELE, TNF, PIK3CG, CASP7, IL6, MAPK8, IL1B, CCL2, MAPK1	142	107	6879	6.338423062	5.07E-05	1.27E-05	6.71E-06
KEGG_PATHWAY	hsa04066:HIF-1 signaling pathway	13	8.387096774	4.92E-07	EGLN1, NOS2, NOS3, EGF, INSR, EGFR, PIK3CG, VEGFA, IL6, IFNG, BCL2, HMOX1, MAPK1	142	96	6879	6.560079225	1.11E-04	2.22E-05	1.17E-05
KEGG_PATHWAY	hsa00982:Drug metabolism - cytochrome P450	11	7.096774194	1.00E-06	GSTM2, GSTM1, CYP2B6, MAOB, ADH1C, MAOA, ADH1B, GSTP1, ADH1A, CYP1A2, CYP3A4	142	68	6879	7.836474731	2.26E-04	3.76E-05	1.99E-05
KEGG_PATHWAY	hsa05219:Bladder cancer	9	5.806451613	1.38E-06	RB1, MMP1, CDK4, EGF, MMP2, MAPK1, TP53, EGFR, VEGFA	142	41	6879	10.63397458	3.10E-04	4.43E-05	2.34E-05
KEGG_PATHWAY	hsa05014:Amyotrophic lateral sclerosis (ALS)	9	5.806451613	6.63E-06	PPP3CA, GRIA2, CAT, BCL2, CYCS, MAPK14, TNF, TP53, SOD1	142	50	6879	8.719859155	0.001490424	1.80E-04	9.55E-05
KEGG_PATHWAY	hsa05142:Chagas disease (American trypanosomiasis)	12	7.741935484	7.94E-06	IL6, JUN, MAPK8, IFNG, NOS2, IL1B, MAPK1, CCL2, MAPK14, TNF, IL2, PIK3CG	142	104	6879	5.589653304	0.001784798	1.80E-04	9.55E-05
KEGG_PATHWAY	hsa05222:Small cell lung cancer	11	7.096774194	8.02E-06	RXRB, RB1, RXRA, NOS2, CDK4, CDK2, BCL2, CYCS, PTGS2, TP53, PIK3CG	142	85	6879	6.269179785	0.001803175	1.80E-04	9.55E-05
KEGG_PATHWAY	hsa04728:Dopaminergic synapse	13	8.387096774	1.07E-05	GRIA2, GSK3B, MAOB, MAOA, MAPK14, SLC6A3, PPP3CA, MAPK8, DRD1, DRD2, PRKACA, DRD3, DRD5	142	128	6879	4.920059419	0.002399601	1.97E-04	1.04E-04
KEGG_PATHWAY	hsa04540:Gap junction	11	7.096774194	1.10E-05	GJA1, EGF, CDK1, MAPK1, HTR2C, ADRB1, DRD1, HTR2A, DRD2, PRKACA, EGFR	142	88	6879	6.055457746	0.002467538	1.97E-04	1.04E-04
KEGG_PATHWAY	hsa04024:cAMP signaling pathway	16	10.32258065	1.14E-05	CHRM2, GRIA2, JUN, CHRM1, PTGER3, ADRB1, ADRB2, PIK3CG, MAPK8, ACOX1, PDE3A, MAPK1, DRD1, DRD2, PRKACA, DRD5	142	198	6879	3.914639351	0.002563813	1.97E-04	1.04E-04
KEGG_PATHWAY	hsa04726:Serotonergic synapse	12	7.741935484	1.49E-05	APP, MAOB, MAOA, ALOX5, MAPK1, HTR2C, HTR3A, HTR2A, PRKACA, PTGS2, SLC6A4, PTGS1	142	111	6879	5.237152646	0.003347857	2.37E-04	1.25E-04
KEGG_PATHWAY	hsa05223:Non-small cell lung cancer	9	5.806451613	1.58E-05	RXRB, RB1, RXRA, CDK4, EGF, MAPK1, TP53, EGFR, PIK3CG	142	56	6879	7.785588531	0.003551523	2.37E-04	1.25E-04
KEGG_PATHWAY	hsa04022:cGMP-PKG signaling pathway	14	9.032258065	1.88E-05	OPRD1, NOS3, INSR, ADRA1D, ADRB1, ADRB2, ADRA1B, ADRA2C, ADRA1A, ADRA2A, PPP3CA, KCNMA1, PDE3A, MAPK1	142	158	6879	4.292476377	0.004228197	2.65E-04	1.40E-04
KEGG_PATHWAY	hsa04151:PI3K-Akt signaling pathway	21	13.5483871	2.14E-05	CHRM2, GSK3B, CHRM1, NOS3, EGF, INSR, EGFR, IL2, PIK3CG, VEGFA, COL1A1, COL3A1, IL6, RXRA, CDK4, CDK2, KDR, BCL2, MAPK1, MET, TP53	142	345	6879	2.948744642	0.004801274	2.83E-04	1.50E-04
KEGG_PATHWAY	hsa05204:Chemical carcinogenesis	10	6.451612903	3.33E-05	GSTM2, GSTM1, ADH1C, ADH1B, CHRNA7, GSTP1, ADH1A, CYP1A2, CYP3A4, PTGS2	142	80	6879	6.055457746	0.007472192	4.17E-04	2.20E-04
KEGG_PATHWAY	hsa04723:Retrograde endocannabinoid signaling	11	7.096774194	3.73E-05	GABRA2, GABRA1, GRIA2, MAPK8, GABRA6, GABRA5, GABRA3, MAPK1, MAPK14, PRKACA, PTGS2	142	101	6879	5.276042393	0.008347989	4.25E-04	2.25E-04
KEGG_PATHWAY	hsa05161:Hepatitis B	13	8.387096774	3.77E-05	RB1, JUN, TNF, PIK3CG, CCNA2, IL6, MAPK8, CDK4, CDK2, BCL2, MAPK1, CYCS, TP53	142	145	6879	4.343224866	0.00845738	4.25E-04	2.25E-04
KEGG_PATHWAY	hsa05212:Pancreatic cancer	9	5.806451613	4.81E-05	RB1, MAPK8, CDK4, EGF, MAPK1, TP53, EGFR, PIK3CG, VEGFA	142	65	6879	6.707583965	0.010765139	5.15E-04	2.73E-04
KEGG_PATHWAY	hsa05144:Malaria	8	5.161290323	5.48E-05	IL6, VCAM1, IFNG, IL1B, CCL2, SELE, TNF, MET	142	49	6879	7.909169302	0.012250001	5.36E-04	2.83E-04
KEGG_PATHWAY	hsa05030:Cocaine addiction	8	5.161290323	5.48E-05	GRIA2, JUN, MAOB, MAOA, DRD1, DRD2, PRKACA, SLC6A3	142	49	6879	7.909169302	0.012250001	5.36E-04	2.83E-04
KEGG_PATHWAY	hsa05215:Prostate cancer	10	6.451612903	7.15E-05	RB1, GSK3B, AR, EGF, CDK2, BCL2, MAPK1, TP53, EGFR, PIK3CG	142	88	6879	5.504961588	0.01595518	6.70E-04	3.54E-04
KEGG_PATHWAY	hsa04725:Cholinergic synapse	11	7.096774194	8.40E-05	CHRM2, ACHE, CHRM3, CHRM1, CHRNA7, CHRM4, CHRM5, BCL2, MAPK1, PRKACA, PIK3CG	142	111	6879	4.800723258	0.018715286	7.56E-04	4.00E-04
KEGG_PATHWAY	hsa05032:Morphine addiction	10	6.451612903	9.31E-05	GABRA2, GABRA1, PDE10A, GABRA6, GABRA5, GABRA3, PDE3A, DRD1, OPRM1, PRKACA	142	91	6879	5.323479338	0.02072718	8.06E-04	4.26E-04
KEGG_PATHWAY	hsa00980:Metabolism of xenobiotics by cytochrome P450	9	5.806451613	1.23E-04	GSTM2, GSTM1, CYP2B6, ADH1C, ADH1B, GSTP1, ADH1A, CYP1A2, CYP3A4	142	74	6879	5.891796726	0.027296514	0.001024973	5.42E-04
KEGG_PATHWAY	hsa04923:Regulation of lipolysis in adipocytes	8	5.161290323	1.31E-04	INSR, PTGER3, ADRB1, ADRB2, PRKACA, PTGS2, PIK3CG, PTGS1	142	56	6879	6.920523139	0.029097261	0.001049988	5.55E-04
KEGG_PATHWAY	hsa05133:Pertussis	9	5.806451613	1.35E-04	IL6, CASP7, JUN, MAPK8, NOS2, IL1B, MAPK1, MAPK14, TNF	142	75	6879	5.813239437	0.029992742	0.001049988	5.55E-04
KEGG_PATHWAY	hsa05033:Nicotine addiction	7	4.516129032	1.44E-04	GABRA2, GABRA1, GRIA2, GABRA6, GABRA5, CHRNA7, GABRA3	142	40	6879	8.477640845	0.031910702	0.001080954	5.72E-04
KEGG_PATHWAY	hsa04915:Estrogen signaling pathway	10	6.451612903	1.79E-04	JUN, NOS3, MMP2, MAPK1, OPRM1, PRKACA, ESR1, ESR2, EGFR, PIK3CG	142	99	6879	4.893299189	0.03947034	0.001298929	6.87E-04
KEGG_PATHWAY	hsa04660:T cell receptor signaling pathway	10	6.451612903	1.93E-04	GSK3B, PPP3CA, JUN, IFNG, CDK4, MAPK1, MAPK14, TNF, IL2, PIK3CG	142	100	6879	4.844366197	0.042561055	0.001359035	7.19E-04
KEGG_PATHWAY	hsa05164:Influenza A	13	8.387096774	2.19E-04	GSK3B, PRSS1, JUN, MAPK14, TNF, PIK3CG, IL6, MAPK8, IFNG, IL1B, CCL2, MAPK1, CYCS	142	174	6879	3.619354055	0.048165821	0.001495728	7.91E-04
KEGG_PATHWAY	hsa04370:VEGF signaling pathway	8	5.161290323	2.27E-04	PPP3CA, NOS3, KDR, MAPK1, MAPK14, PTGS2, PIK3CG, VEGFA	142	61	6879	6.353267144	0.049730714	0.00150012	7.93E-04
KEGG_PATHWAY	hsa05210:Colorectal cancer	8	5.161290323	2.51E-04	GSK3B, JUN, MAPK8, BCL2, MAPK1, CYCS, TP53, PIK3CG	142	62	6879	6.250795093	0.054962683	0.001614965	8.54E-04
KEGG_PATHWAY	hsa04970:Salivary secretion	9	5.806451613	3.52E-04	CHRM3, KCNMA1, ADRA1D, ADRB1, ADRB2, ADRA1B, LYZ, PRKACA, ADRA1A	142	86	6879	5.069685555	0.076204099	0.002201393	0.001164292
KEGG_PATHWAY	hsa05031:Amphetamine addiction	8	5.161290323	3.72E-04	PPP3CA, GRIA2, JUN, MAOB, MAOA, DRD1, PRKACA, SLC6A3	142	66	6879	5.871959027	0.080226407	0.002257573	0.001194005
KEGG_PATHWAY	hsa04914:Progesterone-mediated oocyte maturation	9	5.806451613	3.81E-04	CCNA2, MAPK8, CDK2, CDK1, MAPK1, PGR, MAPK14, PRKACA, PIK3CG	142	87	6879	5.011413307	0.082226038	0.002257573	0.001194005
KEGG_PATHWAY	hsa05323:Rheumatoid arthritis	9	5.806451613	4.12E-04	IL6, JUN, IFNG, MMP1, IL1B, MMP3, CCL2, TNF, VEGFA	142	88	6879	4.954465429	0.088603616	0.002378416	0.001257918
KEGG_PATHWAY	hsa05143:African trypanosomiasis	6	3.870967742	5.04E-04	IL6, VCAM1, IFNG, IL1B, SELE, TNF	142	33	6879	8.80793854	0.107176404	0.002833443	0.001498576
KEGG_PATHWAY	hsa05020:Prion diseases	6	3.870967742	5.81E-04	IL6, HSPA5, IL1B, MAPK1, PRKACA, SOD1	142	34	6879	8.548881524	0.122562216	0.00304956	0.001612879
KEGG_PATHWAY	hsa05140:Leishmaniasis	8	5.161290323	5.83E-04	JUN, IFNG, NOS2, IL1B, MAPK1, MAPK14, PTGS2, TNF	142	71	6879	5.458440786	0.122930743	0.00304956	0.001612879
KEGG_PATHWAY	hsa05218:Melanoma	8	5.161290323	5.83E-04	RB1, CDK4, EGF, MAPK1, TP53, MET, EGFR, PIK3CG	142	71	6879	5.458440786	0.122930743	0.00304956	0.001612879
KEGG_PATHWAY	hsa00350:Tyrosine metabolism	6	3.870967742	6.67E-04	MAOB, GOT1, ADH1C, MAOA, ADH1B, ADH1A	142	35	6879	8.304627767	0.139343731	0.003409319	0.001803151
KEGG_PATHWAY	hsa04071:Sphingolipid signaling pathway	10	6.451612903	7.52E-04	OPRD1, MAPK8, NOS3, BCL2, MAPK1, MAPK14, TNF, CTSD, TP53, PIK3CG	142	120	6879	4.036971831	0.155640945	0.003758086	0.00198761
KEGG_PATHWAY	hsa05205:Proteoglycans in cancer	13	8.387096774	7.79E-04	MMP2, MAPK14, ESR1, TNF, EGFR, PIK3CG, VEGFA, PLAU, KDR, MAPK1, PRKACA, MET, TP53	142	200	6879	3.148838028	0.160901853	0.003812157	0.002016208
KEGG_PATHWAY	hsa04621:NOD-like receptor signaling pathway	7	4.516129032	9.32E-04	IL6, MAPK8, IL1B, MAPK1, CCL2, MAPK14, TNF	142	56	6879	6.055457746	0.189226537	0.004461039	0.002359394
KEGG_PATHWAY	hsa05152:Tuberculosis	12	7.741935484	9.69E-04	PPP3CA, IL6, MAPK8, IFNG, NOS2, IL1B, BCL2, MAPK1, CYCS, MAPK14, TNF, CTSD	142	177	6879	3.284316066	0.19603947	0.004543736	0.002403131
KEGG_PATHWAY	hsa04510:Focal adhesion	13	8.387096774	0.001010583	GSK3B, JUN, EGF, EGFR, PIK3CG, VEGFA, COL1A1, COL3A1, MAPK8, KDR, BCL2, MAPK1, MET	142	206	6879	3.057124299	0.203474582	0.004578674	0.00242161
KEGG_PATHWAY	hsa04932:Non-alcoholic fatty liver disease (NAFLD)	11	7.096774194	0.001017483	GSK3B, IL6, CASP7, JUN, MAPK8, RXRA, IL1B, INSR, CYCS, TNF, PIK3CG	142	151	6879	3.529008488	0.204711444	0.004578674	0.00242161
KEGG_PATHWAY	hsa04380:Osteoclast differentiation	10	6.451612903	0.001405216	PPP3CA, JUN, MAPK8, IFNG, IL1B, MAPK1, PPARG, MAPK14, TNF, PIK3CG	142	131	6879	3.697989463	0.271229248	0.006145022	0.003250034
KEGG_PATHWAY	hsa05146:Amoebiasis	9	5.806451613	0.001420183	COL1A1, COL3A1, IL6, IFNG, NOS2, IL1B, PRKACA, TNF, PIK3CG	142	106	6879	4.113141111	0.273682663	0.006145022	0.003250034
KEGG_PATHWAY	hsa05132:Salmonella infection	8	5.161290323	0.001483954	IL6, JUN, MAPK8, IFNG, NOS2, IL1B, MAPK1, MAPK14	142	83	6879	4.669268624	0.284044825	0.006299806	0.003331898
KEGG_PATHWAY	hsa00071:Fatty acid degradation	6	3.870967742	0.001557456	ADH1C, ACOX1, ADH1B, ECI1, ADH1A, ACADM	142	42	6879	6.920523139	0.295805492	0.006392488
